# Supplementary material for: Comprehensive analysis of differential immunocyte infiltration and the potential ceRNA networks during epicardial adipose tissue development in congenital heart disease
Source: J Transl Med. 2020 Mar 2;18:111. doi: 10.1186/s12967-020-02279-y (PMC7053131; doi:10.1186/s12967-020-02279-y)
Supplement: Supplementary file 1 — Additional file 1: Table S1. The epicardial adipose tissue (EAT) development was correlated with pathways based on time series-related GSEA. [file 12967_2020_2279_MOESM1_ESM.xlsx]

## Sheet: Neg_KEGG
NAME	SIZE	ES	NES	NOM p-val	FDR q-val	FWER p-val	RANK AT MAX	LEADING EDGE
KEGG_BASAL_CELL_CARCINOMA	52	-0.430137	-1.56304	0.0186722	1	0.701	4923	tags=37%, list=24%, signal=48%
KEGG_MELANOGENESIS	96	-0.305626	-1.3196	0.0920502	1	0.961	4923	tags=28%, list=24%, signal=37%
KEGG_HEDGEHOG_SIGNALING_PATHWAY	53	-0.380221	-1.36212	0.106426	1	0.937	4923	tags=40%, list=24%, signal=52%
KEGG_TYROSINE_METABOLISM	42	-0.41961	-1.27621	0.188406	1	0.979	5547	tags=48%, list=27%, signal=65%
KEGG_GLYCINE_SERINE_AND_THREONINE_METABOLISM	31	-0.439753	-1.20601	0.274059	1	0.995	6557	tags=55%, list=32%, signal=81%
KEGG_OLFACTORY_TRANSDUCTION	110	-0.37796	-1.17745	0.303719	1	0.996	2652	tags=29%, list=13%, signal=33%
KEGG_ARACHIDONIC_ACID_METABOLISM	50	-0.30411	-1.11015	0.313025	1	0.999	4593	tags=34%, list=22%, signal=44%
KEGG_ALDOSTERONE_REGULATED_SODIUM_REABSORPTION	41	-0.271321	-1.08358	0.321577	1	0.999	5588	tags=41%, list=27%, signal=57%
KEGG_PROXIMAL_TUBULE_BICARBONATE_RECLAMATION	22	-0.438341	-1.15868	0.334719	1	0.997	6013	tags=55%, list=29%, signal=77%
KEGG_WNT_SIGNALING_PATHWAY	145	-0.249539	-1.06779	0.347826	1	0.999	5252	tags=28%, list=26%, signal=37%
KEGG_FATTY_ACID_METABOLISM	40	-0.460898	-1.171	0.36722	1	0.997	4454	tags=40%, list=22%, signal=51%
KEGG_TASTE_TRANSDUCTION	43	-0.314265	-1.06188	0.383817	1	0.999	2674	tags=23%, list=13%, signal=27%
KEGG_RETINOL_METABOLISM	46	-0.357357	-1.08415	0.387368	1	0.999	5261	tags=43%, list=26%, signal=58%
KEGG_HUNTINGTONS_DISEASE	167	-0.354639	-1.12872	0.388548	1	0.998	6122	tags=42%, list=30%, signal=59%
KEGG_PENTOSE_PHOSPHATE_PATHWAY	26	-0.349736	-1.05042	0.400826	1	0.999	3879	tags=27%, list=19%, signal=33%
KEGG_METABOLISM_OF_XENOBIOTICS_BY_CYTOCHROME_P450	55	-0.329467	-1.05017	0.416318	1	0.999	3961	tags=31%, list=19%, signal=38%
KEGG_VASCULAR_SMOOTH_MUSCLE_CONTRACTION	106	-0.23484	-1.01252	0.419422	1	0.999	4256	tags=24%, list=21%, signal=30%
KEGG_LINOLEIC_ACID_METABOLISM	23	-0.382601	-1.04927	0.436326	1	0.999	5261	tags=48%, list=26%, signal=64%
KEGG_TIGHT_JUNCTION	129	-0.232443	-0.979248	0.460581	1	0.999	5118	tags=28%, list=25%, signal=37%
KEGG_VALINE_LEUCINE_AND_ISOLEUCINE_DEGRADATION	44	-0.440131	-1.04563	0.485417	1	0.999	6420	tags=55%, list=31%, signal=79%
KEGG_DRUG_METABOLISM_CYTOCHROME_P450	58	-0.315784	-0.991406	0.485656	1	0.999	4925	tags=36%, list=24%, signal=48%
KEGG_ABC_TRANSPORTERS	42	-0.237231	-0.983557	0.486373	1	0.999	4504	tags=26%, list=22%, signal=34%
KEGG_BUTANOATE_METABOLISM	33	-0.382062	-0.99535	0.494781	1	0.999	5956	tags=45%, list=29%, signal=64%
KEGG_OXIDATIVE_PHOSPHORYLATION	116	-0.394914	-1.01445	0.496894	1	0.999	6999	tags=53%, list=34%, signal=81%
KEGG_ARGININE_AND_PROLINE_METABOLISM	47	-0.27813	-0.959362	0.513292	1	1	3208	tags=19%, list=16%, signal=23%
KEGG_PARKINSONS_DISEASE	112	-0.351157	-0.939694	0.546559	1	1	7470	tags=51%, list=36%, signal=80%
KEGG_GNRH_SIGNALING_PATHWAY	92	-0.22315	-0.926949	0.558886	1	1	3587	tags=20%, list=18%, signal=24%
KEGG_NEUROACTIVE_LIGAND_RECEPTOR_INTERACTION	262	-0.255827	-0.926007	0.56405	1	1	4306	tags=27%, list=21%, signal=34%
KEGG_PRIMARY_BILE_ACID_BIOSYNTHESIS	16	-0.348022	-0.901099	0.588621	1	1	3791	tags=31%, list=19%, signal=38%
KEGG_ALZHEIMERS_DISEASE	152	-0.254955	-0.830161	0.607676	1	1	7470	tags=42%, list=36%, signal=66%
KEGG_BETA_ALANINE_METABOLISM	22	-0.337346	-0.872064	0.613445	1	1	3292	tags=27%, list=16%, signal=32%
KEGG_INOSITOL_PHOSPHATE_METABOLISM	54	-0.218055	-0.907869	0.615542	1	1	4321	tags=22%, list=21%, signal=28%
KEGG_CALCIUM_SIGNALING_PATHWAY	171	-0.223186	-0.901943	0.622363	1	1	3671	tags=20%, list=18%, signal=24%
KEGG_CITRATE_CYCLE_TCA_CYCLE	30	-0.435782	-0.89876	0.626834	1	1	6445	tags=50%, list=31%, signal=73%
KEGG_ARRHYTHMOGENIC_RIGHT_VENTRICULAR_CARDIOMYOPATHY_ARVC	72	-0.221173	-0.880503	0.631466	1	1	5078	tags=24%, list=25%, signal=31%
KEGG_PROPANOATE_METABOLISM	32	-0.346065	-0.824519	0.659708	1	1	3795	tags=34%, list=19%, signal=42%
KEGG_SPHINGOLIPID_METABOLISM	34	-0.232289	-0.878726	0.676768	1	1	6795	tags=41%, list=33%, signal=62%
KEGG_CELL_ADHESION_MOLECULES_CAMS	128	-0.211714	-0.791978	0.690662	1	1	2290	tags=14%, list=11%, signal=16%
KEGG_MATURITY_ONSET_DIABETES_OF_THE_YOUNG	23	-0.294056	-0.784469	0.706365	1	1	4543	tags=39%, list=22%, signal=50%
KEGG_GLYCOLYSIS_GLUCONEOGENESIS	60	-0.262497	-0.795383	0.706861	1	1	4499	tags=30%, list=22%, signal=38%
KEGG_GLYCOSPHINGOLIPID_BIOSYNTHESIS_LACTO_AND_NEOLACTO_SERIES	26	-0.26001	-0.803653	0.708583	1	1	5474	tags=38%, list=27%, signal=52%
KEGG_HISTIDINE_METABOLISM	28	-0.283066	-0.827484	0.721649	1	1	3766	tags=25%, list=18%, signal=31%
KEGG_PPAR_SIGNALING_PATHWAY	66	-0.249804	-0.735609	0.729614	1	1	4454	tags=29%, list=22%, signal=37%
KEGG_CARDIAC_MUSCLE_CONTRACTION	72	-0.2526	-0.716711	0.737179	1	1	7556	tags=46%, list=37%, signal=72%
KEGG_COMPLEMENT_AND_COAGULATION_CASCADES	67	-0.209495	-0.779615	0.737374	1	1	3581	tags=21%, list=17%, signal=25%
KEGG_NITROGEN_METABOLISM	22	-0.261352	-0.764373	0.744235	1	1	6417	tags=45%, list=31%, signal=66%
KEGG_PEROXISOME	77	-0.228814	-0.693321	0.76483	0.999241	1	7466	tags=40%, list=36%, signal=63%
KEGG_RIBOSOME	69	-0.248262	-0.599307	0.782857	0.93593	1	7451	tags=49%, list=36%, signal=77%
KEGG_TRYPTOPHAN_METABOLISM	39	-0.229757	-0.757703	0.791139	1	1	3418	tags=26%, list=17%, signal=31%
KEGG_RNA_POLYMERASE	28	-0.224741	-0.746784	0.803245	1	1	5859	tags=43%, list=29%, signal=60%
KEGG_GLYOXYLATE_AND_DICARBOXYLATE_METABOLISM	16	-0.270945	-0.664703	0.819533	0.977571	1	7746	tags=56%, list=38%, signal=90%
KEGG_RENIN_ANGIOTENSIN_SYSTEM	17	-0.241163	-0.72342	0.849287	1	1	2758	tags=18%, list=13%, signal=20%
KEGG_GLYCOSYLPHOSPHATIDYLINOSITOL_GPI_ANCHOR_BIOSYNTHESIS	24	-0.212371	-0.667762	0.876228	1	1	4041	tags=21%, list=20%, signal=26%
KEGG_PHENYLALANINE_METABOLISM	17	-0.273661	-0.653781	0.884211	0.954332	1	5547	tags=41%, list=27%, signal=56%
KEGG_VASOPRESSIN_REGULATED_WATER_REABSORPTION	44	-0.19382	-0.667721	0.891667	0.992779	1	5801	tags=32%, list=28%, signal=44%
KEGG_ECM_RECEPTOR_INTERACTION	81	-0.17669	-0.664309	0.904968	0.960152	1	5796	tags=26%, list=28%, signal=36%
KEGG_AMINOACYL_TRNA_BIOSYNTHESIS	37	-0.199274	-0.59695	0.912871	0.922057	1	5112	tags=32%, list=25%, signal=43%
KEGG_ADHERENS_JUNCTION	71	-0.178153	-0.602037	0.928713	0.9499	1	5885	tags=28%, list=29%, signal=39%
KEGG_ONE_CARBON_POOL_BY_FOLATE	16	-0.210016	-0.63091	0.944785	0.959103	1	8807	tags=56%, list=43%, signal=99%
KEGG_AXON_GUIDANCE	128	-0.154495	-0.70898	0.951807	0.996903	1	4400	tags=20%, list=21%, signal=26%
KEGG_DILATED_CARDIOMYOPATHY	88	-0.154357	-0.604323	0.974082	0.964619	1	2203	tags=10%, list=11%, signal=11%

## Sheet: Pos_KEGG
NAME	SIZE	ES	NES	NOM p-val	FDR q-val	FWER p-val	RANK AT MAX	LEADING EDGE
KEGG_VEGF_SIGNALING_PATHWAY	70	0.372137	1.3254	0.145669	1	0.964	3731	tags=33%, list=18%, signal=40%
KEGG_GLYCOSAMINOGLYCAN_BIOSYNTHESIS_HEPARAN_SULFATE	26	0.393199	1.30738	0.145709	1	0.968	2544	tags=27%, list=12%, signal=31%
KEGG_RENAL_CELL_CARCINOMA	69	0.355412	1.28028	0.162887	1	0.975	4361	tags=36%, list=21%, signal=46%
KEGG_RIBOFLAVIN_METABOLISM	16	0.386177	1.19229	0.223735	1	0.991	2678	tags=31%, list=13%, signal=36%
KEGG_GLYCOSAMINOGLYCAN_BIOSYNTHESIS_CHONDROITIN_SULFATE	21	0.403641	1.17656	0.259336	1	0.992	3091	tags=33%, list=15%, signal=39%
KEGG_NATURAL_KILLER_CELL_MEDIATED_CYTOTOXICITY	127	0.387931	1.24149	0.266949	1	0.983	5764	tags=49%, list=28%, signal=68%
KEGG_PENTOSE_AND_GLUCURONATE_INTERCONVERSIONS	16	0.360032	1.12984	0.267717	1	0.997	4493	tags=38%, list=22%, signal=48%
KEGG_PROTEASOME	41	0.420617	1.21795	0.279923	1	0.984	4916	tags=41%, list=24%, signal=54%
KEGG_FC_GAMMA_R_MEDIATED_PHAGOCYTOSIS	93	0.353217	1.18695	0.28169	1	0.992	5325	tags=46%, list=26%, signal=62%
KEGG_ENDOMETRIAL_CANCER	52	0.314056	1.11927	0.291581	1	0.998	4377	tags=38%, list=21%, signal=49%
KEGG_REGULATION_OF_ACTIN_CYTOSKELETON	209	0.251326	1.12455	0.291585	1	0.998	4220	tags=28%, list=21%, signal=35%
KEGG_CYSTEINE_AND_METHIONINE_METABOLISM	34	0.275607	1.10463	0.29207	1	0.999	2600	tags=24%, list=13%, signal=27%
KEGG_ACUTE_MYELOID_LEUKEMIA	56	0.331938	1.1176	0.325956	1	0.998	5074	tags=41%, list=25%, signal=54%
KEGG_THYROID_CANCER	29	0.342756	1.10422	0.333333	1	0.999	4377	tags=34%, list=21%, signal=44%
KEGG_B_CELL_RECEPTOR_SIGNALING_PATHWAY	74	0.429151	1.20649	0.34375	1	0.989	7567	tags=65%, list=37%, signal=102%
KEGG_OOCYTE_MEIOSIS	107	0.249407	1.06842	0.343811	1	1	4396	tags=32%, list=21%, signal=40%
KEGG_NON_SMALL_CELL_LUNG_CANCER	54	0.315899	1.09829	0.358871	1	1	4377	tags=35%, list=21%, signal=45%
KEGG_PATHOGENIC_ESCHERICHIA_COLI_INFECTION	51	0.383563	1.11117	0.372141	1	0.999	5575	tags=53%, list=27%, signal=73%
KEGG_GRAFT_VERSUS_HOST_DISEASE	35	0.506555	1.17165	0.372632	1	0.993	7391	tags=74%, list=36%, signal=116%
KEGG_LONG_TERM_POTENTIATION	67	0.251335	1.04192	0.378698	1	1	4340	tags=28%, list=21%, signal=36%
KEGG_MAPK_SIGNALING_PATHWAY	254	0.230296	1.04558	0.38403	1	1	5154	tags=33%, list=25%, signal=44%
KEGG_MISMATCH_REPAIR	22	0.436629	1.09248	0.388773	1	1	5819	tags=50%, list=28%, signal=70%
KEGG_ANTIGEN_PROCESSING_AND_PRESENTATION	73	0.382884	1.10292	0.396624	1	0.999	5014	tags=47%, list=24%, signal=61%
KEGG_PANTOTHENATE_AND_COA_BIOSYNTHESIS	16	0.351577	1.03716	0.411429	1	1	4760	tags=38%, list=23%, signal=49%
KEGG_T_CELL_RECEPTOR_SIGNALING_PATHWAY	107	0.342735	1.08132	0.418605	1	1	6997	tags=58%, list=34%, signal=88%
KEGG_NUCLEOTIDE_EXCISION_REPAIR	43	0.33996	1.04891	0.420949	1	1	5819	tags=49%, list=28%, signal=68%
KEGG_NICOTINATE_AND_NICOTINAMIDE_METABOLISM	21	0.301287	1.00854	0.436475	1	1	3413	tags=29%, list=17%, signal=34%
KEGG_N_GLYCAN_BIOSYNTHESIS	44	0.29115	0.986199	0.450787	1	1	5290	tags=36%, list=26%, signal=49%
KEGG_ENDOCYTOSIS	171	0.251557	0.995381	0.454357	1	1	5444	tags=37%, list=27%, signal=50%
KEGG_STARCH_AND_SUCROSE_METABOLISM	36	0.271802	0.998853	0.457854	1	1	5913	tags=42%, list=29%, signal=58%
KEGG_INTESTINAL_IMMUNE_NETWORK_FOR_IGA_PRODUCTION	44	0.368256	1.00911	0.460194	1	1	6176	tags=48%, list=30%, signal=68%
KEGG_PROTEIN_EXPORT	23	0.357651	1.00552	0.472656	1	1	3160	tags=35%, list=15%, signal=41%
KEGG_ALLOGRAFT_REJECTION	33	0.464182	1.06367	0.472803	1	1	7391	tags=76%, list=36%, signal=118%
KEGG_VIRAL_MYOCARDITIS	65	0.3441	0.995197	0.474542	1	1	7226	tags=62%, list=35%, signal=95%
KEGG_DNA_REPLICATION	36	0.408865	1.00605	0.476386	1	1	4050	tags=36%, list=20%, signal=45%
KEGG_DRUG_METABOLISM_OTHER_ENZYMES	37	0.317099	0.987524	0.492366	1	1	4649	tags=38%, list=23%, signal=49%
KEGG_UBIQUITIN_MEDIATED_PROTEOLYSIS	129	0.282726	0.987095	0.498994	1	1	4167	tags=29%, list=20%, signal=36%
KEGG_P53_SIGNALING_PATHWAY	66	0.275364	0.969999	0.503131	1	1	4005	tags=29%, list=20%, signal=36%
KEGG_PROGESTERONE_MEDIATED_OOCYTE_MATURATION	83	0.225775	0.969395	0.505952	1	1	4586	tags=31%, list=22%, signal=40%
KEGG_FC_EPSILON_RI_SIGNALING_PATHWAY	73	0.243693	0.945024	0.506796	1	1	5605	tags=40%, list=27%, signal=54%
KEGG_SPLICEOSOME	114	0.355451	0.989329	0.520492	1	1	5412	tags=39%, list=26%, signal=52%
KEGG_CHRONIC_MYELOID_LEUKEMIA	72	0.270354	0.909622	0.533605	1	1	5074	tags=36%, list=25%, signal=48%
KEGG_AMINO_SUGAR_AND_NUCLEOTIDE_SUGAR_METABOLISM	42	0.274749	0.912512	0.534021	1	1	5826	tags=33%, list=28%, signal=46%
KEGG_BASE_EXCISION_REPAIR	32	0.31407	0.924313	0.534791	1	1	4225	tags=38%, list=21%, signal=47%
KEGG_LYSOSOME	114	0.308529	0.91188	0.535787	1	1	5485	tags=40%, list=27%, signal=55%
KEGG_PHOSPHATIDYLINOSITOL_SIGNALING_SYSTEM	74	0.232908	0.947592	0.537074	1	1	2820	tags=22%, list=14%, signal=25%
KEGG_STEROID_BIOSYNTHESIS	15	0.372071	0.920428	0.537549	1	1	5591	tags=47%, list=27%, signal=64%
KEGG_BLADDER_CANCER	40	0.284161	0.929516	0.54818	1	1	4377	tags=35%, list=21%, signal=44%
KEGG_CHEMOKINE_SIGNALING_PATHWAY	180	0.260964	0.921649	0.558045	1	1	5528	tags=40%, list=27%, signal=54%
KEGG_GLYCOSAMINOGLYCAN_DEGRADATION	20	0.310374	0.901904	0.561538	1	1	722	tags=10%, list=4%, signal=10%
KEGG_TOLL_LIKE_RECEPTOR_SIGNALING_PATHWAY	96	0.275068	0.899859	0.562633	1	1	5605	tags=42%, list=27%, signal=57%
KEGG_LEISHMANIA_INFECTION	67	0.336335	0.895929	0.572025	1	1	5806	tags=46%, list=28%, signal=64%
KEGG_PRION_DISEASES	34	0.288744	0.904404	0.573499	1	1	6535	tags=59%, list=32%, signal=86%
KEGG_PANCREATIC_CANCER	69	0.277088	0.912178	0.574074	1	1	6759	tags=46%, list=33%, signal=69%
KEGG_TERPENOID_BACKBONE_BIOSYNTHESIS	15	0.382706	0.921045	0.574906	1	1	2568	tags=33%, list=13%, signal=38%
KEGG_ETHER_LIPID_METABOLISM	28	0.268563	0.908901	0.575342	1	1	4401	tags=32%, list=21%, signal=41%
KEGG_GAP_JUNCTION	86	0.219625	0.907783	0.579962	1	1	4751	tags=33%, list=23%, signal=42%
KEGG_CYTOSOLIC_DNA_SENSING_PATHWAY	51	0.271341	0.893996	0.581443	1	1	5074	tags=41%, list=25%, signal=55%
KEGG_COLORECTAL_CANCER	61	0.257662	0.896507	0.582988	1	1	3041	tags=21%, list=15%, signal=25%
KEGG_CELL_CYCLE	122	0.256818	0.886522	0.595483	1	1	4396	tags=28%, list=21%, signal=35%
KEGG_GLYCEROPHOSPHOLIPID_METABOLISM	70	0.226075	0.903235	0.606238	1	1	4401	tags=33%, list=21%, signal=42%
KEGG_GALACTOSE_METABOLISM	25	0.283601	0.855031	0.621928	1	1	620	tags=12%, list=3%, signal=12%
KEGG_DORSO_VENTRAL_AXIS_FORMATION	23	0.257621	0.869742	0.624278	1	1	5042	tags=39%, list=25%, signal=52%
KEGG_GLYCEROLIPID_METABOLISM	48	0.238405	0.858009	0.633588	1	1	3516	tags=25%, list=17%, signal=30%
KEGG_SYSTEMIC_LUPUS_ERYTHEMATOSUS	94	0.243016	0.855588	0.635161	1	1	6316	tags=45%, list=31%, signal=64%
KEGG_RNA_DEGRADATION	57	0.262308	0.865136	0.64271	1	1	4793	tags=28%, list=23%, signal=37%
KEGG_PORPHYRIN_AND_CHLOROPHYLL_METABOLISM	29	0.281818	0.852548	0.643678	1	1	4835	tags=31%, list=24%, signal=41%
KEGG_TYPE_I_DIABETES_MELLITUS	39	0.321053	0.808338	0.648033	1	1	7391	tags=64%, list=36%, signal=100%
KEGG_HEMATOPOIETIC_CELL_LINEAGE	83	0.250583	0.78071	0.65098	0.978424	1	6232	tags=40%, list=30%, signal=57%
KEGG_BIOSYNTHESIS_OF_UNSATURATED_FATTY_ACIDS	19	0.325507	0.806573	0.656126	1	1	3634	tags=26%, list=18%, signal=32%
KEGG_ERBB_SIGNALING_PATHWAY	87	0.203102	0.850482	0.685072	1	1	6836	tags=48%, list=33%, signal=72%
KEGG_O_GLYCAN_BIOSYNTHESIS	26	0.252963	0.842666	0.68616	1	1	6053	tags=46%, list=30%, signal=65%
KEGG_GLYCOSAMINOGLYCAN_BIOSYNTHESIS_KERATAN_SULFATE	15	0.289776	0.818099	0.68677	1	1	5860	tags=40%, list=29%, signal=56%
KEGG_VIBRIO_CHOLERAE_INFECTION	52	0.228354	0.809366	0.687375	1	1	4485	tags=33%, list=22%, signal=42%
KEGG_LYSINE_DEGRADATION	44	0.257967	0.79796	0.695021	0.983074	1	1855	tags=18%, list=9%, signal=20%
KEGG_GLIOMA	63	0.216439	0.844507	0.695906	1	1	4377	tags=29%, list=21%, signal=36%
KEGG_RIG_I_LIKE_RECEPTOR_SIGNALING_PATHWAY	68	0.215036	0.815312	0.706478	1	1	3947	tags=28%, list=19%, signal=34%
KEGG_ASTHMA	26	0.275403	0.754519	0.709302	1	1	6031	tags=46%, list=29%, signal=65%
KEGG_REGULATION_OF_AUTOPHAGY	32	0.232194	0.845726	0.731161	1	1	3718	tags=28%, list=18%, signal=34%
KEGG_PROSTATE_CANCER	89	0.208354	0.808057	0.737705	1	1	5074	tags=30%, list=25%, signal=40%
KEGG_PYRIMIDINE_METABOLISM	90	0.203518	0.800724	0.749515	0.989798	1	4050	tags=27%, list=20%, signal=33%
KEGG_PRIMARY_IMMUNODEFICIENCY	35	0.281177	0.654007	0.751055	0.95966	1	6610	tags=46%, list=32%, signal=67%
KEGG_MTOR_SIGNALING_PATHWAY	50	0.219407	0.801049	0.75502	1	1	2874	tags=22%, list=14%, signal=26%
KEGG_AUTOIMMUNE_THYROID_DISEASE	46	0.245122	0.701359	0.758836	0.993123	1	5014	tags=41%, list=24%, signal=55%
KEGG_APOPTOSIS	86	0.217744	0.753472	0.763213	1	1	3823	tags=24%, list=19%, signal=30%
KEGG_SELENOAMINO_ACID_METABOLISM	25	0.225806	0.795481	0.787698	0.976132	1	2600	tags=20%, list=13%, signal=23%
KEGG_PURINE_METABOLISM	148	0.178508	0.808921	0.792969	1	1	4370	tags=26%, list=21%, signal=33%
KEGG_NOD_LIKE_RECEPTOR_SIGNALING_PATHWAY	60	0.236808	0.692254	0.798729	0.973795	1	7567	tags=60%, list=37%, signal=95%
KEGG_EPITHELIAL_CELL_SIGNALING_IN_HELICOBACTER_PYLORI_INFECTION	66	0.194805	0.676986	0.827038	0.972629	1	6744	tags=47%, list=33%, signal=70%
KEGG_NOTCH_SIGNALING_PATHWAY	46	0.212956	0.702448	0.836614	1	1	4534	tags=26%, list=22%, signal=33%
KEGG_CYTOKINE_CYTOKINE_RECEPTOR_INTERACTION	245	0.183023	0.699925	0.841085	0.984357	1	3563	tags=21%, list=17%, signal=25%
KEGG_TGF_BETA_SIGNALING_PATHWAY	80	0.194782	0.708552	0.842437	1	1	2949	tags=21%, list=14%, signal=25%
KEGG_SNARE_INTERACTIONS_IN_VESICULAR_TRANSPORT	37	0.216793	0.649507	0.844262	0.955016	1	4145	tags=22%, list=20%, signal=27%
KEGG_MELANOMA	71	0.188693	0.785968	0.849095	0.981093	1	4377	tags=28%, list=21%, signal=36%
KEGG_FRUCTOSE_AND_MANNOSE_METABOLISM	33	0.226647	0.69296	0.849609	0.983065	1	1505	tags=15%, list=7%, signal=16%
KEGG_INSULIN_SIGNALING_PATHWAY	134	0.174737	0.7085	0.854902	1	1	4407	tags=25%, list=22%, signal=32%
KEGG_PYRUVATE_METABOLISM	38	0.219923	0.550089	0.862333	0.975316	1	2808	tags=16%, list=14%, signal=18%
KEGG_LEUKOCYTE_TRANSENDOTHELIAL_MIGRATION	113	0.180023	0.637492	0.865347	0.939754	1	6176	tags=38%, list=30%, signal=54%
KEGG_STEROID_HORMONE_BIOSYNTHESIS	41	0.218749	0.659452	0.873805	0.972321	1	4493	tags=27%, list=22%, signal=34%
KEGG_GLUTATHIONE_METABOLISM	47	0.201137	0.667475	0.880228	0.972917	1	4238	tags=30%, list=21%, signal=37%
KEGG_TYPE_II_DIABETES_MELLITUS	44	0.19176	0.705436	0.88499	1	1	3858	tags=27%, list=19%, signal=34%
KEGG_LONG_TERM_DEPRESSION	64	0.177622	0.733549	0.896282	1	1	4586	tags=28%, list=22%, signal=36%
KEGG_JAK_STAT_SIGNALING_PATHWAY	148	0.170252	0.7254	0.900585	1	1	2437	tags=16%, list=12%, signal=18%
KEGG_HOMOLOGOUS_RECOMBINATION	28	0.203297	0.630566	0.916667	0.936934	1	5209	tags=36%, list=25%, signal=48%
KEGG_NEUROTROPHIN_SIGNALING_PATHWAY	123	0.171736	0.654729	0.929006	0.968238	1	5154	tags=33%, list=25%, signal=44%
KEGG_PATHWAYS_IN_CANCER	318	0.159061	0.723827	0.939148	1	1	4377	tags=22%, list=21%, signal=28%
KEGG_FOCAL_ADHESION	195	0.154504	0.639607	0.939335	0.946744	1	5084	tags=27%, list=25%, signal=36%
KEGG_BASAL_TRANSCRIPTION_FACTORS	32	0.196815	0.579622	0.942029	0.966915	1	1501	tags=13%, list=7%, signal=13%
KEGG_AMYOTROPHIC_LATERAL_SCLEROSIS_ALS	51	0.177364	0.685727	0.948413	0.972	1	4706	tags=24%, list=23%, signal=30%
KEGG_SMALL_CELL_LUNG_CANCER	84	0.159072	0.647327	0.967807	0.947884	1	5074	tags=26%, list=25%, signal=35%
KEGG_ALANINE_ASPARTATE_AND_GLUTAMATE_METABOLISM	32	0.152974	0.503511	0.98088	0.969586	1	5729	tags=31%, list=28%, signal=43%
KEGG_ADIPOCYTOKINE_SIGNALING_PATHWAY	66	0.148727	0.547361	0.988571	0.967922	1	6744	tags=42%, list=33%, signal=63%
KEGG_HYPERTROPHIC_CARDIOMYOPATHY_HCM	81	0.137986	0.50648	0.990672	0.977332	1	6339	tags=36%, list=31%, signal=52%

## Sheet: Neg_GO
NAME	SIZE	ES	NES	NOM p-val	FDR q-val	FWER p-val	RANK AT MAX	LEADING EDGE
GO_HIPPOCAMPUS_DEVELOPMENT	72	-0.391143	-1.65259	0.0020202	1	0.99	5008	tags=36%, list=24%, signal=48%
GO_CYCLIC_NUCLEOTIDE_BINDING	34	-0.551512	-1.77365	0.00209205	1	0.854	4450	tags=53%, list=22%, signal=68%
GO_NEURONAL_ACTION_POTENTIAL	26	-0.59695	-1.79781	0.00210084	1	0.805	4982	tags=65%, list=24%, signal=86%
GO_REGULATION_OF_MEMBRANE_POTENTIAL	327	-0.348429	-1.5312	0.00211416	1	0.999	5280	tags=36%, list=26%, signal=48%
GO_INTRACELLULAR_LIGAND_GATED_ION_CHANNEL_ACTIVITY	26	-0.54375	-1.75335	0.00416667	1	0.891	1864	tags=31%, list=9%, signal=34%
GO_SECONDARY_METABOLITE_BIOSYNTHETIC_PROCESS	19	-0.59556	-1.76746	0.00641026	1	0.864	1640	tags=37%, list=8%, signal=40%
GO_SENSORY_PERCEPTION_OF_TEMPERATURE_STIMULUS	19	-0.575993	-1.74291	0.00821355	1	0.907	932	tags=32%, list=5%, signal=33%
GO_OLIGODENDROCYTE_DEVELOPMENT	32	-0.492361	-1.68467	0.00828157	1	0.972	4580	tags=44%, list=22%, signal=56%
GO_RESPONSE_TO_FOLIC_ACID	15	-0.621914	-1.82231	0.00998004	1	0.742	5347	tags=67%, list=26%, signal=90%
GO_CEREBELLAR_CORTEX_DEVELOPMENT	45	-0.4268	-1.60058	0.0101833	1	0.994	1535	tags=22%, list=7%, signal=24%
GO_PROXIMAL_DISTAL_PATTERN_FORMATION	31	-0.528752	-1.69733	0.0102669	1	0.961	4322	tags=42%, list=21%, signal=53%
GO_CELL_DIFFERENTIATION_IN_HINDBRAIN	20	-0.536438	-1.68937	0.0105042	1	0.971	860	tags=25%, list=4%, signal=26%
GO_CAMP_BINDING	21	-0.599546	-1.61426	0.0106838	1	0.993	4450	tags=62%, list=22%, signal=79%
GO_MEMBRANE_REPOLARIZATION	15	-0.655185	-1.67955	0.0123203	1	0.975	1104	tags=27%, list=5%, signal=28%
GO_NEURONAL_CELL_BODY_MEMBRANE	20	-0.534253	-1.63538	0.0123967	1	0.991	2234	tags=35%, list=11%, signal=39%
GO_EMBRYONIC_FORELIMB_MORPHOGENESIS	30	-0.563369	-1.68343	0.0128205	1	0.974	5533	tags=57%, list=27%, signal=78%
GO_REGULATION_OF_RHODOPSIN_MEDIATED_SIGNALING_PATHWAY	25	-0.518608	-1.61563	0.012959	1	0.993	1864	tags=32%, list=9%, signal=35%
GO_NEUROPEPTIDE_RECEPTOR_BINDING	26	-0.612682	-1.53205	0.014862	1	0.999	3820	tags=54%, list=19%, signal=66%
GO_REGULATION_OF_POTASSIUM_ION_TRANSMEMBRANE_TRANSPORT	61	-0.43247	-1.57833	0.0149893	1	0.998	5542	tags=43%, list=27%, signal=58%
GO_NEGATIVE_REGULATION_OF_CYCLIC_NUCLEOTIDE_METABOLIC_PROCESS	41	-0.441709	-1.5887	0.0164609	1	0.998	5782	tags=51%, list=28%, signal=71%
GO_SMOOTH_MUSCLE_CONTRACTION	45	-0.462583	-1.6712	0.0169492	1	0.983	5482	tags=49%, list=27%, signal=67%
GO_SODIUM_CHANNEL_ACTIVITY	31	-0.544004	-1.62113	0.0170576	1	0.993	4513	tags=42%, list=22%, signal=54%
GO_OLIGODENDROCYTE_DIFFERENTIATION	57	-0.422789	-1.49285	0.0172414	1	1	4580	tags=40%, list=22%, signal=52%
GO_CEREBELLAR_CORTEX_MORPHOGENESIS	29	-0.461816	-1.63114	0.0184805	1	0.991	1535	tags=24%, list=7%, signal=26%
GO_REPRODUCTIVE_BEHAVIOR	28	-0.433824	-1.53445	0.018595	1	0.999	1302	tags=25%, list=6%, signal=27%
GO_MALE_SEX_DIFFERENTIATION	140	-0.333806	-1.47984	0.0192308	1	1	4857	tags=32%, list=24%, signal=42%
GO_KIDNEY_MESENCHYME_DEVELOPMENT	17	-0.52987	-1.6531	0.0200803	1	0.99	6379	tags=47%, list=31%, signal=68%
GO_CGMP_BINDING	15	-0.611853	-1.66284	0.0203666	1	0.987	4450	tags=53%, list=22%, signal=68%
GO_RETINA_HOMEOSTASIS	60	-0.37825	-1.53491	0.0208768	1	0.999	4983	tags=42%, list=24%, signal=55%
GO_ACTION_POTENTIAL	90	-0.443607	-1.59367	0.0233051	1	0.998	5280	tags=42%, list=26%, signal=57%
GO_PHOTORECEPTOR_CELL_MAINTENANCE	34	-0.508965	-1.61849	0.0237069	1	0.993	5395	tags=56%, list=26%, signal=76%
GO_CEREBRAL_CORTEX_NEURON_DIFFERENTIATION	22	-0.526441	-1.58835	0.0254777	1	0.998	5198	tags=45%, list=25%, signal=61%
GO_PHASIC_SMOOTH_MUSCLE_CONTRACTION	16	-0.594906	-1.62272	0.0257511	1	0.992	5482	tags=69%, list=27%, signal=94%
GO_VOLTAGE_GATED_SODIUM_CHANNEL_ACTIVITY	19	-0.585202	-1.59651	0.0277186	1	0.998	4513	tags=47%, list=22%, signal=61%
GO_STABILIZATION_OF_MEMBRANE_POTENTIAL	15	-0.579924	-1.59599	0.0283976	1	0.998	2635	tags=53%, list=13%, signal=61%
GO_VASOCONSTRICTION	28	-0.53202	-1.56852	0.0299145	1	0.998	5109	tags=50%, list=25%, signal=67%
GO_REGULATION_OF_MICROTUBULE_BASED_MOVEMENT	17	-0.595148	-1.58025	0.0300429	1	0.998	5843	tags=59%, list=29%, signal=82%
GO_POSITIVE_REGULATION_OF_INSULIN_SECRETION	61	-0.380043	-1.48419	0.030303	1	1	3870	tags=31%, list=19%, signal=38%
GO_REGULATION_OF_HEART_RATE_BY_CARDIAC_CONDUCTION	30	-0.434199	-1.51566	0.0311203	1	1	5237	tags=33%, list=26%, signal=45%
GO_DIENCEPHALON_DEVELOPMENT	75	-0.406811	-1.51682	0.0313152	1	1	5198	tags=37%, list=25%, signal=50%
GO_DEVELOPMENT_OF_PRIMARY_SEXUAL_CHARACTERISTICS	200	-0.311424	-1.43552	0.0317797	1	1	4844	tags=32%, list=24%, signal=42%
GO_MAIN_AXON	57	-0.369188	-1.41126	0.0340136	1	1	4715	tags=37%, list=23%, signal=48%
GO_POSITIVE_REGULATION_OF_HORMONE_SECRETION	113	-0.31488	-1.36416	0.0343348	1	1	3870	tags=28%, list=19%, signal=35%
GO_SKELETAL_SYSTEM_MORPHOGENESIS	192	-0.366175	-1.49546	0.0344086	1	1	4545	tags=33%, list=22%, signal=42%
GO_POSITIVE_REGULATION_OF_POTASSIUM_ION_TRANSMEMBRANE_TRANSPORT	27	-0.495706	-1.51459	0.0361702	1	1	5542	tags=52%, list=27%, signal=71%
GO_HINDBRAIN_MORPHOGENESIS	38	-0.374671	-1.42911	0.0363636	1	1	1535	tags=18%, list=7%, signal=20%
GO_POSITIVE_REGULATION_OF_GLUCOSE_METABOLIC_PROCESS	33	-0.446889	-1.53689	0.0367171	1	0.999	4289	tags=33%, list=21%, signal=42%
GO_POTASSIUM_ION_IMPORT	26	-0.494649	-1.5193	0.0367171	1	1	1446	tags=27%, list=7%, signal=29%
GO_NEGATIVE_REGULATION_OF_MUSCLE_CELL_APOPTOTIC_PROCESS	29	-0.440839	-1.48834	0.0373444	1	1	6838	tags=66%, list=33%, signal=98%
GO_BICELLULAR_TIGHT_JUNCTION_ASSEMBLY	30	-0.446532	-1.53896	0.038	1	0.999	6620	tags=47%, list=32%, signal=69%
GO_VESICLE_DOCKING_INVOLVED_IN_EXOCYTOSIS	34	-0.368365	-1.4276	0.0383142	1	1	3499	tags=29%, list=17%, signal=35%
GO_POSITIVE_REGULATION_OF_DEVELOPMENTAL_GROWTH	150	-0.308082	-1.41578	0.0388548	1	1	5384	tags=35%, list=26%, signal=48%
GO_POTASSIUM_CHANNEL_REGULATOR_ACTIVITY	42	-0.399839	-1.46434	0.0400844	1	1	5212	tags=45%, list=25%, signal=61%
GO_NEGATIVE_REGULATION_OF_NUCLEOTIDE_METABOLIC_PROCESS	62	-0.359114	-1.37611	0.0403397	1	1	5782	tags=42%, list=28%, signal=58%
GO_PEPTIDE_HORMONE_PROCESSING	30	-0.435095	-1.46457	0.04158	1	1	1308	tags=23%, list=6%, signal=25%
GO_REGULATION_OF_NEURON_MIGRATION	26	-0.476835	-1.5242	0.0419287	1	1	4923	tags=35%, list=24%, signal=46%
GO_REGULATION_OF_POTASSIUM_ION_TRANSPORT	83	-0.379474	-1.44582	0.0426439	1	1	5991	tags=43%, list=29%, signal=61%
GO_SUBPALLIUM_DEVELOPMENT	22	-0.450136	-1.47213	0.04375	1	1	5308	tags=45%, list=26%, signal=61%
GO_MYOSIN_V_BINDING	17	-0.446554	-1.47651	0.0444444	1	1	2352	tags=24%, list=11%, signal=27%
GO_ANCHORED_COMPONENT_OF_MEMBRANE	135	-0.349738	-1.426	0.0444444	1	1	5845	tags=41%, list=29%, signal=57%
GO_REGULATION_OF_CARTILAGE_DEVELOPMENT	58	-0.440784	-1.56437	0.0446809	1	0.998	5364	tags=40%, list=26%, signal=54%
GO_REGULATION_OF_POTASSIUM_ION_TRANSMEMBRANE_TRANSPORTER_ACTIVITY	41	-0.443884	-1.49314	0.0453564	1	1	5280	tags=39%, list=26%, signal=52%
GO_RETINOIC_ACID_RECEPTOR_SIGNALING_PATHWAY	16	-0.554763	-1.57215	0.0456432	1	0.998	5516	tags=50%, list=27%, signal=68%
GO_ACTIVIN_RECEPTOR_SIGNALING_PATHWAY	20	-0.487072	-1.54114	0.0468085	1	0.999	5246	tags=45%, list=26%, signal=60%
GO_ASPARTATE_FAMILY_AMINO_ACID_BIOSYNTHETIC_PROCESS	23	-0.526297	-1.51958	0.0470588	1	1	7824	tags=61%, list=38%, signal=98%
GO_KIDNEY_MORPHOGENESIS	81	-0.351612	-1.46277	0.0471092	1	1	3830	tags=27%, list=19%, signal=33%
GO_CEREBELLAR_PURKINJE_CELL_LAYER_DEVELOPMENT	23	-0.406283	-1.39827	0.0479167	1	1	867	tags=17%, list=4%, signal=18%
GO_NEPHRON_EPITHELIUM_DEVELOPMENT	92	-0.336692	-1.41325	0.0485232	1	1	4318	tags=29%, list=21%, signal=37%
GO_MULTICELLULAR_ORGANISMAL_RESPONSE_TO_STRESS	65	-0.373896	-1.41133	0.048583	1	1	3880	tags=26%, list=19%, signal=32%
GO_GLOMERULAR_EPITHELIUM_DEVELOPMENT	19	-0.465666	-1.489	0.0490196	1	1	4166	tags=37%, list=20%, signal=46%
GO_PROTEIN_LOCALIZATION_TO_SYNAPSE	15	-0.499172	-1.50785	0.0497836	1	1	5499	tags=47%, list=27%, signal=64%
GO_NEGATIVE_REGULATION_OF_MUSCLE_TISSUE_DEVELOPMENT	35	-0.446279	-1.5129	0.0498915	1	1	7436	tags=57%, list=36%, signal=90%
GO_ATPASE_ACTIVITY_COUPLED_TO_TRANSMEMBRANE_MOVEMENT_OF_IONS_PHOSPHORYLATIVE_MECHANISM	32	-0.422242	-1.45246	0.049896	1	1	6046	tags=50%, list=30%, signal=71%
GO_MESENCHYMAL_CELL_DIFFERENTIATION	132	-0.333335	-1.44691	0.0501044	1	1	6379	tags=42%, list=31%, signal=60%
GO_REGULATION_OF_STRIATED_MUSCLE_CELL_APOPTOTIC_PROCESS	22	-0.453799	-1.43898	0.0503145	1	1	6838	tags=64%, list=33%, signal=95%
GO_POSITIVE_REGULATION_OF_PEPTIDE_SECRETION	88	-0.365715	-1.42539	0.0505263	1	1	3586	tags=31%, list=18%, signal=37%
GO_VENTRICULAR_CARDIAC_MUSCLE_CELL_ACTION_POTENTIAL	15	-0.545905	-1.50833	0.0517241	1	1	5212	tags=40%, list=25%, signal=54%
GO_NARROW_PORE_CHANNEL_ACTIVITY	16	-0.532885	-1.53749	0.0522088	1	0.999	2635	tags=50%, list=13%, signal=57%
GO_NEGATIVE_REGULATION_OF_ACTIN_FILAMENT_BUNDLE_ASSEMBLY	19	-0.518231	-1.49929	0.0524194	1	1	2490	tags=26%, list=12%, signal=30%
GO_MELANOCYTE_DIFFERENTIATION	19	-0.441518	-1.44737	0.0524345	1	1	5465	tags=47%, list=27%, signal=65%
GO_CYTOSKELETAL_ADAPTOR_ACTIVITY	16	-0.459063	-1.4346	0.0526316	1	1	5634	tags=44%, list=28%, signal=60%
GO_MEMBRANE_BIOGENESIS	30	-0.516002	-1.55071	0.0543933	1	0.998	4486	tags=53%, list=22%, signal=68%
GO_NEURAL_CREST_CELL_DIFFERENTIATION	74	-0.338523	-1.41632	0.0543933	1	1	5364	tags=39%, list=26%, signal=53%
GO_PHARYNGEAL_SYSTEM_DEVELOPMENT	16	-0.5264	-1.53139	0.0558882	1	0.999	5315	tags=56%, list=26%, signal=76%
GO_MULTICELLULAR_ORGANISMAL_SIGNALING	116	-0.355942	-1.41791	0.055914	1	1	5280	tags=34%, list=26%, signal=46%
GO_NEURON_MIGRATION	103	-0.328226	-1.40376	0.0569106	1	1	6395	tags=41%, list=31%, signal=59%
GO_POSITIVE_REGULATION_OF_SMOOTHENED_SIGNALING_PATHWAY	24	-0.462582	-1.51537	0.0578512	1	1	4688	tags=38%, list=23%, signal=49%
GO_NEGATIVE_REGULATION_OF_CARDIAC_MUSCLE_TISSUE_DEVELOPMENT	17	-0.496172	-1.46902	0.0584551	1	1	7436	tags=59%, list=36%, signal=92%
GO_VENTRAL_SPINAL_CORD_INTERNEURON_DIFFERENTIATION	16	-0.61485	-1.50876	0.0591966	1	1	4580	tags=63%, list=22%, signal=80%
GO_PITUITARY_GLAND_DEVELOPMENT	42	-0.412341	-1.45757	0.059322	1	1	5765	tags=43%, list=28%, signal=60%
GO_RESPONSE_TO_AMINO_ACID	106	-0.331492	-1.39007	0.0618763	1	1	5622	tags=35%, list=27%, signal=48%
GO_MESENCHYME_DEVELOPMENT	180	-0.316714	-1.42432	0.0625	1	1	5810	tags=38%, list=28%, signal=52%
GO_BRAIN_MORPHOGENESIS	33	-0.437406	-1.49974	0.0628803	1	1	5308	tags=45%, list=26%, signal=61%
GO_GLANDULAR_EPITHELIAL_CELL_DEVELOPMENT	18	-0.408482	-1.38333	0.0635593	1	1	6838	tags=56%, list=33%, signal=83%
GO_RESPONSE_TO_IRON_ION	35	-0.383478	-1.43986	0.0638298	1	1	5366	tags=40%, list=26%, signal=54%
GO_SODIUM_ION_TRANSMEMBRANE_TRANSPORT	79	-0.366331	-1.41075	0.0639175	1	1	4675	tags=39%, list=23%, signal=51%
GO_LOCOMOTORY_BEHAVIOR	170	-0.306232	-1.37024	0.0641026	1	1	6245	tags=40%, list=30%, signal=57%
GO_FRIZZLED_BINDING	34	-0.429014	-1.45498	0.0641822	1	1	6287	tags=44%, list=31%, signal=64%
GO_REGULATION_OF_CHONDROCYTE_DIFFERENTIATION	43	-0.463875	-1.52516	0.0651261	1	1	5364	tags=42%, list=26%, signal=57%
GO_MEMBRANE_ASSEMBLY	25	-0.502759	-1.51914	0.0665281	1	1	4486	tags=52%, list=22%, signal=67%
GO_NEURON_RECOGNITION	33	-0.403771	-1.45557	0.0666667	1	1	5846	tags=48%, list=29%, signal=68%
GO_MICROTUBULE_ASSOCIATED_COMPLEX	139	-0.298235	-1.35538	0.0666667	1	1	3617	tags=24%, list=18%, signal=30%
GO_SYNAPTONEMAL_COMPLEX_ORGANIZATION	21	-0.475677	-1.4886	0.06875	1	1	3942	tags=57%, list=19%, signal=71%
GO_REGULATION_OF_DELAYED_RECTIFIER_POTASSIUM_CHANNEL_ACTIVITY	18	-0.551359	-1.45002	0.0691145	1	1	5899	tags=50%, list=29%, signal=70%
GO_ANCHORED_COMPONENT_OF_PLASMA_MEMBRANE	38	-0.384557	-1.3858	0.0697674	1	1	6013	tags=53%, list=29%, signal=74%
GO_EMBRYONIC_SKELETAL_SYSTEM_MORPHOGENESIS	91	-0.381095	-1.42973	0.069869	1	1	4724	tags=35%, list=23%, signal=46%
GO_DORSAL_VENTRAL_PATTERN_FORMATION	85	-0.421699	-1.45801	0.0700219	1	1	6189	tags=55%, list=30%, signal=79%
GO_PERIKARYON	97	-0.334628	-1.37104	0.0712788	1	1	5234	tags=38%, list=26%, signal=51%
GO_MESENCHYME_MORPHOGENESIS	37	-0.400639	-1.40872	0.0714286	1	1	2320	tags=24%, list=11%, signal=27%
GO_ADULT_LOCOMOTORY_BEHAVIOR	75	-0.324184	-1.33532	0.07173	1	1	4322	tags=31%, list=21%, signal=39%
GO_NEURAL_CREST_CELL_MIGRATION	51	-0.352792	-1.37587	0.0720339	1	1	4400	tags=35%, list=21%, signal=45%
GO_REGULATION_OF_MUSCLE_CELL_APOPTOTIC_PROCESS	42	-0.34557	-1.33809	0.0720339	1	1	6838	tags=55%, list=33%, signal=82%
GO_REGULATION_OF_ORGAN_GROWTH	70	-0.326879	-1.39012	0.0724638	1	1	3752	tags=26%, list=18%, signal=31%
GO_MEMBRANE_DEPOLARIZATION_DURING_ACTION_POTENTIAL	36	-0.428737	-1.4316	0.0730689	1	1	4513	tags=33%, list=22%, signal=43%
GO_CEREBELLAR_CORTEX_FORMATION	21	-0.433134	-1.42476	0.0734694	1	1	860	tags=19%, list=4%, signal=20%
GO_INTESTINAL_EPITHELIAL_CELL_DIFFERENTIATION	17	-0.51684	-1.47334	0.0737052	1	1	4649	tags=41%, list=23%, signal=53%
GO_SEGMENT_SPECIFICATION	15	-0.531023	-1.43186	0.0737705	1	1	2416	tags=33%, list=12%, signal=38%
GO_STEM_CELL_DIFFERENTIATION	186	-0.286921	-1.31817	0.0746269	1	1	5900	tags=37%, list=29%, signal=52%
GO_TRANSMISSION_OF_NERVE_IMPULSE	49	-0.427773	-1.42107	0.0747863	1	1	5639	tags=49%, list=28%, signal=67%
GO_OVARIAN_FOLLICLE_DEVELOPMENT	56	-0.394036	-1.49103	0.0750507	1	1	4432	tags=34%, list=22%, signal=43%
GO_TRABECULA_FORMATION	22	-0.453806	-1.42552	0.0753564	1	1	6113	tags=50%, list=30%, signal=71%
GO_GLIAL_CELL_DEVELOPMENT	73	-0.377168	-1.40025	0.0757576	1	1	4941	tags=37%, list=24%, signal=49%
GO_AMINO_ACID_BETAINE_METABOLIC_PROCESS	18	-0.562979	-1.47031	0.0759219	1	1	4454	tags=56%, list=22%, signal=71%
GO_PALLIUM_DEVELOPMENT	150	-0.286313	-1.31422	0.0766045	1	1	5008	tags=29%, list=24%, signal=39%
GO_POSITIVE_REGULATION_OF_INSULIN_SECRETION_INVOLVED_IN_CELLULAR_RESPONSE_TO_GLUCOSE_STIMULUS	25	-0.41039	-1.37269	0.0774194	1	1	3586	tags=32%, list=18%, signal=39%
GO_RESPONSE_TO_AUDITORY_STIMULUS	22	-0.442333	-1.42197	0.0778689	1	1	5234	tags=50%, list=26%, signal=67%
GO_GMP_METABOLIC_PROCESS	20	-0.392828	-1.36129	0.0795918	1	1	4431	tags=25%, list=22%, signal=32%
GO_AXONAL_FASCICULATION	20	-0.432348	-1.41692	0.0798319	1	1	6750	tags=60%, list=33%, signal=89%
GO_NITRIC_OXIDE_SYNTHASE_BINDING	17	-0.522554	-1.48082	0.0803213	1	1	5049	tags=53%, list=25%, signal=70%
GO_SODIUM_CHANNEL_COMPLEX	17	-0.530177	-1.44198	0.0811404	1	1	4513	tags=47%, list=22%, signal=60%
GO_POTASSIUM_ION_HOMEOSTASIS	17	-0.486061	-1.45532	0.0811966	1	1	1640	tags=35%, list=8%, signal=38%
GO_REGULATION_OF_HEMATOPOIETIC_PROGENITOR_CELL_DIFFERENTIATION	32	-0.377452	-1.38817	0.0816733	1	1	4266	tags=28%, list=21%, signal=35%
GO_OOCYTE_DIFFERENTIATION	34	-0.373008	-1.40725	0.0826613	1	1	3331	tags=26%, list=16%, signal=32%
GO_NEURON_PROJECTION_MORPHOGENESIS	376	-0.259292	-1.29128	0.0831556	1	1	4929	tags=28%, list=24%, signal=36%
GO_SYNAPSE_ASSEMBLY	65	-0.368251	-1.40735	0.0842105	1	1	7508	tags=52%, list=37%, signal=82%
GO_EMBRYONIC_DIGIT_MORPHOGENESIS	60	-0.380303	-1.40997	0.0843882	1	1	7761	tags=53%, list=38%, signal=86%
GO_POTASSIUM_ION_TRANSPORT	147	-0.378187	-1.3964	0.0851528	1	1	1985	tags=22%, list=10%, signal=25%
GO_NEGATIVE_REGULATION_OF_AXON_GUIDANCE	25	-0.434981	-1.42419	0.0859539	1	1	5224	tags=48%, list=26%, signal=64%
GO_POSITIVE_REGULATION_OF_EXCITATORY_POSTSYNAPTIC_POTENTIAL	21	-0.475259	-1.41154	0.088983	1	1	4953	tags=43%, list=24%, signal=56%
GO_CARDIAC_MUSCLE_CELL_ACTION_POTENTIAL	37	-0.435637	-1.41824	0.0891304	1	1	6897	tags=49%, list=34%, signal=73%
GO_CELLULAR_RESPONSE_TO_CORTICOSTEROID_STIMULUS	57	-0.316677	-1.31971	0.090535	1	1	3994	tags=23%, list=19%, signal=28%
GO_LYSOSOME_LOCALIZATION	22	-0.455397	-1.42111	0.0912779	1	1	1034	tags=18%, list=5%, signal=19%
GO_POSITIVE_REGULATION_OF_EMBRYONIC_DEVELOPMENT	29	-0.452839	-1.4361	0.0920502	1	1	5512	tags=41%, list=27%, signal=57%
GO_REGULATION_OF_SYNAPSE_ORGANIZATION	104	-0.308787	-1.32592	0.0924731	1	1	5234	tags=37%, list=26%, signal=49%
GO_POSITIVE_REGULATION_OF_NUCLEAR_DIVISION	57	-0.291636	-1.28703	0.092827	1	1	4188	tags=28%, list=20%, signal=35%
GO_NEURON_PROJECTION_GUIDANCE	189	-0.277079	-1.30839	0.0930736	1	1	6052	tags=37%, list=30%, signal=51%
GO_PEPTIDYL_CYSTEINE_MODIFICATION	20	-0.454624	-1.37888	0.0934959	1	1	2639	tags=25%, list=13%, signal=29%
GO_CELL_FATE_COMMITMENT	217	-0.327398	-1.38276	0.0936864	1	1	4649	tags=31%, list=23%, signal=40%
GO_REGULATION_OF_STEM_CELL_POPULATION_MAINTENANCE	17	-0.45461	-1.38859	0.0938124	1	1	2870	tags=29%, list=14%, signal=34%
GO_REGULATION_OF_CYCLIC_NUCLEOTIDE_METABOLIC_PROCESS	147	-0.310494	-1.30948	0.0954357	1	1	5361	tags=35%, list=26%, signal=47%
GO_BEHAVIOR	485	-0.266295	-1.25991	0.0957447	1	1	5588	tags=32%, list=27%, signal=43%
GO_NEGATIVE_REGULATION_OF_STRIATED_MUSCLE_CELL_APOPTOTIC_PROCESS	17	-0.470579	-1.38117	0.0958333	1	1	6838	tags=71%, list=33%, signal=106%
GO_POSITIVE_REGULATION_OF_MULTICELLULAR_ORGANISM_GROWTH	32	-0.42167	-1.39606	0.0960699	1	1	5198	tags=47%, list=25%, signal=63%
GO_FEMALE_SEX_DIFFERENTIATION	111	-0.313598	-1.34232	0.0966387	1	1	4844	tags=30%, list=24%, signal=39%
GO_REGULATION_OF_INSULIN_LIKE_GROWTH_FACTOR_RECEPTOR_SIGNALING_PATHWAY	22	-0.4058	-1.35233	0.0983264	1	1	5942	tags=59%, list=29%, signal=83%
GO_ALCOHOL_TRANSMEMBRANE_TRANSPORTER_ACTIVITY	22	-0.457604	-1.3761	0.0991379	1	1	4889	tags=45%, list=24%, signal=60%
GO_NAD_DEPENDENT_PROTEIN_DEACETYLASE_ACTIVITY	17	-0.447187	-1.36907	0.1002	1	1	4589	tags=47%, list=22%, signal=61%
GO_NEGATIVE_REGULATION_OF_STAT_CASCADE	42	-0.354673	-1.35117	0.100402	1	1	7198	tags=48%, list=35%, signal=73%
GO_CELL_MORPHOGENESIS_INVOLVED_IN_NEURON_DIFFERENTIATION	346	-0.259608	-1.26921	0.101293	1	1	6052	tags=35%, list=30%, signal=49%
GO_NEGATIVE_REGULATION_OF_BEHAVIOR	16	-0.465741	-1.37665	0.10148	1	1	5198	tags=56%, list=25%, signal=75%
GO_REGULATION_OF_GLYCOGEN_METABOLIC_PROCESS	32	-0.390283	-1.38242	0.101871	1	1	5384	tags=34%, list=26%, signal=47%
GO_MATING	36	-0.360174	-1.32159	0.102128	1	1	6245	tags=47%, list=30%, signal=68%
GO_KIDNEY_EPITHELIUM_DEVELOPMENT	123	-0.314046	-1.32418	0.103226	1	1	4318	tags=29%, list=21%, signal=37%
GO_REGULATION_OF_NUCLEOTIDE_METABOLIC_PROCESS	201	-0.290272	-1.25629	0.103226	1	1	5384	tags=32%, list=26%, signal=43%
GO_OOGENESIS	59	-0.321742	-1.31728	0.103306	1	1	3509	tags=24%, list=17%, signal=29%
GO_AMELOGENESIS	20	-0.443583	-1.39009	0.104167	1	1	2290	tags=25%, list=11%, signal=28%
GO_REGULATION_OF_CAMP_METABOLIC_PROCESS	122	-0.321329	-1.31451	0.104478	1	1	5315	tags=36%, list=26%, signal=48%
GO_REPLACEMENT_OSSIFICATION	24	-0.450299	-1.38973	0.104628	1	1	6368	tags=54%, list=31%, signal=79%
GO_NONMOTILE_PRIMARY_CILIUM	125	-0.30951	-1.30278	0.105145	1	1	5310	tags=37%, list=26%, signal=49%
GO_POTASSIUM_CHANNEL_ACTIVITY	116	-0.403165	-1.3848	0.10515	1	1	1985	tags=23%, list=10%, signal=26%
GO_BLOOD_COAGULATION_FIBRIN_CLOT_FORMATION	24	-0.448158	-1.38262	0.105263	1	1	3123	tags=33%, list=15%, signal=39%
GO_LEFT_RIGHT_PATTERN_FORMATION	21	-0.393819	-1.31056	0.106029	1	1	3249	tags=24%, list=16%, signal=28%
GO_ACID_THIOL_LIGASE_ACTIVITY	18	-0.524293	-1.37617	0.10643	1	1	3795	tags=44%, list=19%, signal=55%
GO_POSITIVE_REGULATION_OF_GLYCOGEN_METABOLIC_PROCESS	15	-0.502389	-1.41163	0.107216	1	1	3870	tags=40%, list=19%, signal=49%
GO_AORTA_DEVELOPMENT	41	-0.400563	-1.38778	0.108384	1	1	5331	tags=44%, list=26%, signal=59%
GO_REGULATION_OF_FEEDING_BEHAVIOR	19	-0.47962	-1.38131	0.10856	1	1	5193	tags=58%, list=25%, signal=77%
GO_SINGLE_ORGANISM_BEHAVIOR	362	-0.269633	-1.25536	0.109244	1	1	5588	tags=31%, list=27%, signal=43%
GO_NEGATIVE_REGULATION_OF_CARTILAGE_DEVELOPMENT	24	-0.421785	-1.38484	0.109474	1	1	6189	tags=38%, list=30%, signal=54%
GO_VOLTAGE_GATED_POTASSIUM_CHANNEL_ACTIVITY	85	-0.417429	-1.38497	0.110151	1	1	1985	tags=22%, list=10%, signal=25%
GO_CHANNEL_REGULATOR_ACTIVITY	120	-0.290528	-1.26536	0.111111	1	1	5223	tags=33%, list=25%, signal=43%
GO_CELL_DIFFERENTIATION_INVOLVED_IN_KIDNEY_DEVELOPMENT	35	-0.367816	-1.34222	0.113169	1	1	4166	tags=34%, list=20%, signal=43%
GO_CILIARY_PLASM	73	-0.375277	-1.3727	0.114286	1	1	4903	tags=38%, list=24%, signal=50%
GO_REGIONALIZATION	295	-0.296667	-1.30272	0.115721	1	1	5331	tags=34%, list=26%, signal=45%
GO_POLYOL_TRANSPORT	16	-0.494206	-1.39422	0.11609	1	1	7532	tags=69%, list=37%, signal=109%
GO_NEURAL_NUCLEUS_DEVELOPMENT	62	-0.315227	-1.31796	0.116667	1	1	4580	tags=32%, list=22%, signal=41%
GO_PRIMARY_CILIUM	189	-0.284786	-1.3028	0.116773	1	1	2373	tags=19%, list=12%, signal=21%
GO_NEURON_CELL_CELL_ADHESION	16	-0.426951	-1.32666	0.118367	1	1	6750	tags=50%, list=33%, signal=75%
GO_FEAR_RESPONSE	27	-0.415505	-1.35767	0.118609	1	1	3880	tags=26%, list=19%, signal=32%
GO_TOR_SIGNALING	16	-0.426684	-1.31284	0.119342	1	1	5098	tags=44%, list=25%, signal=58%
GO_DENDRITIC_SPINE_ORGANIZATION	17	-0.527793	-1.3459	0.120253	1	1	5776	tags=47%, list=28%, signal=65%
GO_ADULT_BEHAVIOR	128	-0.304283	-1.287	0.120332	1	1	5205	tags=31%, list=25%, signal=42%
GO_CYCLIC_NUCLEOTIDE_PHOSPHODIESTERASE_ACTIVITY	24	-0.407008	-1.32818	0.121535	1	1	4450	tags=38%, list=22%, signal=48%
GO_ASSOCIATIVE_LEARNING	67	-0.322813	-1.28708	0.122661	1	1	3932	tags=25%, list=19%, signal=31%
GO_ENDOCHONDRAL_BONE_MORPHOGENESIS	43	-0.385167	-1.33384	0.122772	1	1	5097	tags=44%, list=25%, signal=59%
GO_NEUROEPITHELIAL_CELL_DIFFERENTIATION	61	-0.322108	-1.30349	0.123431	1	1	3820	tags=30%, list=19%, signal=36%
GO_LIMBIC_SYSTEM_DEVELOPMENT	97	-0.300265	-1.26362	0.123457	1	1	5198	tags=33%, list=25%, signal=44%
GO_LATERAL_PLASMA_MEMBRANE	45	-0.314725	-1.2578	0.124197	1	1	5693	tags=40%, list=28%, signal=55%
GO_COLUMNAR_CUBOIDAL_EPITHELIAL_CELL_DIFFERENTIATION	109	-0.28206	-1.25246	0.124211	1	1	6532	tags=41%, list=32%, signal=60%
GO_MICROTUBULE_MOTOR_ACTIVITY	75	-0.329665	-1.33182	0.125	1	1	3898	tags=31%, list=19%, signal=38%
GO_NEGATIVE_REGULATION_OF_DNA_BINDING	46	-0.29854	-1.23048	0.125506	1	1	3667	tags=26%, list=18%, signal=32%
GO_POSITIVE_REGULATION_OF_ORGANIC_ACID_TRANSPORT	29	-0.32572	-1.25707	0.126016	1	1	3493	tags=28%, list=17%, signal=33%
GO_CELL_FATE_COMMITMENT_INVOLVED_IN_FORMATION_OF_PRIMARY_GERM_LAYER	25	-0.455252	-1.3691	0.126273	1	1	3334	tags=28%, list=16%, signal=33%
GO_CELL_FATE_SPECIFICATION	68	-0.405267	-1.3447	0.126882	1	1	4878	tags=38%, list=24%, signal=50%
GO_EMBRYONIC_SKELETAL_SYSTEM_DEVELOPMENT	118	-0.339842	-1.33671	0.126915	1	1	6189	tags=42%, list=30%, signal=59%
GO_CELL_COMMUNICATION_INVOLVED_IN_CARDIAC_CONDUCTION	36	-0.358962	-1.30395	0.127389	1	1	5280	tags=31%, list=26%, signal=41%
GO_NEGATIVE_REGULATION_OF_POTASSIUM_ION_TRANSMEMBRANE_TRANSPORT	21	-0.47019	-1.40568	0.128099	1	1	5899	tags=43%, list=29%, signal=60%
GO_SULFUR_AMINO_ACID_BIOSYNTHETIC_PROCESS	19	-0.529992	-1.39281	0.128459	1	1	7824	tags=68%, list=38%, signal=111%
GO_FORELIMB_MORPHOGENESIS	38	-0.411595	-1.36047	0.128692	1	1	2420	tags=29%, list=12%, signal=33%
GO_COPPER_ION_BINDING	50	-0.323224	-1.27713	0.128834	1	1	4462	tags=30%, list=22%, signal=38%
GO_INSULIN_RECEPTOR_BINDING	30	-0.394976	-1.33908	0.128846	1	1	4635	tags=47%, list=23%, signal=60%
GO_REGULATION_OF_HAIR_CYCLE	20	-0.417394	-1.34018	0.129897	1	1	1939	tags=25%, list=9%, signal=28%
GO_REGULATION_OF_DEVELOPMENTAL_GROWTH	280	-0.260283	-1.23707	0.130243	1	1	5384	tags=31%, list=26%, signal=42%
GO_EPITHELIAL_TO_MESENCHYMAL_TRANSITION	56	-0.332106	-1.29357	0.131631	1	1	2354	tags=20%, list=11%, signal=22%
GO_POSITIVE_REGULATION_OF_GROWTH	226	-0.247563	-1.21351	0.131959	1	1	5820	tags=33%, list=28%, signal=45%
GO_CELL_MORPHOGENESIS_INVOLVED_IN_DIFFERENTIATION	491	-0.250571	-1.24343	0.13278	1	1	6211	tags=34%, list=30%, signal=48%
GO_SECONDARY_METABOLIC_PROCESS	44	-0.399292	-1.33131	0.133758	1	1	4066	tags=34%, list=20%, signal=42%
GO_AXONEME_ASSEMBLY	36	-0.471538	-1.42878	0.135593	1	1	3409	tags=39%, list=17%, signal=47%
GO_CARDIAC_EPITHELIAL_TO_MESENCHYMAL_TRANSITION	24	-0.478609	-1.39611	0.135881	1	1	2354	tags=29%, list=11%, signal=33%
GO_PATTERN_SPECIFICATION_PROCESS	394	-0.278655	-1.26442	0.136564	1	1	5361	tags=33%, list=26%, signal=44%
GO_MIDDLE_EAR_MORPHOGENESIS	20	-0.388217	-1.27822	0.138	1	1	5549	tags=40%, list=27%, signal=55%
GO_POSITIVE_REGULATION_OF_AMINE_TRANSPORT	32	-0.393131	-1.33968	0.138365	1	1	3108	tags=31%, list=15%, signal=37%
GO_EMBRYONIC_HINDLIMB_MORPHOGENESIS	28	-0.393475	-1.27848	0.139583	1	1	2420	tags=21%, list=12%, signal=24%
GO_ACTIVATION_OF_PHOSPHOLIPASE_C_ACTIVITY	27	-0.348467	-1.24288	0.139918	1	1	3331	tags=22%, list=16%, signal=27%
GO_POSITIVE_REGULATION_OF_ORGAN_GROWTH	36	-0.328467	-1.26168	0.140816	1	1	3345	tags=25%, list=16%, signal=30%
GO_GLIAL_CELL_DIFFERENTIATION	132	-0.325018	-1.28521	0.141949	1	1	4580	tags=33%, list=22%, signal=42%
GO_PROTEIN_LOCALIZATION_TO_CILIUM	24	-0.392321	-1.30306	0.142857	1	1	1326	tags=25%, list=6%, signal=27%
GO_POSITIVE_REGULATION_OF_EXOCYTOSIS	80	-0.287669	-1.22748	0.142857	1	1	2764	tags=19%, list=13%, signal=22%
GO_SEROTONIN_RECEPTOR_ACTIVITY	16	-0.571987	-1.36949	0.143158	1	1	3124	tags=38%, list=15%, signal=44%
GO_POSITIVE_REGULATION_OF_POTASSIUM_ION_TRANSPORT	38	-0.378075	-1.26023	0.144105	1	1	5542	tags=42%, list=27%, signal=58%
GO_NEGATIVE_REGULATION_OF_DEVELOPMENTAL_GROWTH	81	-0.301038	-1.25771	0.144374	1	1	6374	tags=42%, list=31%, signal=61%
GO_METHIONINE_METABOLIC_PROCESS	18	-0.516795	-1.35492	0.145129	1	1	7824	tags=72%, list=38%, signal=117%
GO_REGULATION_OF_PROTEIN_AUTOPHOSPHORYLATION	33	-0.371093	-1.29903	0.146388	1	1	5361	tags=36%, list=26%, signal=49%
GO_ENDOCARDIAL_CUSHION_FORMATION	15	-0.454468	-1.32277	0.146535	1	1	2008	tags=27%, list=10%, signal=30%
GO_SEX_DIFFERENTIATION	247	-0.264201	-1.24731	0.147059	1	1	4938	tags=30%, list=24%, signal=38%
GO_POSITIVE_REGULATION_OF_ENDOTHELIAL_CELL_DIFFERENTIATION	15	-0.507826	-1.34883	0.147368	1	1	1481	tags=27%, list=7%, signal=29%
GO_NEGATIVE_REGULATION_OF_SYNAPTIC_TRANSMISSION	59	-0.340976	-1.28597	0.147541	1	1	5324	tags=39%, list=26%, signal=53%
GO_METANEPHROS_DEVELOPMENT	80	-0.321011	-1.28343	0.148073	1	1	3790	tags=26%, list=19%, signal=32%
GO_NEGATIVE_REGULATION_OF_CATECHOLAMINE_SECRETION	16	-0.435562	-1.29067	0.148847	1	1	5539	tags=50%, list=27%, signal=68%
GO_METENCEPHALON_DEVELOPMENT	97	-0.287841	-1.24326	0.15	1	1	4580	tags=26%, list=22%, signal=33%
GO_ENDOCRINE_SYSTEM_DEVELOPMENT	121	-0.314599	-1.28124	0.150862	1	1	4857	tags=32%, list=24%, signal=42%
GO_ARTERY_DEVELOPMENT	75	-0.350846	-1.31741	0.152361	1	1	5495	tags=40%, list=27%, signal=54%
GO_FATTY_ACID_BINDING	29	-0.410741	-1.34749	0.152577	1	1	6646	tags=52%, list=32%, signal=76%
GO_DORSAL_VENTRAL_AXIS_SPECIFICATION	19	-0.44824	-1.37428	0.15272	1	1	5765	tags=58%, list=28%, signal=80%
GO_MESENCHYMAL_TO_EPITHELIAL_TRANSITION	15	-0.399254	-1.27772	0.15368	1	1	3345	tags=20%, list=16%, signal=24%
GO_DIGESTIVE_SYSTEM_DEVELOPMENT	142	-0.292217	-1.25725	0.154013	1	1	5927	tags=35%, list=29%, signal=49%
GO_POSITIVE_REGULATION_OF_NERVOUS_SYSTEM_DEVELOPMENT	410	-0.220371	-1.15483	0.15493	1	1	6394	tags=34%, list=31%, signal=48%
GO_CRANIAL_NERVE_MORPHOGENESIS	22	-0.442306	-1.33118	0.154989	1	1	4345	tags=45%, list=21%, signal=58%
GO_REGULATION_OF_COLLATERAL_SPROUTING	16	-0.417525	-1.28553	0.155419	1	1	7651	tags=63%, list=37%, signal=100%
GO_MEMBRANE_DEPOLARIZATION	56	-0.356055	-1.28926	0.156057	1	1	5237	tags=36%, list=26%, signal=48%
GO_COLUMNAR_CUBOIDAL_EPITHELIAL_CELL_DEVELOPMENT	47	-0.305935	-1.23169	0.157025	1	1	6532	tags=45%, list=32%, signal=65%
GO_NEUROPEPTIDE_BINDING	20	-0.512238	-1.31389	0.15812	1	1	7115	tags=65%, list=35%, signal=99%
GO_PHOTORECEPTOR_OUTER_SEGMENT	67	-0.305433	-1.2414	0.158351	1	1	2357	tags=22%, list=12%, signal=25%
GO_MESONEPHRIC_TUBULE_MORPHOGENESIS	53	-0.336892	-1.27156	0.158664	1	1	4318	tags=28%, list=21%, signal=36%
GO_CHEMOREPELLENT_ACTIVITY	26	-0.379431	-1.27031	0.158696	1	1	4400	tags=38%, list=21%, signal=49%
GO_REGULATION_OF_NEURON_PROJECTION_REGENERATION	20	-0.406188	-1.29529	0.15873	1	1	502	tags=15%, list=2%, signal=15%
GO_CILIARY_BASE	23	-0.382096	-1.28347	0.160417	1	1	3790	tags=39%, list=19%, signal=48%
GO_FEMALE_GAMETE_GENERATION	88	-0.288539	-1.23641	0.161034	1	1	4617	tags=27%, list=23%, signal=35%
GO_AXONEME_PART	21	-0.497186	-1.35366	0.16129	1	1	3515	tags=48%, list=17%, signal=57%
GO_THYROID_GLAND_DEVELOPMENT	24	-0.446122	-1.36787	0.162105	1	1	2107	tags=29%, list=10%, signal=32%
GO_COPULATION	17	-0.415655	-1.25415	0.162393	1	1	5927	tags=53%, list=29%, signal=74%
GO_REGULATION_OF_SYNAPSE_ASSEMBLY	73	-0.319945	-1.26757	0.162447	1	1	5927	tags=42%, list=29%, signal=60%
GO_LIGASE_ACTIVITY_FORMING_CARBON_SULFUR_BONDS	37	-0.380434	-1.28336	0.16309	1	1	4417	tags=30%, list=22%, signal=38%
GO_NEURON_FATE_SPECIFICATION	30	-0.485055	-1.35389	0.163441	1	1	4580	tags=47%, list=22%, signal=60%
GO_POSITIVE_REGULATION_OF_PROTEIN_MATURATION	16	-0.443913	-1.27614	0.163673	1	1	4126	tags=44%, list=20%, signal=55%
GO_BASAL_PLASMA_MEMBRANE	32	-0.367495	-1.27548	0.164211	1	1	5413	tags=44%, list=26%, signal=59%
GO_SMOOTHENED_SIGNALING_PATHWAY	68	-0.340487	-1.26334	0.164474	1	1	5055	tags=32%, list=25%, signal=43%
GO_VASCULAR_PROCESS_IN_CIRCULATORY_SYSTEM	159	-0.304506	-1.24082	0.166316	1	1	5554	tags=36%, list=27%, signal=49%
GO_HYDROGEN_PEROXIDE_METABOLIC_PROCESS	28	-0.460698	-1.29628	0.166667	1	1	5584	tags=43%, list=27%, signal=59%
GO_MICROTUBULE_BUNDLE_FORMATION	58	-0.354891	-1.30443	0.167028	1	1	5220	tags=40%, list=25%, signal=53%
GO_BLOOD_COAGULATION_INTRINSIC_PATHWAY	17	-0.466718	-1.30059	0.167355	1	1	1477	tags=29%, list=7%, signal=32%
GO_REGULATION_OF_POSTSYNAPTIC_MEMBRANE_POTENTIAL	54	-0.360614	-1.27001	0.168103	1	1	4513	tags=35%, list=22%, signal=45%
GO_REGULATION_OF_BEHAVIOR	61	-0.331903	-1.25504	0.168831	1	1	5503	tags=34%, list=27%, signal=47%
GO_NEGATIVE_REGULATION_OF_CHONDROCYTE_DIFFERENTIATION	18	-0.419996	-1.27663	0.169043	1	1	6189	tags=39%, list=30%, signal=56%
GO_STARTLE_RESPONSE	25	-0.505637	-1.3325	0.169935	1	1	4167	tags=44%, list=20%, signal=55%
GO_SYNTAXIN_1_BINDING	18	-0.351119	-1.2068	0.17004	1	1	6199	tags=39%, list=30%, signal=56%
GO_REGULATION_OF_LONG_TERM_SYNAPTIC_POTENTIATION	19	-0.376623	-1.26891	0.170213	1	1	6664	tags=42%, list=33%, signal=62%
GO_ATPASE_ACTIVITY_COUPLED_TO_MOVEMENT_OF_SUBSTANCES	116	-0.263095	-1.19002	0.170341	1	1	6046	tags=35%, list=30%, signal=50%
GO_POSITIVE_REGULATION_OF_BEHAVIOR	24	-0.374786	-1.24291	0.170576	1	1	3880	tags=33%, list=19%, signal=41%
GO_MUSCLE_CELL_CELLULAR_HOMEOSTASIS	19	-0.381773	-1.266	0.171079	1	1	3752	tags=26%, list=18%, signal=32%
GO_BRANCHING_INVOLVED_IN_URETERIC_BUD_MORPHOGENESIS	44	-0.361471	-1.26647	0.17119	1	1	5210	tags=34%, list=25%, signal=46%
GO_POSITIVE_REGULATION_OF_CAMP_METABOLIC_PROCESS	83	-0.323212	-1.22678	0.172113	1	1	3880	tags=28%, list=19%, signal=34%
GO_METANEPHRIC_NEPHRON_DEVELOPMENT	31	-0.378263	-1.26833	0.17382	1	1	3755	tags=32%, list=18%, signal=39%
GO_REGULATION_OF_AMINE_TRANSPORT	68	-0.32916	-1.24999	0.174098	1	1	5927	tags=41%, list=29%, signal=58%
GO_HORMONE_ACTIVITY	104	-0.392537	-1.29544	0.17437	1	1	3857	tags=37%, list=19%, signal=45%
GO_OXIDOREDUCTASE_ACTIVITY_ACTING_ON_THE_CH_NH2_GROUP_OF_DONORS	18	-0.497138	-1.33442	0.174636	1	1	4094	tags=44%, list=20%, signal=55%
GO_SYNAPSE_ORGANIZATION	141	-0.289272	-1.22622	0.174672	1	1	7556	tags=49%, list=37%, signal=77%
GO_POSITIVE_REGULATION_OF_CARTILAGE_DEVELOPMENT	26	-0.453137	-1.30625	0.17551	1	1	4168	tags=42%, list=20%, signal=53%
GO_REGULATION_OF_VASCULAR_PERMEABILITY	30	-0.436669	-1.29605	0.176349	1	1	5924	tags=47%, list=29%, signal=66%
GO_NEGATIVE_REGULATION_OF_STRESS_FIBER_ASSEMBLY	16	-0.479907	-1.31552	0.177043	1	1	2490	tags=25%, list=12%, signal=28%
GO_ENDOCRINE_PROCESS	44	-0.363173	-1.2499	0.177083	1	1	6151	tags=43%, list=30%, signal=62%
GO_VENTRAL_SPINAL_CORD_DEVELOPMENT	44	-0.406648	-1.29116	0.17735	1	1	4580	tags=36%, list=22%, signal=47%
GO_CILIUM_ORGANIZATION	169	-0.30097	-1.26073	0.178138	1	1	3409	tags=25%, list=17%, signal=30%
GO_MONOAMINE_TRANSPORT	22	-0.380747	-1.24903	0.179104	1	1	5049	tags=45%, list=25%, signal=60%
GO_ORGANIC_HYDROXY_COMPOUND_TRANSPORT	143	-0.265112	-1.17895	0.179226	1	1	5203	tags=31%, list=25%, signal=41%
GO_MATING_BEHAVIOR	22	-0.366578	-1.24129	0.179541	1	1	1302	tags=23%, list=6%, signal=24%
GO_FOREBRAIN_DEVELOPMENT	347	-0.238784	-1.16525	0.179541	1	1	6316	tags=33%, list=31%, signal=48%
GO_EXPLORATION_BEHAVIOR	22	-0.366015	-1.23809	0.179798	1	1	6199	tags=36%, list=30%, signal=52%
GO_CILIUM	422	-0.242731	-1.18323	0.180043	1	1	4707	tags=28%, list=23%, signal=36%
GO_MOTOR_ACTIVITY	128	-0.263619	-1.20515	0.18018	1	1	5413	tags=34%, list=26%, signal=46%
GO_NUCLEOBASE_CONTAINING_COMPOUND_TRANSMEMBRANE_TRANSPORTER_ACTIVITY	30	-0.338507	-1.21805	0.182377	1	1	5556	tags=37%, list=27%, signal=50%
GO_SYNAPSIS	33	-0.373041	-1.27085	0.183505	1	1	3942	tags=42%, list=19%, signal=52%
GO_RETINOIC_ACID_METABOLIC_PROCESS	15	-0.43787	-1.2773	0.183794	1	1	5636	tags=40%, list=28%, signal=55%
GO_REGULATION_OF_MEGAKARYOCYTE_DIFFERENTIATION	20	-0.42289	-1.25457	0.184584	1	1	4266	tags=30%, list=21%, signal=38%
GO_EMBRYONIC_AXIS_SPECIFICATION	32	-0.347088	-1.22093	0.184805	1	1	3345	tags=25%, list=16%, signal=30%
GO_POSITIVE_REGULATION_OF_ANION_TRANSPORT	57	-0.284341	-1.19894	0.185111	1	1	3493	tags=25%, list=17%, signal=30%
GO_S_ADENOSYLMETHIONINE_METABOLIC_PROCESS	18	-0.38258	-1.21869	0.185259	1	1	1009	tags=17%, list=5%, signal=18%
GO_MODULATION_OF_EXCITATORY_POSTSYNAPTIC_POTENTIAL	30	-0.391683	-1.30214	0.185345	1	1	2805	tags=27%, list=14%, signal=31%
GO_OSTEOBLAST_DEVELOPMENT	17	-0.43873	-1.29071	0.186047	1	1	5999	tags=41%, list=29%, signal=58%
GO_ORGANIC_HYDROXY_COMPOUND_CATABOLIC_PROCESS	70	-0.309906	-1.19161	0.186583	1	1	4145	tags=30%, list=20%, signal=37%
GO_RESPONSE_TO_COLD	42	-0.350695	-1.27504	0.187625	1	1	3629	tags=24%, list=18%, signal=29%
GO_REGULATION_OF_KIDNEY_DEVELOPMENT	55	-0.304907	-1.21963	0.188525	1	1	6379	tags=40%, list=31%, signal=58%
GO_INWARD_RECTIFIER_POTASSIUM_CHANNEL_ACTIVITY	20	-0.406395	-1.27036	0.190476	1	1	794	tags=15%, list=4%, signal=16%
GO_AORTA_MORPHOGENESIS	22	-0.425297	-1.2738	0.190889	1	1	7529	tags=68%, list=37%, signal=108%
GO_NEPHRON_DEVELOPMENT	114	-0.283065	-1.19041	0.190889	1	1	3830	tags=25%, list=19%, signal=30%
GO_AZOLE_TRANSPORT	15	-0.379604	-1.21765	0.190987	1	1	5284	tags=47%, list=26%, signal=63%
GO_REGULATION_OF_N_METHYL_D_ASPARTATE_SELECTIVE_GLUTAMATE_RECEPTOR_ACTIVITY	15	-0.423449	-1.2517	0.191537	1	1	1286	tags=20%, list=6%, signal=21%
GO_CELLULAR_RESPONSE_TO_AMINO_ACID_STIMULUS	48	-0.361697	-1.25674	0.192233	1	1	3207	tags=25%, list=16%, signal=30%
GO_REGULATION_OF_PROTEIN_ACTIVATION_CASCADE	31	-0.383059	-1.25609	0.192678	1	1	5336	tags=35%, list=26%, signal=48%
GO_AXONEMAL_DYNEIN_COMPLEX_ASSEMBLY	17	-0.500178	-1.30099	0.193206	1	1	3409	tags=41%, list=17%, signal=49%
GO_NEUROMUSCULAR_PROCESS	91	-0.32378	-1.22778	0.193548	1	1	4179	tags=26%, list=20%, signal=33%
GO_ATPASE_COUPLED_ION_TRANSMEMBRANE_TRANSPORTER_ACTIVITY	67	-0.337327	-1.22897	0.194154	1	1	3936	tags=28%, list=19%, signal=35%
GO_LUNG_CELL_DIFFERENTIATION	24	-0.413942	-1.2646	0.195122	1	1	4580	tags=25%, list=22%, signal=32%
GO_HINDBRAIN_DEVELOPMENT	131	-0.258765	-1.16517	0.195473	1	1	1535	tags=12%, list=7%, signal=13%
GO_FATTY_ACID_LIGASE_ACTIVITY	16	-0.42453	-1.2158	0.195699	1	1	3791	tags=31%, list=19%, signal=38%
GO_ASTROCYTE_DEVELOPMENT	19	-0.408295	-1.26265	0.195833	1	1	4773	tags=37%, list=23%, signal=48%
GO_REGULATION_OF_ORGANIC_ACID_TRANSPORT	47	-0.272259	-1.15467	0.195918	1	1	6347	tags=38%, list=31%, signal=55%
GO_RESPIRATORY_GASEOUS_EXCHANGE	46	-0.321761	-1.22164	0.196162	1	1	4004	tags=26%, list=20%, signal=32%
GO_CATION_CHANNEL_ACTIVITY	276	-0.330057	-1.25917	0.197452	1	1	4742	tags=32%, list=23%, signal=41%
GO_EMBRYONIC_HEART_TUBE_DEVELOPMENT	68	-0.292759	-1.18359	0.197479	1	1	3012	tags=22%, list=15%, signal=26%
GO_DYNEIN_COMPLEX	42	-0.371887	-1.25436	0.197849	1	1	3898	tags=36%, list=19%, signal=44%
GO_OXIDOREDUCTASE_ACTIVITY_ACTING_ON_PAIRED_DONORS_WITH_INCORPORATION_OR_REDUCTION_OF_MOLECULAR_OXYGEN	138	-0.273697	-1.18916	0.197959	1	1	4430	tags=30%, list=22%, signal=38%
GO_ODONTOGENESIS_OF_DENTIN_CONTAINING_TOOTH	74	-0.301693	-1.21001	0.19833	1	1	2991	tags=18%, list=15%, signal=20%
GO_REGULATION_OF_SYNAPTIC_TRANSMISSION_GLUTAMATERGIC	48	-0.321112	-1.20151	0.198745	1	1	3932	tags=33%, list=19%, signal=41%
GO_SPINAL_CORD_PATTERNING	23	-0.454967	-1.28279	0.199143	1	1	4580	tags=52%, list=22%, signal=67%
GO_NEGATIVE_REGULATION_OF_LYASE_ACTIVITY	26	-0.365201	-1.24542	0.199143	1	1	5782	tags=46%, list=28%, signal=64%
GO_POSITIVE_REGULATION_OF_TRANSMEMBRANE_TRANSPORT	122	-0.261828	-1.15792	0.199161	1	1	4144	tags=25%, list=20%, signal=31%
GO_POSITIVE_REGULATION_OF_KIDNEY_DEVELOPMENT	41	-0.307169	-1.19289	0.199605	1	1	5361	tags=37%, list=26%, signal=49%
GO_OVULATION_CYCLE	108	-0.303537	-1.23096	0.200837	1	1	5927	tags=35%, list=29%, signal=49%
GO_CILIUM_MOVEMENT	33	-0.403795	-1.26885	0.202174	1	1	4903	tags=39%, list=24%, signal=52%
GO_REGULATION_OF_TRANSMEMBRANE_TRANSPORT	402	-0.255149	-1.17406	0.202505	1	1	5324	tags=29%, list=26%, signal=38%
GO_NEUTRAL_AMINO_ACID_TRANSPORT	31	-0.348383	-1.20834	0.203285	1	1	4733	tags=39%, list=23%, signal=50%
GO_REGULATION_OF_MUSCLE_TISSUE_DEVELOPMENT	98	-0.252839	-1.14782	0.203704	1	1	5537	tags=31%, list=27%, signal=42%
GO_NEUROMUSCULAR_JUNCTION_DEVELOPMENT	36	-0.346251	-1.21728	0.205184	1	1	7556	tags=53%, list=37%, signal=83%
GO_METANEPHRIC_EPITHELIUM_DEVELOPMENT	19	-0.393108	-1.20586	0.205508	1	1	3345	tags=32%, list=16%, signal=38%
GO_RENAL_TUBULE_DEVELOPMENT	77	-0.297124	-1.2008	0.206823	1	1	3830	tags=25%, list=19%, signal=30%
GO_SOMITE_DEVELOPMENT	75	-0.278721	-1.1643	0.207188	1	1	4987	tags=33%, list=24%, signal=44%
GO_PHOSPHORIC_DIESTER_HYDROLASE_ACTIVITY	87	-0.25441	-1.14189	0.207265	1	1	3875	tags=25%, list=19%, signal=31%
GO_MULTICELLULAR_ORGANISMAL_HOMEOSTASIS	255	-0.233024	-1.14957	0.207469	1	1	5488	tags=31%, list=27%, signal=42%
GO_BRUSH_BORDER_MEMBRANE	55	-0.335027	-1.21087	0.207983	1	1	4261	tags=31%, list=21%, signal=39%
GO_SODIUM_ION_HOMEOSTASIS	27	-0.449398	-1.28728	0.208154	1	1	2831	tags=41%, list=14%, signal=47%
GO_SODIUM_ION_TRANSPORT	128	-0.292679	-1.19327	0.208154	1	1	4513	tags=31%, list=22%, signal=40%
GO_POSITIVE_REGULATION_OF_CYCLIC_NUCLEOTIDE_METABOLIC_PROCESS	102	-0.291769	-1.17783	0.208602	1	1	3880	tags=25%, list=19%, signal=31%
GO_BIOMINERAL_TISSUE_DEVELOPMENT	69	-0.318045	-1.21651	0.209016	1	1	4593	tags=32%, list=22%, signal=41%
GO_BONE_MORPHOGENESIS	76	-0.317925	-1.21685	0.20911	1	1	4545	tags=34%, list=22%, signal=44%
GO_REGULATION_OF_MYELINATION	29	-0.34322	-1.20505	0.209205	1	1	4306	tags=31%, list=21%, signal=39%
GO_CANONICAL_WNT_SIGNALING_PATHWAY	90	-0.280731	-1.18117	0.209354	1	1	4938	tags=30%, list=24%, signal=39%
GO_ATPASE_ACTIVATOR_ACTIVITY	16	-0.354332	-1.16823	0.210131	1	1	5280	tags=31%, list=26%, signal=42%
GO_SODIUM_ION_TRANSMEMBRANE_TRANSPORTER_ACTIVITY	123	-0.318198	-1.22052	0.21118	1	1	4675	tags=35%, list=23%, signal=45%
GO_ALPHA_AMINO_ACID_BIOSYNTHETIC_PROCESS	72	-0.301153	-1.19754	0.2125	1	1	2957	tags=18%, list=14%, signal=21%
GO_VOLTAGE_GATED_ION_CHANNEL_ACTIVITY	179	-0.357891	-1.26567	0.212903	1	1	5324	tags=35%, list=26%, signal=46%
GO_WATER_TRANSPORT	18	-0.453815	-1.24476	0.213043	1	1	8503	tags=72%, list=42%, signal=123%
GO_LIPID_DIGESTION	19	-0.478953	-1.2652	0.214	1	1	6469	tags=68%, list=32%, signal=100%
GO_CELLULAR_RESPONSE_TO_CAMP	48	-0.279317	-1.15011	0.214724	1	1	4676	tags=25%, list=23%, signal=32%
GO_REGULATION_OF_RECEPTOR_BINDING	17	-0.374549	-1.20368	0.215481	1	1	6921	tags=47%, list=34%, signal=71%
GO_NEGATIVE_REGULATION_OF_POTASSIUM_ION_TRANSPORT	32	-0.350189	-1.23055	0.215606	1	1	5930	tags=38%, list=29%, signal=53%
GO_OVULATION_CYCLE_PROCESS	83	-0.299075	-1.19768	0.216667	1	1	5478	tags=34%, list=27%, signal=46%
GO_POSITIVE_REGULATION_OF_CELL_GROWTH	139	-0.239491	-1.13252	0.216867	1	1	6147	tags=35%, list=30%, signal=49%
GO_CELL_SURFACE_RECEPTOR_SIGNALING_PATHWAY_INVOLVED_IN_HEART_DEVELOPMENT	15	-0.445091	-1.24146	0.217221	1	1	1859	tags=20%, list=9%, signal=22%
GO_ADENYLATE_CYCLASE_MODULATING_G_PROTEIN_COUPLED_RECEPTOR_SIGNALING_PATHWAY	134	-0.327527	-1.22333	0.217842	1	1	4877	tags=37%, list=24%, signal=48%
GO_NEGATIVE_REGULATION_OF_ORGAN_GROWTH	21	-0.382115	-1.21237	0.217949	1	1	2144	tags=24%, list=10%, signal=27%
GO_NEURONAL_STEM_CELL_POPULATION_MAINTENANCE	19	-0.414137	-1.22641	0.218688	1	1	2057	tags=21%, list=10%, signal=23%
GO_CILIARY_PART	275	-0.255555	-1.17754	0.218818	1	1	4707	tags=30%, list=23%, signal=38%
GO_ARTERY_MORPHOGENESIS	51	-0.326593	-1.20576	0.219713	1	1	6261	tags=45%, list=31%, signal=65%
GO_TISSUE_HOMEOSTASIS	158	-0.235186	-1.13673	0.220238	1	1	5488	tags=31%, list=27%, signal=42%
GO_CELLULAR_RESPONSE_TO_AMINO_ACID_STARVATION	25	-0.390809	-1.23457	0.221172	1	1	3896	tags=32%, list=19%, signal=39%
GO_POSITIVE_REGULATION_OF_NEURON_PROJECTION_DEVELOPMENT	225	-0.225746	-1.11711	0.221545	1	1	6379	tags=35%, list=31%, signal=50%
GO_AXON	399	-0.209331	-1.09168	0.222458	1	1	4929	tags=26%, list=24%, signal=33%
GO_REGULATION_OF_MEMBRANE_REPOLARIZATION	30	-0.412368	-1.27647	0.222917	1	1	5212	tags=37%, list=25%, signal=49%
GO_MICROTUBULE_BASED_MOVEMENT	192	-0.229811	-1.11725	0.22293	1	1	5464	tags=30%, list=27%, signal=40%
GO_CATION_TRANSPORTING_ATPASE_COMPLEX	15	-0.444789	-1.24119	0.223629	1	1	2878	tags=33%, list=14%, signal=39%
GO_REGULATION_OF_RYANODINE_SENSITIVE_CALCIUM_RELEASE_CHANNEL_ACTIVITY	23	-0.348214	-1.18976	0.224033	1	1	6664	tags=48%, list=33%, signal=71%
GO_DENTATE_GYRUS_DEVELOPMENT	15	-0.431188	-1.23397	0.224138	1	1	4568	tags=33%, list=22%, signal=43%
GO_BRANCHING_INVOLVED_IN_MAMMARY_GLAND_DUCT_MORPHOGENESIS	19	-0.401897	-1.20353	0.224449	1	1	4289	tags=37%, list=21%, signal=47%
GO_ADRENERGIC_RECEPTOR_SIGNALING_PATHWAY	18	-0.448229	-1.22558	0.225	1	1	3211	tags=28%, list=16%, signal=33%
GO_TELENCEPHALON_GLIAL_CELL_MIGRATION	19	-0.372515	-1.19822	0.225806	1	1	6079	tags=37%, list=30%, signal=52%
GO_FEEDING_BEHAVIOR	87	-0.327599	-1.19463	0.225806	1	1	5234	tags=41%, list=26%, signal=55%
GO_ADENYLATE_CYCLASE_ACTIVATING_G_PROTEIN_COUPLED_RECEPTOR_SIGNALING_PATHWAY	66	-0.365835	-1.20636	0.226981	1	1	4447	tags=35%, list=22%, signal=44%
GO_METAL_ION_TRANSMEMBRANE_TRANSPORTER_ACTIVITY	391	-0.29406	-1.21	0.227848	1	1	4742	tags=29%, list=23%, signal=37%
GO_REFLEX	19	-0.427107	-1.23786	0.228283	1	1	5029	tags=47%, list=25%, signal=63%
GO_ODONTOGENESIS	103	-0.270276	-1.14979	0.228395	1	1	6921	tags=39%, list=34%, signal=58%
GO_NOSE_DEVELOPMENT	15	-0.423826	-1.22753	0.228745	1	1	4724	tags=53%, list=23%, signal=69%
GO_REGULATION_OF_APPETITE	23	-0.45214	-1.24548	0.229299	1	1	4779	tags=43%, list=23%, signal=57%
GO_POSITIVE_REGULATION_OF_CELL_DIVISION	120	-0.229694	-1.1285	0.229614	1	1	5751	tags=33%, list=28%, signal=45%
GO_ENDOCARDIAL_CUSHION_MORPHOGENESIS	22	-0.388428	-1.21562	0.230612	1	1	2320	tags=23%, list=11%, signal=26%
GO_DENDRITE_MORPHOGENESIS	40	-0.322532	-1.1761	0.230769	1	1	7629	tags=48%, list=37%, signal=76%
GO_GLIOGENESIS	168	-0.289586	-1.18232	0.231102	1	1	4791	tags=30%, list=23%, signal=39%
GO_CORONARY_VASCULATURE_DEVELOPMENT	36	-0.363074	-1.20009	0.232365	1	1	5801	tags=44%, list=28%, signal=62%
GO_NODE_OF_RANVIER	15	-0.435056	-1.20096	0.232456	1	1	4448	tags=40%, list=22%, signal=51%
GO_AXIS_SPECIFICATION	88	-0.294485	-1.16804	0.232704	1	1	6494	tags=36%, list=32%, signal=53%
GO_NEGATIVE_REGULATION_OF_AXON_EXTENSION	35	-0.326578	-1.16905	0.232932	1	1	6065	tags=46%, list=30%, signal=65%
GO_HYDROLASE_ACTIVITY_ACTING_ON_CARBON_NITROGEN_BUT_NOT_PEPTIDE_BONDS	136	-0.233949	-1.13191	0.233115	1	1	4690	tags=25%, list=23%, signal=32%
GO_HOMEOSTASIS_OF_NUMBER_OF_CELLS_WITHIN_A_TISSUE	30	-0.335634	-1.18409	0.234252	1	1	1405	tags=17%, list=7%, signal=18%
GO_ORGANIC_HYDROXY_COMPOUND_TRANSMEMBRANE_TRANSPORTER_ACTIVITY	53	-0.350666	-1.20264	0.235669	1	1	5049	tags=40%, list=25%, signal=52%
GO_REGULATION_OF_CARDIAC_MUSCLE_CELL_MEMBRANE_REPOLARIZATION	21	-0.44078	-1.24293	0.235789	1	1	4578	tags=33%, list=22%, signal=43%
GO_PIGMENT_METABOLIC_PROCESS	56	-0.307768	-1.18306	0.236051	1	1	2721	tags=18%, list=13%, signal=21%
GO_ASPARTATE_FAMILY_AMINO_ACID_METABOLIC_PROCESS	53	-0.358959	-1.22178	0.237052	1	1	7187	tags=49%, list=35%, signal=75%
GO_REGULATION_OF_SODIUM_ION_TRANSPORT	73	-0.309152	-1.16727	0.237219	1	1	7061	tags=47%, list=34%, signal=71%
GO_ANATOMICAL_STRUCTURE_ARRANGEMENT	17	-0.380173	-1.17849	0.238659	1	1	6117	tags=47%, list=30%, signal=67%
GO_GUANOSINE_CONTAINING_COMPOUND_METABOLIC_PROCESS	42	-0.293874	-1.14927	0.239437	1	1	4431	tags=24%, list=22%, signal=30%
GO_POSITIVE_REGULATION_OF_POTASSIUM_ION_TRANSMEMBRANE_TRANSPORTER_ACTIVITY	16	-0.421324	-1.19888	0.24	1	1	5280	tags=44%, list=26%, signal=59%
GO_VOLTAGE_GATED_CATION_CHANNEL_ACTIVITY	126	-0.387865	-1.25257	0.240175	1	1	5021	tags=34%, list=25%, signal=45%
GO_POSITIVE_REGULATION_OF_DENDRITE_DEVELOPMENT	61	-0.25496	-1.11589	0.240781	1	1	4857	tags=26%, list=24%, signal=34%
GO_REGULATION_OF_STEROID_HORMONE_SECRETION	20	-0.371086	-1.17963	0.240891	1	1	2549	tags=25%, list=12%, signal=29%
GO_ACTIVATION_OF_PROTEIN_KINASE_B_ACTIVITY	21	-0.335972	-1.15528	0.240891	1	1	7541	tags=52%, list=37%, signal=83%
GO_CELL_DEATH_IN_RESPONSE_TO_OXIDATIVE_STRESS	17	-0.404479	-1.21841	0.241107	1	1	4245	tags=35%, list=21%, signal=44%
GO_LENS_FIBER_CELL_DIFFERENTIATION	25	-0.349316	-1.16308	0.241164	1	1	4773	tags=32%, list=23%, signal=42%
GO_REGULATION_OF_PHOSPHOPROTEIN_PHOSPHATASE_ACTIVITY	54	-0.305653	-1.16344	0.241379	1	1	6711	tags=44%, list=33%, signal=66%
GO_RETINOL_DEHYDROGENASE_ACTIVITY	18	-0.425962	-1.22123	0.24183	1	1	5015	tags=56%, list=24%, signal=74%
GO_REGULATION_OF_TRANSFORMING_GROWTH_FACTOR_BETA_PRODUCTION	25	-0.38831	-1.21815	0.242	1	1	3793	tags=32%, list=19%, signal=39%
GO_SKELETAL_SYSTEM_DEVELOPMENT	438	-0.238751	-1.14363	0.242038	1	1	5125	tags=27%, list=25%, signal=36%
GO_GLYCINE_METABOLIC_PROCESS	16	-0.43513	-1.21635	0.242424	1	1	5879	tags=50%, list=29%, signal=70%
GO_NEURON_NEURON_SYNAPTIC_TRANSMISSION	54	-0.381218	-1.21791	0.242553	1	1	5273	tags=44%, list=26%, signal=60%
GO_CELLULAR_PROCESS_INVOLVED_IN_REPRODUCTION_IN_MULTICELLULAR_ORGANISM	233	-0.219743	-1.10448	0.243187	1	1	4844	tags=28%, list=24%, signal=36%
GO_REGULATION_OF_SYNAPTIC_VESICLE_EXOCYTOSIS	19	-0.348204	-1.18177	0.244141	1	1	6199	tags=37%, list=30%, signal=53%
GO_HINDLIMB_MORPHOGENESIS	36	-0.342118	-1.17107	0.245243	1	1	2420	tags=22%, list=12%, signal=25%
GO_UTERUS_DEVELOPMENT	17	-0.395376	-1.19487	0.245726	1	1	5873	tags=35%, list=29%, signal=49%
GO_CARDIAC_MUSCLE_CELL_CONTRACTION	29	-0.355434	-1.192	0.245763	1	1	6636	tags=38%, list=32%, signal=56%
GO_CATION_TRANSPORTING_ATPASE_ACTIVITY	56	-0.340706	-1.19224	0.246888	1	1	3074	tags=25%, list=15%, signal=29%
GO_REGULATION_OF_AMINO_ACID_TRANSPORT	24	-0.370739	-1.17976	0.246914	1	1	5800	tags=38%, list=28%, signal=52%
GO_OXIDOREDUCTASE_ACTIVITY_ACTING_ON_PAIRED_DONORS_WITH_INCORPORATION_OR_REDUCTION_OF_MOLECULAR_OXYGEN_2_OXOGLUTARATE_AS_ONE_DONOR_AND_INCORPORATION_OF_ONE_ATOM_EACH_OF_OXYGEN_INTO_BOTH_DONORS	41	-0.311792	-1.16398	0.249057	1	1	3113	tags=27%, list=15%, signal=32%
GO_TRANSMEMBRANE_RECEPTOR_PROTEIN_SERINE_THREONINE_KINASE_ACTIVITY	17	-0.441362	-1.23255	0.249476	1	1	6113	tags=53%, list=30%, signal=75%
GO_MONOOXYGENASE_ACTIVITY	85	-0.315653	-1.1691	0.25	1	1	4430	tags=33%, list=22%, signal=42%
GO_APPENDAGE_DEVELOPMENT	162	-0.264611	-1.1526	0.250545	1	1	6231	tags=36%, list=30%, signal=52%
GO_PROLINE_RICH_REGION_BINDING	18	-0.417816	-1.17818	0.251429	1	1	2870	tags=33%, list=14%, signal=39%
GO_BASAL_PART_OF_CELL	50	-0.293316	-1.16505	0.251586	1	1	5413	tags=38%, list=26%, signal=52%
GO_REGULATION_OF_DENDRITIC_SPINE_MORPHOGENESIS	29	-0.3444	-1.16422	0.252083	1	1	2365	tags=24%, list=12%, signal=27%
GO_SPECIFICATION_OF_SYMMETRY	110	-0.26143	-1.12258	0.252252	1	1	5288	tags=32%, list=26%, signal=43%
GO_REGULATION_OF_SYNAPSE_STRUCTURE_OR_ACTIVITY	218	-0.256918	-1.15387	0.25261	1	1	5234	tags=32%, list=26%, signal=42%
GO_NEGATIVE_REGULATION_OF_AMINE_TRANSPORT	24	-0.367654	-1.18627	0.253086	1	1	5539	tags=46%, list=27%, signal=63%
GO_HISTONE_H3_DEACETYLATION	21	-0.381927	-1.18069	0.254941	1	1	4589	tags=33%, list=22%, signal=43%
GO_RHYTHMIC_BEHAVIOR	17	-0.348198	-1.16205	0.256566	1	1	932	tags=18%, list=5%, signal=18%
GO_REGULATION_OF_ADENYLATE_CYCLASE_ACTIVITY	64	-0.295474	-1.14804	0.257996	1	1	4447	tags=31%, list=22%, signal=40%
GO_VASODILATION	26	-0.367782	-1.17196	0.258517	1	1	4779	tags=35%, list=23%, signal=45%
GO_CELL_DIFFERENTIATION_IN_SPINAL_CORD	49	-0.391887	-1.20884	0.259494	1	1	4580	tags=37%, list=22%, signal=47%
GO_POSITIVE_REGULATION_OF_NEURON_DIFFERENTIATION	290	-0.212258	-1.08903	0.259557	1	1	6394	tags=33%, list=31%, signal=47%
GO_POSITIVE_REGULATION_OF_CHONDROCYTE_DIFFERENTIATION	18	-0.477904	-1.21323	0.260504	1	1	3790	tags=44%, list=19%, signal=54%
GO_NEURON_SPINE	112	-0.234072	-1.10653	0.260593	1	1	5907	tags=34%, list=29%, signal=47%
GO_TRABECULA_MORPHOGENESIS	37	-0.309953	-1.14103	0.260606	1	1	5639	tags=38%, list=28%, signal=52%
GO_REGULATION_OF_HEART_RATE	83	-0.293407	-1.16882	0.260684	1	1	5554	tags=31%, list=27%, signal=43%
GO_RESPONSE_TO_BMP	87	-0.289415	-1.14103	0.261438	1	1	2817	tags=20%, list=14%, signal=23%
GO_REGULATION_OF_SYSTEMIC_ARTERIAL_BLOOD_PRESSURE_BY_HORMONE	35	-0.385177	-1.18114	0.262295	1	1	6151	tags=51%, list=30%, signal=73%
GO_NEURON_FATE_COMMITMENT	65	-0.330171	-1.17905	0.262605	1	1	4580	tags=32%, list=22%, signal=41%
GO_TRANSLATION_REGULATOR_ACTIVITY	32	-0.346744	-1.16535	0.263056	1	1	5520	tags=44%, list=27%, signal=60%
GO_POSITIVE_REGULATION_OF_SMOOTH_MUSCLE_CELL_MIGRATION	29	-0.355038	-1.16576	0.263158	1	1	5193	tags=34%, list=25%, signal=46%
GO_COGNITION	236	-0.229892	-1.09259	0.26327	1	1	5588	tags=31%, list=27%, signal=41%
GO_DEFINITIVE_HEMOPOIESIS	15	-0.426175	-1.16597	0.263485	1	1	2883	tags=27%, list=14%, signal=31%
GO_MODIFIED_AMINO_ACID_BINDING	61	-0.29378	-1.12834	0.263617	1	1	7042	tags=46%, list=34%, signal=70%
GO_CYCLIC_NUCLEOTIDE_CATABOLIC_PROCESS	16	-0.413856	-1.17602	0.264271	1	1	5502	tags=44%, list=27%, signal=60%
GO_REGULATION_OF_HYDROGEN_PEROXIDE_METABOLIC_PROCESS	15	-0.431623	-1.177	0.265979	1	1	3837	tags=33%, list=19%, signal=41%
GO_PHOTORECEPTOR_DISC_MEMBRANE	18	-0.44301	-1.19629	0.266112	1	1	1255	tags=28%, list=6%, signal=30%
GO_CENTRAL_NERVOUS_SYSTEM_NEURON_DIFFERENTIATION	160	-0.272751	-1.13879	0.266525	1	1	6046	tags=34%, list=30%, signal=48%
GO_CARBOHYDRATE_TRANSPORT	90	-0.280962	-1.14021	0.266529	1	1	4155	tags=29%, list=20%, signal=36%
GO_NEURAL_PRECURSOR_CELL_PROLIFERATION	69	-0.268728	-1.13805	0.266533	1	1	3894	tags=25%, list=19%, signal=30%
GO_MULTI_ORGANISM_BEHAVIOR	72	-0.291626	-1.15643	0.267241	1	1	5927	tags=39%, list=29%, signal=55%
GO_REGULATION_OF_G_PROTEIN_COUPLED_RECEPTOR_PROTEIN_SIGNALING_PATHWAY	118	-0.250902	-1.12663	0.267819	1	1	2852	tags=18%, list=14%, signal=21%
GO_RESPONSE_TO_NICOTINE	49	-0.310464	-1.15191	0.268085	1	1	3998	tags=29%, list=20%, signal=35%
GO_MEMORY	91	-0.253118	-1.12557	0.268344	1	1	5234	tags=31%, list=26%, signal=41%
GO_SYNAPTONEMAL_COMPLEX	34	-0.328121	-1.14904	0.268839	1	1	3942	tags=35%, list=19%, signal=44%
GO_REGULATION_OF_SYNAPTIC_VESICLE_TRANSPORT	29	-0.311446	-1.14201	0.269388	1	1	4682	tags=31%, list=23%, signal=40%
GO_POSITIVE_REGULATION_OF_HEART_CONTRACTION	35	-0.348352	-1.14364	0.271008	1	1	3820	tags=26%, list=19%, signal=32%
GO_REGULATION_OF_ORGAN_FORMATION	30	-0.425684	-1.21733	0.271222	1	1	5253	tags=43%, list=26%, signal=58%
GO_REGULATION_OF_ACUTE_INFLAMMATORY_RESPONSE	67	-0.312876	-1.1519	0.271845	1	1	5336	tags=33%, list=26%, signal=44%
GO_MALE_GAMETE_GENERATION	414	-0.208898	-1.08981	0.27193	1	1	4844	tags=27%, list=24%, signal=35%
GO_POSITIVE_REGULATION_OF_NUCLEOTIDE_METABOLIC_PROCESS	126	-0.283175	-1.13407	0.272331	1	1	3880	tags=25%, list=19%, signal=30%
GO_POSITIVE_REGULATION_OF_STRIATED_MUSCLE_CONTRACTION	15	-0.436501	-1.1599	0.27234	1	1	3451	tags=27%, list=17%, signal=32%
GO_K63_LINKED_POLYUBIQUITIN_BINDING	16	-0.382916	-1.16667	0.274102	1	1	665	tags=13%, list=3%, signal=13%
GO_PALATE_DEVELOPMENT	83	-0.276196	-1.12805	0.27439	1	1	6155	tags=34%, list=30%, signal=48%
GO_NONMOTILE_PRIMARY_CILIUM_ASSEMBLY	23	-0.371887	-1.16299	0.274472	1	1	5259	tags=35%, list=26%, signal=47%
GO_REGULATION_OF_NEUROTRANSMITTER_TRANSPORT	58	-0.283183	-1.1442	0.274633	1	1	5728	tags=36%, list=28%, signal=50%
GO_NEUROPEPTIDE_HORMONE_ACTIVITY	27	-0.390878	-1.17253	0.275362	1	1	3552	tags=41%, list=17%, signal=49%
GO_REGULATION_OF_EXTENT_OF_CELL_GROWTH	97	-0.25686	-1.11753	0.277207	1	1	4583	tags=28%, list=22%, signal=36%
GO_POSITIVE_REGULATION_OF_GLUCOSE_TRANSPORT	40	-0.342739	-1.17807	0.277778	1	1	4885	tags=38%, list=24%, signal=49%
GO_PROTEIN_PHOSPHATASE_TYPE_2A_COMPLEX	19	-0.364328	-1.13855	0.277992	1	1	6086	tags=42%, list=30%, signal=60%
GO_ANTERIOR_POSTERIOR_PATTERN_SPECIFICATION	184	-0.269993	-1.1471	0.278146	1	1	6189	tags=36%, list=30%, signal=52%
GO_LIGAND_GATED_CALCIUM_CHANNEL_ACTIVITY	15	-0.377033	-1.15298	0.278884	1	1	1002	tags=13%, list=5%, signal=14%
GO_DEMETHYLATION	50	-0.276863	-1.11623	0.279441	1	1	3394	tags=20%, list=17%, signal=24%
GO_MESONEPHROS_DEVELOPMENT	88	-0.291414	-1.14576	0.279503	1	1	4318	tags=27%, list=21%, signal=34%
GO_POSITIVE_REGULATION_OF_SYNAPTIC_TRANSMISSION_GLUTAMATERGIC	17	-0.349881	-1.13512	0.28125	1	1	5927	tags=41%, list=29%, signal=58%
GO_EMBRYONIC_CRANIAL_SKELETON_MORPHOGENESIS	46	-0.289495	-1.11949	0.281314	1	1	3010	tags=20%, list=15%, signal=23%
GO_PEPTIDE_CROSS_LINKING	39	-0.315914	-1.13751	0.281947	1	1	6405	tags=49%, list=31%, signal=71%
GO_NUCLEOSIDE_PHOSPHATE_CATABOLIC_PROCESS	65	-0.254287	-1.1057	0.283019	1	1	4450	tags=28%, list=22%, signal=35%
GO_NEGATIVE_REGULATION_OF_DENDRITE_DEVELOPMENT	27	-0.323856	-1.12791	0.283433	1	1	2354	tags=22%, list=11%, signal=25%
GO_NEUROMUSCULAR_PROCESS_CONTROLLING_BALANCE	46	-0.299833	-1.12903	0.283644	1	1	2534	tags=20%, list=12%, signal=22%
GO_STEROL_TRANSPORT	49	-0.30372	-1.13824	0.284536	1	1	5980	tags=43%, list=29%, signal=60%
GO_REGULATION_OF_CARDIAC_MUSCLE_CONTRACTION_BY_REGULATION_OF_THE_RELEASE_OF_SEQUESTERED_CALCIUM_ION	17	-0.370469	-1.13024	0.284615	1	1	1842	tags=18%, list=9%, signal=19%
GO_STEREOCILIUM_BUNDLE	37	-0.287952	-1.1058	0.285097	1	1	3214	tags=24%, list=16%, signal=29%
GO_BHLH_TRANSCRIPTION_FACTOR_BINDING	27	-0.342083	-1.14912	0.285149	1	1	5537	tags=37%, list=27%, signal=51%
GO_SEMAPHORIN_RECEPTOR_BINDING	22	-0.359211	-1.1533	0.285714	1	1	4400	tags=36%, list=21%, signal=46%
GO_ATPASE_COMPLEX	23	-0.385923	-1.15611	0.286316	1	1	1446	tags=26%, list=7%, signal=28%
GO_EATING_BEHAVIOR	29	-0.348083	-1.15365	0.286611	1	1	4978	tags=48%, list=24%, signal=64%
GO_ORGAN_INDUCTION	15	-0.482925	-1.20862	0.286869	1	1	6189	tags=53%, list=30%, signal=76%
GO_GASTRULATION	144	-0.263339	-1.10636	0.287234	1	1	4938	tags=29%, list=24%, signal=38%
GO_REPRODUCTIVE_SYSTEM_DEVELOPMENT	389	-0.221276	-1.09413	0.287879	1	1	4938	tags=26%, list=24%, signal=34%
GO_REGULATION_OF_SODIUM_ION_TRANSMEMBRANE_TRANSPORT	47	-0.318267	-1.12461	0.288421	1	1	5854	tags=38%, list=29%, signal=53%
GO_REGULATION_OF_CATION_TRANSMEMBRANE_TRANSPORT	200	-0.235056	-1.08699	0.288462	1	1	5280	tags=28%, list=26%, signal=37%
GO_PARTURITION	19	-0.342775	-1.10982	0.288499	1	1	3114	tags=32%, list=15%, signal=37%
GO_POSITIVE_REGULATION_OF_CATION_TRANSMEMBRANE_TRANSPORT	91	-0.260659	-1.10328	0.288747	1	1	4795	tags=29%, list=23%, signal=37%
GO_RESPIRATORY_SYSTEM_DEVELOPMENT	193	-0.250095	-1.11205	0.289079	1	1	5253	tags=29%, list=26%, signal=39%
GO_DOPAMINERGIC_NEURON_DIFFERENTIATION	26	-0.356175	-1.15714	0.289796	1	1	5900	tags=38%, list=29%, signal=54%
GO_PLASMA_MEMBRANE_ORGANIZATION	197	-0.233371	-1.09047	0.290123	1	1	5542	tags=30%, list=27%, signal=41%
GO_EPOXYGENASE_P450_PATHWAY	18	-0.460531	-1.18037	0.290188	1	1	2831	tags=39%, list=14%, signal=45%
GO_BRANCHED_CHAIN_AMINO_ACID_METABOLIC_PROCESS	23	-0.519796	-1.23018	0.290389	1	1	6601	tags=57%, list=32%, signal=83%
GO_CILIUM_MORPHOGENESIS	184	-0.274713	-1.14726	0.291089	1	1	5929	tags=37%, list=29%, signal=52%
GO_AMMONIUM_TRANSPORT	54	-0.264598	-1.10458	0.292411	1	1	5142	tags=31%, list=25%, signal=42%
GO_DEVELOPMENTAL_PIGMENTATION	38	-0.303432	-1.12286	0.293561	1	1	3820	tags=26%, list=19%, signal=32%
GO_REGULATION_OF_METAL_ION_TRANSPORT	309	-0.237891	-1.09357	0.294492	1	1	4795	tags=27%, list=23%, signal=34%
GO_OXIDOREDUCTASE_ACTIVITY_ACTING_ON_THE_CH_NH_GROUP_OF_DONORS	25	-0.389882	-1.16476	0.294737	1	1	3708	tags=28%, list=18%, signal=34%
GO_IRON_ION_BINDING	141	-0.285654	-1.11734	0.295688	1	1	4623	tags=32%, list=23%, signal=41%
GO_TRANSFERASE_ACTIVITY_TRANSFERRING_AMINO_ACYL_GROUPS	22	-0.407437	-1.18527	0.296296	1	1	4315	tags=41%, list=21%, signal=52%
GO_BONE_DEVELOPMENT	149	-0.259423	-1.10635	0.296593	1	1	4545	tags=27%, list=22%, signal=34%
GO_NEURAL_TUBE_PATTERNING	31	-0.34836	-1.1445	0.29661	1	1	6189	tags=39%, list=30%, signal=55%
GO_EMBRYONIC_HEART_TUBE_MORPHOGENESIS	58	-0.268744	-1.09277	0.296842	1	1	5288	tags=31%, list=26%, signal=42%
GO_MITOCHONDRION_MORPHOGENESIS	19	-0.357902	-1.13403	0.29703	1	1	9058	tags=68%, list=44%, signal=123%
GO_BILE_ACID_BIOSYNTHETIC_PROCESS	20	-0.440381	-1.17574	0.297468	1	1	3791	tags=35%, list=19%, signal=43%
GO_RESPONSE_TO_PAIN	28	-0.370534	-1.16011	0.297787	1	1	3629	tags=25%, list=18%, signal=30%
GO_TETRAPYRROLE_BINDING	120	-0.283309	-1.1332	0.298174	1	1	5584	tags=36%, list=27%, signal=49%
GO_ROUGH_ENDOPLASMIC_RETICULUM_MEMBRANE	19	-0.397373	-1.14544	0.298211	1	1	6370	tags=42%, list=31%, signal=61%
GO_EPITHELIAL_CILIUM_MOVEMENT	16	-0.382544	-1.14415	0.298507	1	1	6356	tags=44%, list=31%, signal=63%
GO_NEGATIVE_REGULATION_OF_KIDNEY_DEVELOPMENT	17	-0.370777	-1.13246	0.299349	1	1	6379	tags=41%, list=31%, signal=60%
GO_REGULATION_OF_ACTIN_FILAMENT_BUNDLE_ASSEMBLY	75	-0.285868	-1.11706	0.299413	1	1	5046	tags=31%, list=25%, signal=41%
GO_POTASSIUM_CHANNEL_COMPLEX	87	-0.339254	-1.15266	0.299559	1	1	2545	tags=22%, list=12%, signal=25%
GO_NEGATIVE_REGULATION_OF_SMOOTH_MUSCLE_CELL_PROLIFERATION	34	-0.348144	-1.15174	0.3	1	1	4932	tags=32%, list=24%, signal=43%
GO_GOLGI_TO_PLASMA_MEMBRANE_TRANSPORT	40	-0.314417	-1.1229	0.3	1	1	3337	tags=23%, list=16%, signal=27%
GO_CELLULAR_PIGMENTATION	43	-0.290191	-1.10061	0.300373	1	1	2853	tags=21%, list=14%, signal=24%
GO_DENDRITE	423	-0.207961	-1.06386	0.300429	1	1	4599	tags=24%, list=22%, signal=30%
GO_FOREBRAIN_CELL_MIGRATION	61	-0.285022	-1.11658	0.300847	1	1	7017	tags=46%, list=34%, signal=70%
GO_CELL_CELL_SIGNALING_INVOLVED_IN_CARDIAC_CONDUCTION	22	-0.398571	-1.15485	0.301255	1	1	5237	tags=32%, list=26%, signal=43%
GO_SULFUR_AMINO_ACID_METABOLIC_PROCESS	39	-0.361869	-1.17021	0.302041	1	1	5325	tags=38%, list=26%, signal=52%
GO_NEGATIVE_REGULATION_OF_CALCIUM_ION_TRANSPORT_INTO_CYTOSOL	16	-0.329933	-1.1014	0.302231	1	1	8058	tags=44%, list=39%, signal=72%
GO_REGULATION_OF_ALPHA_AMINO_3_HYDROXY_5_METHYL_4_ISOXAZOLE_PROPIONATE_SELECTIVE_GLUTAMATE_RECEPTOR_ACTIVITY	19	-0.42042	-1.16441	0.302326	1	1	1396	tags=21%, list=7%, signal=23%
GO_CATION_CHANNEL_COMPLEX	157	-0.331308	-1.17766	0.302832	1	1	5324	tags=34%, list=26%, signal=45%
GO_AXON_PART	210	-0.225859	-1.0858	0.302966	1	1	5728	tags=31%, list=28%, signal=43%
GO_POSITIVE_REGULATION_OF_FIBROBLAST_PROLIFERATION	51	-0.300322	-1.10418	0.304	1	1	7017	tags=39%, list=34%, signal=60%
GO_PEPTIDE_SECRETION	56	-0.267978	-1.09998	0.304904	1	1	2124	tags=21%, list=10%, signal=24%
GO_LIGAND_GATED_CHANNEL_ACTIVITY	126	-0.336344	-1.16229	0.305495	1	1	4236	tags=31%, list=21%, signal=39%
GO_AXONAL_GROWTH_CONE	20	-0.339053	-1.09789	0.305733	1	1	2416	tags=25%, list=12%, signal=28%
GO_R_SMAD_BINDING	21	-0.362493	-1.12934	0.306584	1	1	5873	tags=43%, list=29%, signal=60%
GO_FLUID_TRANSPORT	25	-0.380097	-1.14513	0.306889	1	1	8503	tags=64%, list=42%, signal=109%
GO_REGULATION_OF_SKELETAL_MUSCLE_TISSUE_DEVELOPMENT	46	-0.284814	-1.10061	0.307544	1	1	5873	tags=35%, list=29%, signal=49%
GO_CYTOCHROME_COMPLEX_ASSEMBLY	16	-0.5086	-1.18818	0.309278	1	1	2052	tags=31%, list=10%, signal=35%
GO_RESPONSE_TO_INCREASED_OXYGEN_LEVELS	23	-0.330061	-1.1201	0.309381	1	1	7309	tags=43%, list=36%, signal=68%
GO_PROTEINACEOUS_EXTRACELLULAR_MATRIX	337	-0.260153	-1.09747	0.309917	1	1	6333	tags=37%, list=31%, signal=53%
GO_SOLUTE_PROTON_ANTIPORTER_ACTIVITY	15	-0.386755	-1.12913	0.31	1	1	2199	tags=27%, list=11%, signal=30%
GO_MODULATION_OF_SYNAPTIC_TRANSMISSION	286	-0.244866	-1.10715	0.310559	1	1	5543	tags=33%, list=27%, signal=44%
GO_SPINAL_CORD_MOTOR_NEURON_DIFFERENTIATION	33	-0.375564	-1.14221	0.311947	1	1	4543	tags=33%, list=22%, signal=43%
GO_ORGAN_MATURATION	18	-0.333732	-1.1159	0.3125	1	1	3866	tags=22%, list=19%, signal=27%
GO_ADRENERGIC_RECEPTOR_BINDING	19	-0.35256	-1.10993	0.312883	1	1	2538	tags=26%, list=12%, signal=30%
GO_REGULATION_OF_RECEPTOR_INTERNALIZATION	35	-0.285193	-1.08617	0.312883	1	1	5499	tags=34%, list=27%, signal=47%
GO_CELL_PROLIFERATION_IN_FOREBRAIN	26	-0.348244	-1.1336	0.313725	1	1	3790	tags=31%, list=19%, signal=38%
GO_LONG_TERM_SYNAPTIC_POTENTIATION	38	-0.29595	-1.109	0.315574	1	1	5543	tags=34%, list=27%, signal=47%
GO_ORGAN_OR_TISSUE_SPECIFIC_IMMUNE_RESPONSE	24	-0.367376	-1.12681	0.316129	1	1	1353	tags=17%, list=7%, signal=18%
GO_POSITIVE_REGULATION_OF_FAT_CELL_DIFFERENTIATION	47	-0.287109	-1.09448	0.316532	1	1	4902	tags=32%, list=24%, signal=42%
GO_LEARNING	124	-0.256439	-1.0836	0.317073	1	1	5543	tags=31%, list=27%, signal=42%
GO_REGULATION_OF_TYROSINE_PHOSPHORYLATION_OF_STAT5_PROTEIN	19	-0.354133	-1.12273	0.31746	1	1	3914	tags=32%, list=19%, signal=39%
GO_EMBRYONIC_ORGAN_MORPHOGENESIS	269	-0.233542	-1.07622	0.317495	1	1	5324	tags=28%, list=26%, signal=38%
GO_POSITIVE_REGULATION_OF_TRANSFORMING_GROWTH_FACTOR_BETA_PRODUCTION	16	-0.399766	-1.12132	0.318182	1	1	3793	tags=31%, list=19%, signal=38%
GO_FLAVIN_ADENINE_DINUCLEOTIDE_BINDING	70	-0.362872	-1.18937	0.319239	1	1	6778	tags=47%, list=33%, signal=70%
GO_CELLULAR_RESPONSE_TO_ESTROGEN_STIMULUS	36	-0.284268	-1.09213	0.320166	1	1	7619	tags=50%, list=37%, signal=79%
GO_ACTIN_FILAMENT_POLYMERIZATION	21	-0.344211	-1.10556	0.320717	1	1	6492	tags=43%, list=32%, signal=63%
GO_TRANSLATION_REPRESSOR_ACTIVITY	19	-0.393364	-1.12415	0.321637	1	1	5520	tags=47%, list=27%, signal=65%
GO_RESPONSE_TO_ETHANOL	133	-0.237928	-1.0791	0.322105	1	1	5800	tags=33%, list=28%, signal=46%
GO_RESPONSE_TO_UV_B	16	-0.369854	-1.12236	0.323413	1	1	494	tags=13%, list=2%, signal=13%
GO_LAMININ_BINDING	29	-0.345674	-1.11686	0.323829	1	1	6284	tags=38%, list=31%, signal=55%
GO_EPIDERMIS_MORPHOGENESIS	27	-0.325545	-1.10518	0.32563	1	1	2849	tags=22%, list=14%, signal=26%
GO_MITOCHONDRIAL_ATP_SYNTHESIS_COUPLED_PROTON_TRANSPORT	17	-0.57826	-1.18436	0.326403	1	1	5807	tags=59%, list=28%, signal=82%
GO_SOLUTE_PROTON_SYMPORTER_ACTIVITY	24	-0.318742	-1.0902	0.326454	1	1	4134	tags=25%, list=20%, signal=31%
GO_REGULATION_OF_FIBROBLAST_PROLIFERATION	77	-0.278539	-1.08236	0.327519	1	1	7163	tags=38%, list=35%, signal=58%
GO_REGULATION_OF_PROTEIN_PHOSPHATASE_TYPE_2A_ACTIVITY	23	-0.327298	-1.09548	0.327553	1	1	6086	tags=43%, list=30%, signal=62%
GO_NEGATIVE_REGULATION_OF_SMALL_GTPASE_MEDIATED_SIGNAL_TRANSDUCTION	38	-0.307873	-1.11037	0.32766	1	1	4792	tags=29%, list=23%, signal=38%
GO_REGULATION_OF_PROTEIN_KINASE_A_SIGNALING	17	-0.325005	-1.07744	0.328032	1	1	3770	tags=24%, list=18%, signal=29%
GO_POSITIVE_REGULATION_OF_SIGNAL_TRANSDUCTION_BY_P53_CLASS_MEDIATOR	17	-0.40409	-1.1288	0.32948	1	1	1768	tags=18%, list=9%, signal=19%
GO_MONOVALENT_INORGANIC_CATION_TRANSPORT	399	-0.270141	-1.11843	0.329718	1	1	5444	tags=33%, list=27%, signal=44%
GO_SPECTRIN_BINDING	24	-0.309859	-1.09046	0.329764	1	1	4540	tags=38%, list=22%, signal=48%
GO_POSITIVE_REGULATION_OF_DENDRITIC_SPINE_DEVELOPMENT	32	-0.307722	-1.09743	0.331984	1	1	3800	tags=25%, list=19%, signal=31%
GO_POSITIVE_REGULATION_OF_CELL_DEVELOPMENT	449	-0.206974	-1.05512	0.331984	1	1	6394	tags=32%, list=31%, signal=46%
GO_NEGATIVE_REGULATION_OF_DENDRITE_MORPHOGENESIS	15	-0.368358	-1.11374	0.332661	1	1	2354	tags=27%, list=11%, signal=30%
GO_PURINE_CONTAINING_COMPOUND_CATABOLIC_PROCESS	47	-0.265259	-1.07738	0.332696	1	1	5584	tags=34%, list=27%, signal=47%
GO_PIGMENTATION	82	-0.25093	-1.05474	0.333333	1	1	5465	tags=32%, list=27%, signal=43%
GO_MOTILE_CILIUM	94	-0.257311	-1.07437	0.334047	1	1	4779	tags=29%, list=23%, signal=37%
GO_COFACTOR_TRANSPORT	26	-0.358276	-1.10205	0.335443	1	1	1632	tags=15%, list=8%, signal=17%
GO_DETECTION_OF_STIMULUS	308	-0.256689	-1.10168	0.335443	1	1	3316	tags=22%, list=16%, signal=26%
GO_CARDIAC_CONDUCTION	80	-0.288371	-1.1131	0.335484	1	1	5280	tags=28%, list=26%, signal=37%
GO_DEVELOPMENTAL_MATURATION	181	-0.233453	-1.05481	0.336049	1	1	1805	tags=13%, list=9%, signal=14%
GO_REGULATION_OF_ACTIN_FILAMENT_BASED_MOVEMENT	32	-0.299272	-1.08253	0.336735	1	1	7673	tags=44%, list=37%, signal=70%
GO_POSITIVE_REGULATION_OF_NEUROBLAST_PROLIFERATION	21	-0.341411	-1.10303	0.336777	1	1	6316	tags=52%, list=31%, signal=76%
GO_CRANIAL_SKELETAL_SYSTEM_DEVELOPMENT	55	-0.267895	-1.05403	0.33682	1	1	2320	tags=16%, list=11%, signal=18%
GO_OLFACTORY_RECEPTOR_ACTIVITY	85	-0.39032	-1.16043	0.336864	1	1	2694	tags=31%, list=13%, signal=35%
GO_REGULATION_OF_SMOOTHENED_SIGNALING_PATHWAY	61	-0.269012	-1.08317	0.33691	1	1	4688	tags=30%, list=23%, signal=38%
GO_REGULATION_OF_CARDIAC_MUSCLE_CONTRACTION	63	-0.252304	-1.07628	0.337423	1	1	6897	tags=37%, list=34%, signal=55%
GO_EPITHELIAL_CELL_DIFFERENTIATION	458	-0.209983	-1.04718	0.33758	1	1	4857	tags=25%, list=24%, signal=32%
GO_POSITIVE_REGULATION_OF_PROTEIN_KINASE_B_SIGNALING	77	-0.273512	-1.09432	0.338	1	1	4289	tags=23%, list=21%, signal=29%
GO_POSITIVE_REGULATION_OF_G_PROTEIN_COUPLED_RECEPTOR_PROTEIN_SIGNALING_PATHWAY	23	-0.335363	-1.09085	0.338144	1	1	6664	tags=52%, list=33%, signal=77%
GO_REGULATION_OF_EPITHELIAL_CELL_PROLIFERATION	273	-0.233236	-1.06822	0.338776	1	1	5765	tags=32%, list=28%, signal=44%
GO_REGULATION_OF_SYSTEMIC_ARTERIAL_BLOOD_PRESSURE_MEDIATED_BY_A_CHEMICAL_SIGNAL	45	-0.362474	-1.13548	0.339431	1	1	2838	tags=29%, list=14%, signal=33%
GO_PHOTORECEPTOR_CONNECTING_CILIUM	28	-0.330814	-1.08934	0.339545	1	1	4702	tags=36%, list=23%, signal=46%
GO_NEGATIVE_REGULATION_OF_OXIDOREDUCTASE_ACTIVITY	26	-0.336961	-1.0949	0.340164	1	1	3914	tags=31%, list=19%, signal=38%
GO_PROTON_TRANSPORTING_ATP_SYNTHASE_COMPLEX	20	-0.533939	-1.16863	0.340249	1	1	5807	tags=55%, list=28%, signal=77%
GO_PARAXIAL_MESODERM_DEVELOPMENT	15	-0.420729	-1.1244	0.340862	1	1	2870	tags=27%, list=14%, signal=31%
GO_CALCIUM_CHANNEL_REGULATOR_ACTIVITY	34	-0.277089	-1.06712	0.341667	1	1	4486	tags=29%, list=22%, signal=38%
GO_NEGATIVE_REGULATION_OF_EPIDERMIS_DEVELOPMENT	16	-0.382824	-1.09665	0.341948	1	1	1356	tags=25%, list=7%, signal=27%
GO_CILIARY_MEMBRANE	71	-0.295724	-1.0989	0.342048	1	1	2245	tags=23%, list=11%, signal=25%
GO_REGULATION_OF_P38MAPK_CASCADE	23	-0.332301	-1.07518	0.343254	1	1	5546	tags=35%, list=27%, signal=48%
GO_NEGATIVE_REGULATION_OF_ENDOTHELIAL_CELL_APOPTOTIC_PROCESS	27	-0.33324	-1.09858	0.344758	1	1	3372	tags=30%, list=16%, signal=35%
GO_NEGATIVE_CHEMOTAXIS	38	-0.283863	-1.07929	0.344969	1	1	5224	tags=34%, list=26%, signal=46%
GO_PROTEIN_K48_LINKED_DEUBIQUITINATION	18	-0.364832	-1.09707	0.345631	1	1	5024	tags=33%, list=25%, signal=44%
GO_REGULATION_OF_GLUCOSE_METABOLIC_PROCESS	99	-0.251728	-1.06114	0.346311	1	1	7129	tags=37%, list=35%, signal=57%
GO_MAMMARY_GLAND_DUCT_MORPHOGENESIS	27	-0.331454	-1.0855	0.346473	1	1	4289	tags=33%, list=21%, signal=42%
GO_G_PROTEIN_COUPLED_RECEPTOR_SIGNALING_PATHWAY_COUPLED_TO_CYCLIC_NUCLEOTIDE_SECOND_MESSENGER	160	-0.294912	-1.09508	0.347107	1	1	4912	tags=34%, list=24%, signal=44%
GO_PIGMENT_GRANULE_LOCALIZATION	23	-0.336991	-1.08241	0.34714	1	1	2853	tags=26%, list=14%, signal=30%
GO_SOLUTE_CATION_ANTIPORTER_ACTIVITY	25	-0.326944	-1.08943	0.347222	1	1	2199	tags=28%, list=11%, signal=31%
GO_HOMOLOGOUS_CHROMOSOME_SEGREGATION	43	-0.298127	-1.08309	0.347737	1	1	3942	tags=35%, list=19%, signal=43%
GO_ANTIPORTER_ACTIVITY	66	-0.268098	-1.07538	0.348548	1	1	2268	tags=21%, list=11%, signal=24%
GO_GOLGI_LUMEN	82	-0.309195	-1.0995	0.348643	1	1	3323	tags=24%, list=16%, signal=29%
GO_POSITIVE_REGULATION_OF_CIRCADIAN_RHYTHM	20	-0.336298	-1.09079	0.348739	1	1	3114	tags=25%, list=15%, signal=29%
GO_CEREBRAL_CORTEX_CELL_MIGRATION	42	-0.298563	-1.07947	0.350305	1	1	7402	tags=48%, list=36%, signal=74%
GO_PRESYNAPTIC_ACTIVE_ZONE	27	-0.312832	-1.07161	0.351064	1	1	6576	tags=52%, list=32%, signal=76%
GO_POSITIVE_REGULATION_OF_ACTIN_FILAMENT_BUNDLE_ASSEMBLY	46	-0.27848	-1.04514	0.35167	1	1	2588	tags=20%, list=13%, signal=22%
GO_ATRIOVENTRICULAR_VALVE_MORPHOGENESIS	16	-0.369555	-1.08201	0.353414	1	1	5331	tags=38%, list=26%, signal=51%
GO_RESPONSE_TO_VITAMIN_A	20	-0.341367	-1.09389	0.353814	1	1	1812	tags=15%, list=9%, signal=16%
GO_CALCIUM_ION_TRANSMEMBRANE_TRANSPORTER_ACTIVITY	117	-0.276119	-1.10838	0.354125	1	1	4675	tags=28%, list=23%, signal=36%
GO_REGULATION_OF_DENDRITE_EXTENSION	18	-0.359924	-1.09518	0.354167	1	1	6735	tags=56%, list=33%, signal=83%
GO_DEACETYLASE_ACTIVITY	52	-0.292258	-1.06822	0.354902	1	1	4589	tags=31%, list=22%, signal=40%
GO_REGULATION_OF_EXECUTION_PHASE_OF_APOPTOSIS	23	-0.329002	-1.07806	0.355289	1	1	8953	tags=65%, list=44%, signal=116%
GO_NEUROTRANSMITTER_UPTAKE	15	-0.352846	-1.07694	0.355748	1	1	5543	tags=40%, list=27%, signal=55%
GO_GRANULOCYTE_DIFFERENTIATION	15	-0.336198	-1.06887	0.356137	1	1	3667	tags=20%, list=18%, signal=24%
GO_MONOSACCHARIDE_TRANSPORT	52	-0.299406	-1.07394	0.356415	1	1	4134	tags=33%, list=20%, signal=41%
GO_REGULATION_OF_ANATOMICAL_STRUCTURE_SIZE	449	-0.207593	-1.05567	0.356436	1	1	5554	tags=28%, list=27%, signal=37%
GO_ENSHEATHMENT_OF_NEURONS	87	-0.246323	-1.04353	0.356855	1	1	4729	tags=29%, list=23%, signal=37%
GO_NEUROBLAST_PROLIFERATION	28	-0.302128	-1.06745	0.356863	1	1	4580	tags=32%, list=22%, signal=41%
GO_REGULATION_OF_THE_FORCE_OF_HEART_CONTRACTION	29	-0.340472	-1.09534	0.360169	1	1	2203	tags=17%, list=11%, signal=19%
GO_CILIARY_TRANSITION_ZONE	22	-0.432881	-1.12771	0.361225	1	1	7955	tags=68%, list=39%, signal=111%
GO_VISUAL_BEHAVIOR	46	-0.259352	-1.05482	0.36129	1	1	4373	tags=22%, list=21%, signal=28%
GO_REGULATION_OF_PROTEIN_KINASE_B_SIGNALING	115	-0.253708	-1.06667	0.362525	1	1	4676	tags=25%, list=23%, signal=32%
GO_POSITIVE_REGULATION_OF_TYROSINE_PHOSPHORYLATION_OF_STAT5_PROTEIN	15	-0.368051	-1.07747	0.362851	1	1	3857	tags=33%, list=19%, signal=41%
GO_ENDONUCLEASE_ACTIVITY_ACTIVE_WITH_EITHER_RIBO_OR_DEOXYRIBONUCLEIC_ACIDS_AND_PRODUCING_5_PHOSPHOMONOESTERS	30	-0.343502	-1.08194	0.363281	1	1	727	tags=13%, list=4%, signal=14%
GO_DETECTION_OF_LIGHT_STIMULUS	55	-0.324913	-1.09382	0.363636	1	1	3216	tags=31%, list=16%, signal=37%
GO_GOLGI_TO_PLASMA_MEMBRANE_PROTEIN_TRANSPORT	25	-0.325237	-1.0725	0.363636	1	1	6517	tags=40%, list=32%, signal=59%
GO_REGULATION_OF_LYASE_ACTIVITY	79	-0.289863	-1.08362	0.364606	1	1	3880	tags=27%, list=19%, signal=33%
GO_MYOTUBE_DIFFERENTIATION	52	-0.272618	-1.06418	0.365462	1	1	4166	tags=21%, list=20%, signal=26%
GO_MAGNESIUM_ION_BINDING	187	-0.216366	-1.0472	0.365462	1	1	4735	tags=25%, list=23%, signal=32%
GO_GATED_CHANNEL_ACTIVITY	301	-0.30881	-1.12639	0.365957	1	1	5237	tags=33%, list=26%, signal=44%
GO_REGULATION_OF_UBIQUITIN_PROTEIN_LIGASE_ACTIVITY	17	-0.344916	-1.07906	0.366171	1	1	2801	tags=18%, list=14%, signal=20%
GO_STEROL_TRANSPORTER_ACTIVITY	17	-0.382865	-1.09035	0.366397	1	1	5980	tags=53%, list=29%, signal=75%
GO_HYDROGEN_PEROXIDE_CATABOLIC_PROCESS	18	-0.427587	-1.11753	0.36646	1	1	5584	tags=44%, list=27%, signal=61%
GO_CLUSTER_OF_ACTIN_BASED_CELL_PROJECTIONS	133	-0.246824	-1.07068	0.366525	1	1	5444	tags=31%, list=27%, signal=42%
GO_POSTSYNAPSE	355	-0.216739	-1.04413	0.366525	1	1	5930	tags=33%, list=29%, signal=46%
GO_POSITIVE_REGULATION_OF_MESONEPHROS_DEVELOPMENT	22	-0.302771	-1.06402	0.368317	1	1	5361	tags=36%, list=26%, signal=49%
GO_CELL_PROJECTION_ASSEMBLY	245	-0.256628	-1.08228	0.368635	1	1	3409	tags=20%, list=17%, signal=24%
GO_REGULATION_OF_ENERGY_HOMEOSTASIS	17	-0.371647	-1.07474	0.36875	1	1	2228	tags=18%, list=11%, signal=20%
GO_WATER_HOMEOSTASIS	65	-0.297939	-1.06709	0.370293	1	1	3454	tags=28%, list=17%, signal=33%
GO_POSITIVE_REGULATION_OF_NEUROLOGICAL_SYSTEM_PROCESS	20	-0.328552	-1.06593	0.370445	1	1	5239	tags=35%, list=26%, signal=47%
GO_PEPTIDE_HORMONE_BINDING	36	-0.333173	-1.07718	0.371134	1	1	5927	tags=36%, list=29%, signal=51%
GO_PROSTANOID_METABOLIC_PROCESS	25	-0.339262	-1.05725	0.371212	1	1	3853	tags=28%, list=19%, signal=34%
GO_NEGATIVE_REGULATION_OF_EMBRYONIC_DEVELOPMENT	26	-0.323903	-1.06028	0.371369	1	1	7761	tags=50%, list=38%, signal=80%
GO_FIBROBLAST_GROWTH_FACTOR_RECEPTOR_BINDING	27	-0.374212	-1.0863	0.37149	1	1	3353	tags=33%, list=16%, signal=40%
GO_NEGATIVE_REGULATION_OF_ANOIKIS	17	-0.371446	-1.0746	0.372233	1	1	5364	tags=47%, list=26%, signal=64%
GO_GLUTAMATE_RECEPTOR_SIGNALING_PATHWAY	39	-0.339058	-1.09299	0.372881	1	1	4000	tags=33%, list=20%, signal=41%
GO_CELL_CELL_ADHESION_VIA_PLASMA_MEMBRANE_ADHESION_MOLECULES	172	-0.244029	-1.05128	0.373418	1	1	5863	tags=35%, list=29%, signal=48%
GO_REGULATION_OF_CATECHOLAMINE_SECRETION	42	-0.32244	-1.08244	0.373626	1	1	1091	tags=17%, list=5%, signal=18%
GO_REGULATION_OF_SYNAPTIC_PLASTICITY	134	-0.245968	-1.04394	0.37577	1	1	5543	tags=32%, list=27%, signal=44%
GO_HORMONE_BIOSYNTHETIC_PROCESS	46	-0.365314	-1.09777	0.376033	1	1	1740	tags=22%, list=8%, signal=24%
GO_CILIARY_TIP	41	-0.336	-1.07248	0.376258	1	1	3790	tags=24%, list=19%, signal=30%
GO_DIGESTIVE_TRACT_MORPHOGENESIS	48	-0.28826	-1.0452	0.376278	1	1	4541	tags=27%, list=22%, signal=35%
GO_POSITIVE_REGULATION_OF_MITOTIC_NUCLEAR_DIVISION	46	-0.253909	-1.04751	0.376953	1	1	4188	tags=28%, list=20%, signal=35%
GO_BONE_GROWTH	19	-0.357865	-1.08434	0.378378	1	1	4034	tags=37%, list=20%, signal=46%
GO_NEURON_MATURATION	29	-0.338245	-1.06638	0.378882	1	1	1660	tags=17%, list=8%, signal=19%
GO_REGULATION_OF_GLUCOSE_TRANSPORT	93	-0.260384	-1.04644	0.37911	1	1	5489	tags=33%, list=27%, signal=45%
GO_PLATELET_MORPHOGENESIS	19	-0.33328	-1.04068	0.379518	1	1	3667	tags=32%, list=18%, signal=38%
GO_REGULATION_OF_POLYSACCHARIDE_METABOLIC_PROCESS	40	-0.268877	-1.03889	0.379531	1	1	5384	tags=30%, list=26%, signal=41%
GO_FATTY_ACID_DERIVATIVE_METABOLIC_PROCESS	87	-0.267057	-1.04622	0.38055	1	1	4925	tags=33%, list=24%, signal=44%
GO_TONGUE_DEVELOPMENT	18	-0.32282	-1.05592	0.380855	1	1	7486	tags=56%, list=37%, signal=87%
GO_OXIDOREDUCTASE_ACTIVITY_ACTING_ON_PAIRED_DONORS_WITH_INCORPORATION_OR_REDUCTION_OF_MOLECULAR_OXYGEN_REDUCED_FLAVIN_OR_FLAVOPROTEIN_AS_ONE_DONOR_AND_INCORPORATION_OF_ONE_ATOM_OF_OXYGEN	24	-0.402642	-1.10367	0.38125	1	1	5274	tags=50%, list=26%, signal=67%
GO_PHOTOTRANSDUCTION	39	-0.329157	-1.06844	0.38125	1	1	3216	tags=31%, list=16%, signal=36%
GO_ACTIN_BASED_CELL_PROJECTION	170	-0.217273	-1.03967	0.381339	1	1	3310	tags=19%, list=16%, signal=23%
GO_REGULATION_OF_RESPONSE_TO_FOOD	18	-0.402521	-1.09565	0.381356	1	1	5588	tags=44%, list=27%, signal=61%
GO_PERIPHERAL_NERVOUS_SYSTEM_DEVELOPMENT	66	-0.289592	-1.06874	0.382222	1	1	4544	tags=33%, list=22%, signal=43%
GO_POSITIVE_REGULATION_OF_HEART_RATE	22	-0.344006	-1.06542	0.382231	1	1	3820	tags=27%, list=19%, signal=33%
GO_PHENOL_CONTAINING_COMPOUND_METABOLIC_PROCESS	76	-0.290168	-1.0763	0.382796	1	1	3880	tags=26%, list=19%, signal=32%
GO_GROWTH_FACTOR_ACTIVITY	149	-0.259518	-1.05534	0.383197	1	1	5994	tags=36%, list=29%, signal=51%
GO_REGULATION_OF_EMBRYONIC_DEVELOPMENT	108	-0.261642	-1.02092	0.383197	1	1	6532	tags=35%, list=32%, signal=51%
GO_OXIDOREDUCTASE_ACTIVITY_ACTING_ON_THE_CH_CH_GROUP_OF_DONORS	54	-0.409386	-1.13902	0.383673	1	1	7641	tags=48%, list=37%, signal=77%
GO_POSITIVE_REGULATION_OF_SODIUM_ION_TRANSMEMBRANE_TRANSPORT	16	-0.370938	-1.06482	0.384778	1	1	4144	tags=38%, list=20%, signal=47%
GO_MONOVALENT_INORGANIC_CATION_HOMEOSTASIS	114	-0.244201	-1.04337	0.384937	1	1	3997	tags=26%, list=20%, signal=33%
GO_AXON_EXTENSION	36	-0.315932	-1.0651	0.385263	1	1	5224	tags=31%, list=26%, signal=41%
GO_PALMITOYLTRANSFERASE_ACTIVITY	33	-0.277441	-1.02995	0.385797	1	1	2007	tags=18%, list=10%, signal=20%
GO_REGULATION_OF_GLUCONEOGENESIS	34	-0.279506	-1.03332	0.385927	1	1	5088	tags=29%, list=25%, signal=39%
GO_NEGATIVE_REGULATION_OF_EPITHELIAL_CELL_PROLIFERATION	110	-0.240035	-1.04328	0.386555	1	1	6284	tags=36%, list=31%, signal=52%
GO_PIGMENT_BIOSYNTHETIC_PROCESS	46	-0.281853	-1.04905	0.387368	1	1	4531	tags=24%, list=22%, signal=31%
GO_PROTEIN_C_TERMINUS_BINDING	179	-0.221305	-1.03935	0.388785	1	1	5280	tags=27%, list=26%, signal=37%
GO_INTESTINAL_ABSORPTION	26	-0.351269	-1.06693	0.389583	1	1	6469	tags=46%, list=32%, signal=67%
GO_EMBRYONIC_PATTERN_SPECIFICATION	54	-0.297915	-1.05902	0.390397	1	1	6715	tags=41%, list=33%, signal=60%
GO_OXIDOREDUCTASE_ACTIVITY_ACTING_ON_PEROXIDE_AS_ACCEPTOR	39	-0.321441	-1.06749	0.390496	1	1	5584	tags=33%, list=27%, signal=46%
GO_NEGATIVE_REGULATION_OF_CHEMOTAXIS	46	-0.284993	-1.04697	0.390533	1	1	6607	tags=39%, list=32%, signal=58%
GO_GLOMERULUS_DEVELOPMENT	49	-0.286454	-1.05116	0.390688	1	1	4166	tags=27%, list=20%, signal=33%
GO_REGULATION_OF_CIRCADIAN_SLEEP_WAKE_CYCLE	24	-0.353682	-1.07346	0.391949	1	1	3880	tags=29%, list=19%, signal=36%
GO_LUNG_EPITHELIUM_DEVELOPMENT	32	-0.317026	-1.03361	0.392484	1	1	3334	tags=19%, list=16%, signal=22%
GO_HEART_GROWTH	23	-0.321593	-1.03494	0.392625	1	1	6825	tags=43%, list=33%, signal=65%
GO_XENOPHAGY	97	-0.22609	-1.03174	0.393145	1	1	5427	tags=28%, list=26%, signal=38%
GO_THYROID_HORMONE_METABOLIC_PROCESS	15	-0.421133	-1.07649	0.393162	1	1	1740	tags=33%, list=8%, signal=36%
GO_GLUTATHIONE_PEROXIDASE_ACTIVITY	17	-0.387144	-1.0827	0.393509	1	1	4925	tags=29%, list=24%, signal=39%
GO_CIRCULATORY_SYSTEM_PROCESS	353	-0.227892	-1.04297	0.394004	1	1	5554	tags=31%, list=27%, signal=41%
GO_RESPONSE_TO_MECHANICAL_STIMULUS	201	-0.222299	-1.0284	0.394059	1	1	5315	tags=28%, list=26%, signal=37%
GO_INORGANIC_CATION_TRANSMEMBRANE_TRANSPORTER_ACTIVITY	486	-0.270078	-1.08326	0.394068	1	1	5370	tags=31%, list=26%, signal=41%
GO_REGULATION_OF_MULTICELLULAR_ORGANISM_GROWTH	66	-0.276464	-1.04852	0.395604	1	1	7903	tags=56%, list=39%, signal=91%
GO_ERBB2_SIGNALING_PATHWAY	39	-0.269233	-1.02928	0.395948	1	1	4401	tags=28%, list=21%, signal=36%
GO_REGULATION_OF_BLOOD_PRESSURE	163	-0.270151	-1.05241	0.396186	1	1	5554	tags=35%, list=27%, signal=48%
GO_REGULATION_OF_AXON_GUIDANCE	37	-0.297354	-1.06178	0.39645	1	1	5361	tags=38%, list=26%, signal=51%
GO_POSITIVE_REGULATION_OF_ION_TRANSPORT	225	-0.221657	-1.02832	0.397408	1	1	4009	tags=22%, list=20%, signal=27%
GO_RAS_GUANYL_NUCLEOTIDE_EXCHANGE_FACTOR_ACTIVITY	218	-0.213497	-1.01834	0.397826	1	1	3720	tags=21%, list=18%, signal=26%
GO_REGULATION_OF_SMOOTH_MUSCLE_CONTRACTION	59	-0.261431	-1.03187	0.398268	1	1	5927	tags=42%, list=29%, signal=59%
GO_RRNA_TRANSCRIPTION	16	-0.347113	-1.04014	0.399254	1	1	4668	tags=38%, list=23%, signal=49%
GO_FOLIC_ACID_CONTAINING_COMPOUND_METABOLIC_PROCESS	27	-0.30643	-1.04185	0.400391	1	1	2983	tags=19%, list=15%, signal=22%
GO_POSITIVE_REGULATION_OF_SYNAPTIC_TRANSMISSION	107	-0.252064	-1.04306	0.400415	1	1	5543	tags=34%, list=27%, signal=46%
GO_NEGATIVE_REGULATION_OF_GROWTH	225	-0.233179	-1.02718	0.400428	1	1	5531	tags=29%, list=27%, signal=40%
GO_REGULATION_OF_STEM_CELL_DIFFERENTIATION	110	-0.251703	-1.04102	0.401222	1	1	5781	tags=30%, list=28%, signal=42%
GO_ANTIMICROBIAL_HUMORAL_RESPONSE	41	-0.297616	-1.05095	0.401235	1	1	3493	tags=22%, list=17%, signal=26%
GO_MYOBLAST_DIFFERENTIATION	37	-0.275217	-1.03849	0.401247	1	1	5873	tags=35%, list=29%, signal=49%
GO_DENDRITE_MEMBRANE	17	-0.336794	-1.04573	0.402367	1	1	1473	tags=18%, list=7%, signal=19%
GO_MONOVALENT_INORGANIC_CATION_TRANSMEMBRANE_TRANSPORTER_ACTIVITY	334	-0.291448	-1.08671	0.40257	1	1	5829	tags=37%, list=28%, signal=51%
GO_BONE_MINERALIZATION	34	-0.299453	-1.04091	0.403509	1	1	5695	tags=38%, list=28%, signal=53%
GO_INOSITOL_PHOSPHATE_MEDIATED_SIGNALING	18	-0.314063	-1.03339	0.403774	1	1	4931	tags=28%, list=24%, signal=37%
GO_RESPONSE_TO_DIETARY_EXCESS	21	-0.352465	-1.06942	0.403888	1	1	5213	tags=48%, list=25%, signal=64%
GO_POSITIVE_REGULATION_OF_SYNAPSE_ASSEMBLY	55	-0.272281	-1.03115	0.403888	1	1	5927	tags=38%, list=29%, signal=54%
GO_POSITIVE_REGULATION_OF_AXONOGENESIS	67	-0.249728	-1.02148	0.405088	1	1	5361	tags=34%, list=26%, signal=46%
GO_POSITIVE_REGULATION_OF_PHOSPHOLIPASE_ACTIVITY	53	-0.270087	-1.03504	0.405622	1	1	3625	tags=21%, list=18%, signal=25%
GO_REGULATION_OF_CATION_CHANNEL_ACTIVITY	84	-0.255576	-1.02871	0.406048	1	1	6664	tags=38%, list=33%, signal=56%
GO_NEGATIVE_REGULATION_OF_EPITHELIAL_TO_MESENCHYMAL_TRANSITION	22	-0.347704	-1.0611	0.406375	1	1	5288	tags=36%, list=26%, signal=49%
GO_REGULATION_OF_VASOCONSTRICTION	65	-0.289498	-1.04203	0.406709	1	1	5927	tags=37%, list=29%, signal=52%
GO_NEGATIVE_REGULATION_OF_EPITHELIAL_CELL_APOPTOTIC_PROCESS	35	-0.301304	-1.02338	0.407025	1	1	4141	tags=34%, list=20%, signal=43%
GO_ENTEROENDOCRINE_CELL_DIFFERENTIATION	19	-0.296864	-1.03572	0.407631	1	1	6838	tags=53%, list=33%, signal=79%
GO_LYMPH_VESSEL_DEVELOPMENT	19	-0.377052	-1.03688	0.407843	1	1	5361	tags=42%, list=26%, signal=57%
GO_CELL_BODY	473	-0.20648	-1.02611	0.40795	1	1	4810	tags=25%, list=23%, signal=31%
GO_TELENCEPHALON_DEVELOPMENT	223	-0.212415	-1.03012	0.408421	1	1	6316	tags=32%, list=31%, signal=46%
GO_ORGAN_GROWTH	64	-0.284538	-1.05166	0.408511	1	1	6400	tags=39%, list=31%, signal=57%
GO_POSITIVE_REGULATION_OF_BIOMINERAL_TISSUE_DEVELOPMENT	36	-0.274432	-1.02319	0.408624	1	1	1722	tags=17%, list=8%, signal=18%
GO_CELLULAR_RESPONSE_TO_RETINOIC_ACID	58	-0.257447	-1.01926	0.409091	1	1	5622	tags=33%, list=27%, signal=45%
GO_SENSORY_PERCEPTION_OF_CHEMICAL_STIMULUS	163	-0.322085	-1.06048	0.409871	1	1	3730	tags=30%, list=18%, signal=36%
GO_RIBONUCLEOTIDE_CATABOLIC_PROCESS	27	-0.285549	-1.03433	0.410305	1	1	4450	tags=26%, list=22%, signal=33%
GO_PRESYNAPTIC_MEMBRANE	52	-0.283347	-1.0424	0.410901	1	1	7060	tags=44%, list=34%, signal=67%
GO_DORSAL_VENTRAL_NEURAL_TUBE_PATTERNING	15	-0.412197	-1.0474	0.411017	1	1	4878	tags=33%, list=24%, signal=44%
GO_RNA_SPLICING_VIA_ENDONUCLEOLYTIC_CLEAVAGE_AND_LIGATION	15	-0.381995	-1.05454	0.411067	1	1	3955	tags=27%, list=19%, signal=33%
GO_UROGENITAL_SYSTEM_DEVELOPMENT	292	-0.222241	-1.0264	0.411273	1	1	6405	tags=34%, list=31%, signal=49%
GO_REGULATION_OF_KERATINOCYTE_PROLIFERATION	26	-0.320747	-1.04877	0.413519	1	1	2870	tags=27%, list=14%, signal=31%
GO_POSITIVE_REGULATION_OF_ENDOTHELIAL_CELL_MIGRATION	65	-0.295408	-1.04982	0.413726	1	1	5361	tags=32%, list=26%, signal=44%
GO_REGULATION_OF_INSULIN_SECRETION_INVOLVED_IN_CELLULAR_RESPONSE_TO_GLUCOSE_STIMULUS	48	-0.274141	-1.03363	0.413866	1	1	6631	tags=42%, list=32%, signal=61%
GO_POSITIVE_REGULATION_OF_NEUROTRANSMITTER_TRANSPORT	15	-0.33725	-1.03498	0.414226	1	1	5482	tags=47%, list=27%, signal=64%
GO_KINASE_INHIBITOR_ACTIVITY	81	-0.232703	-1.00806	0.415822	1	1	5611	tags=30%, list=27%, signal=41%
GO_FUCOSE_METABOLIC_PROCESS	15	-0.326853	-1.00947	0.415966	1	1	4954	tags=40%, list=24%, signal=53%
GO_STEROID_HYDROXYLASE_ACTIVITY	30	-0.382109	-1.08451	0.416122	1	1	2569	tags=27%, list=13%, signal=30%
GO_TUBE_MORPHOGENESIS	315	-0.217894	-1.01193	0.416847	1	1	5029	tags=26%, list=25%, signal=34%
GO_REGULATION_OF_MACROPHAGE_DERIVED_FOAM_CELL_DIFFERENTIATION	27	-0.328081	-1.03849	0.417355	1	1	3770	tags=26%, list=18%, signal=32%
GO_ORGANIC_ACID_BIOSYNTHETIC_PROCESS	251	-0.233192	-1.02185	0.417515	1	1	4724	tags=24%, list=23%, signal=30%
GO_WNT_ACTIVATED_RECEPTOR_ACTIVITY	21	-0.335616	-1.0195	0.417537	1	1	6165	tags=43%, list=30%, signal=61%
GO_COFACTOR_TRANSPORTER_ACTIVITY	20	-0.356492	-1.03595	0.418067	1	1	1632	tags=15%, list=8%, signal=16%
GO_REACTIVE_OXYGEN_SPECIES_METABOLIC_PROCESS	93	-0.278532	-1.05163	0.418259	1	1	5584	tags=32%, list=27%, signal=44%
GO_BRUSH_BORDER	102	-0.25166	-1.03083	0.420043	1	1	4314	tags=25%, list=21%, signal=31%
GO_REGULATION_OF_BONE_REMODELING	39	-0.268944	-1.01488	0.420082	1	1	4289	tags=28%, list=21%, signal=36%
GO_REGULATION_OF_FAT_CELL_DIFFERENTIATION	96	-0.251982	-1.00996	0.420319	1	1	5898	tags=32%, list=29%, signal=45%
GO_ACROSOME_REACTION	16	-0.425232	-1.06725	0.421589	1	1	4183	tags=50%, list=20%, signal=63%
GO_REGULATION_OF_CGMP_METABOLIC_PROCESS	28	-0.300305	-1.04194	0.42161	1	1	3216	tags=21%, list=16%, signal=25%
GO_NOTOCHORD_DEVELOPMENT	17	-0.346469	-1.03613	0.421687	1	1	2870	tags=29%, list=14%, signal=34%
GO_AU_RICH_ELEMENT_BINDING	22	-0.337292	-1.02918	0.421811	1	1	2148	tags=14%, list=10%, signal=15%
GO_REGULATION_OF_CGMP_BIOSYNTHETIC_PROCESS	21	-0.345549	-1.06259	0.421978	1	1	751	tags=14%, list=4%, signal=15%
GO_EMBRYONIC_ORGAN_DEVELOPMENT	392	-0.21295	-1.00609	0.422658	1	1	4345	tags=22%, list=21%, signal=28%
GO_DEVELOPMENTAL_INDUCTION	25	-0.35141	-1.03878	0.425101	1	1	5210	tags=40%, list=25%, signal=54%
GO_LEUKOTRIENE_METABOLIC_PROCESS	29	-0.30226	-1.03912	0.425486	1	1	4925	tags=34%, list=24%, signal=45%
GO_SEGMENTATION	85	-0.248139	-1.01339	0.425577	1	1	6494	tags=39%, list=32%, signal=57%
GO_ENERGY_COUPLED_PROTON_TRANSPORT_DOWN_ELECTROCHEMICAL_GRADIENT	21	-0.438267	-1.07037	0.425662	1	1	5807	tags=52%, list=28%, signal=73%
GO_CENTRIOLE_ASSEMBLY	19	-0.349106	-1.02307	0.42607	1	1	4444	tags=42%, list=22%, signal=54%
GO_COLLAGEN_BINDING	63	-0.269947	-1.01215	0.426415	1	1	6405	tags=33%, list=31%, signal=48%
GO_RETINA_VASCULATURE_DEVELOPMENT_IN_CAMERA_TYPE_EYE	16	-0.403967	-1.05148	0.426501	1	1	5892	tags=44%, list=29%, signal=61%
GO_NUCLEOTIDE_TRANSMEMBRANE_TRANSPORTER_ACTIVITY	18	-0.331431	-1.01629	0.427203	1	1	4155	tags=33%, list=20%, signal=42%
GO_RENAL_WATER_HOMEOSTASIS	34	-0.307341	-1.04279	0.427948	1	1	3406	tags=26%, list=17%, signal=32%
GO_CELLULAR_AMINO_ACID_BIOSYNTHETIC_PROCESS	88	-0.244812	-1.00281	0.427975	1	1	2957	tags=16%, list=14%, signal=19%
GO_REGULATION_OF_BIOMINERAL_TISSUE_DEVELOPMENT	68	-0.244009	-1.00702	0.429672	1	1	2320	tags=16%, list=11%, signal=18%
GO_FATTY_ACID_CATABOLIC_PROCESS	71	-0.390467	-1.08314	0.429752	1	1	6420	tags=45%, list=31%, signal=65%
GO_ESTABLISHMENT_OF_PROTEIN_LOCALIZATION_TO_PLASMA_MEMBRANE	89	-0.241171	-1.00775	0.43	1	1	6522	tags=35%, list=32%, signal=51%
GO_POSITIVE_REGULATION_OF_EXTRINSIC_APOPTOTIC_SIGNALING_PATHWAY_VIA_DEATH_DOMAIN_RECEPTORS	16	-0.362295	-1.01407	0.430255	1	1	2051	tags=25%, list=10%, signal=28%
GO_POSITIVE_REGULATION_OF_EPITHELIAL_CELL_MIGRATION	101	-0.269848	-1.03979	0.430584	1	1	5361	tags=29%, list=26%, signal=39%
GO_REGULATION_OF_ESTABLISHMENT_OR_MAINTENANCE_OF_CELL_POLARITY	21	-0.348136	-1.03118	0.430584	1	1	7438	tags=48%, list=36%, signal=75%
GO_PROTEIN_ADP_RIBOSYLATION	20	-0.320528	-1.03175	0.430612	1	1	4917	tags=40%, list=24%, signal=53%
GO_HEART_TRABECULA_MORPHOGENESIS	24	-0.296036	-1.0003	0.430612	1	1	6113	tags=42%, list=30%, signal=59%
GO_NEUROMUSCULAR_JUNCTION	54	-0.257192	-1.01628	0.431624	1	1	4561	tags=30%, list=22%, signal=38%
GO_SERINE_FAMILY_AMINO_ACID_BIOSYNTHETIC_PROCESS	15	-0.382441	-1.01922	0.432323	1	1	394	tags=13%, list=2%, signal=14%
GO_DNA_BINDING_BENDING	19	-0.337162	-1.02572	0.432638	1	1	3755	tags=26%, list=18%, signal=32%
GO_REGULATION_OF_MORPHOGENESIS_OF_A_BRANCHING_STRUCTURE	53	-0.251153	-1.01403	0.432712	1	1	6379	tags=38%, list=31%, signal=55%
GO_MULTICELLULAR_ORGANISMAL_WATER_HOMEOSTASIS	55	-0.291309	-1.02029	0.433054	1	1	4496	tags=35%, list=22%, signal=44%
GO_AMEBOIDAL_TYPE_CELL_MIGRATION	149	-0.233591	-1.00868	0.433054	1	1	5362	tags=28%, list=26%, signal=38%
GO_HOMOPHILIC_CELL_ADHESION_VIA_PLASMA_MEMBRANE_ADHESION_MOLECULES	127	-0.259389	-1.01929	0.43319	1	1	5735	tags=36%, list=28%, signal=50%
GO_MONOCARBOXYLIC_ACID_BINDING	54	-0.288585	-1.0348	0.433884	1	1	4078	tags=28%, list=20%, signal=35%
GO_FACE_DEVELOPMENT	49	-0.258427	-1.00535	0.436508	1	1	4938	tags=29%, list=24%, signal=38%
GO_POSITIVE_REGULATION_OF_SECRETION	353	-0.203929	-1.00881	0.436735	1	1	3870	tags=20%, list=19%, signal=24%
GO_CHONDROCYTE_DEVELOPMENT	21	-0.319774	-1.00841	0.436893	1	1	5097	tags=33%, list=25%, signal=44%
GO_POSITIVE_REGULATION_OF_ADENYLATE_CYCLASE_ACTIVITY	43	-0.301549	-1.02343	0.437363	1	1	3880	tags=28%, list=19%, signal=34%
GO_DEVELOPMENTAL_GROWTH	316	-0.208265	-0.98806	0.437367	1	1	5873	tags=30%, list=29%, signal=41%
GO_EPITHELIAL_CELL_DIFFERENTIATION_INVOLVED_IN_KIDNEY_DEVELOPMENT	24	-0.299837	-1.00859	0.438272	1	1	4166	tags=29%, list=20%, signal=37%
GO_APICAL_JUNCTION_COMPLEX	119	-0.22856	-1.00217	0.438775	1	1	4860	tags=29%, list=24%, signal=37%
GO_NEGATIVE_REGULATION_OF_MITOTIC_NUCLEAR_DIVISION	33	-0.314004	-1.02502	0.438795	1	1	2441	tags=18%, list=12%, signal=21%
GO_CARDIAC_CHAMBER_DEVELOPMENT	141	-0.229742	-0.998181	0.438819	1	1	6189	tags=33%, list=30%, signal=46%
GO_REGULATION_OF_PEPTIDE_SECRETION	198	-0.24214	-1.02732	0.438972	1	1	4885	tags=27%, list=24%, signal=35%
GO_GLYOXYLATE_METABOLIC_PROCESS	26	-0.466908	-1.09814	0.439076	1	1	5879	tags=42%, list=29%, signal=59%
GO_ALCOHOL_CATABOLIC_PROCESS	57	-0.255175	-1.02236	0.439232	1	1	4145	tags=26%, list=20%, signal=33%
GO_HEART_MORPHOGENESIS	205	-0.225644	-1.01107	0.439583	1	1	6400	tags=33%, list=31%, signal=48%
GO_CEREBRAL_CORTEX_DEVELOPMENT	103	-0.229616	-1.00564	0.439583	1	1	7939	tags=46%, list=39%, signal=74%
GO_SENSORY_PERCEPTION_OF_PAIN	73	-0.245918	-1.00384	0.439834	1	1	3108	tags=22%, list=15%, signal=26%
GO_POSITIVE_REGULATION_OF_PROTEIN_TARGETING_TO_MEMBRANE	16	-0.347721	-1.01101	0.440404	1	1	3593	tags=25%, list=18%, signal=30%
GO_REGULATION_OF_ACTION_POTENTIAL	37	-0.287978	-1.00818	0.442105	1	1	5239	tags=30%, list=26%, signal=40%
GO_CHROMOSOME_ORGANIZATION_INVOLVED_IN_MEIOTIC_CELL_CYCLE	46	-0.276102	-1.0065	0.442623	1	1	3942	tags=30%, list=19%, signal=38%
GO_RESPONSE_TO_STARVATION	144	-0.253353	-0.994857	0.442886	1	1	4759	tags=27%, list=23%, signal=35%
GO_REGULATION_OF_ADHERENS_JUNCTION_ORGANIZATION	49	-0.299257	-1.00773	0.443089	1	1	5361	tags=35%, list=26%, signal=47%
GO_REGULATION_OF_CELL_SIZE	163	-0.218157	-0.997683	0.443787	1	1	4423	tags=22%, list=22%, signal=28%
GO_PHOSPHATIDYLSERINE_BINDING	32	-0.269444	-1.00249	0.444215	1	1	6998	tags=47%, list=34%, signal=71%
GO_PASSIVE_TRANSMEMBRANE_TRANSPORTER_ACTIVITY	425	-0.266147	-1.04645	0.444444	1	1	5268	tags=30%, list=26%, signal=40%
GO_REGULATION_OF_ODONTOGENESIS	23	-0.302983	-1.03406	0.445344	1	1	3233	tags=26%, list=16%, signal=31%
GO_DENDRITE_DEVELOPMENT	75	-0.24918	-1.01433	0.445545	1	1	7754	tags=40%, list=38%, signal=64%
GO_REGULATION_OF_EXOCYTOSIS	177	-0.213384	-1.00069	0.445585	1	1	4120	tags=21%, list=20%, signal=27%
GO_REGULATION_OF_ACTIVIN_RECEPTOR_SIGNALING_PATHWAY	23	-0.312238	-1.01463	0.445607	1	1	2654	tags=26%, list=13%, signal=30%
GO_STRIATUM_DEVELOPMENT	16	-0.299401	-0.995897	0.445759	1	1	5198	tags=31%, list=25%, signal=42%
GO_DETECTION_OF_MECHANICAL_STIMULUS	37	-0.269932	-1.00666	0.445887	1	1	6535	tags=38%, list=32%, signal=55%
GO_REGULATION_OF_CARDIAC_MUSCLE_TISSUE_DEVELOPMENT	46	-0.24798	-1.00808	0.446058	1	1	3231	tags=20%, list=16%, signal=23%
GO_PLATELET_DERIVED_GROWTH_FACTOR_RECEPTOR_SIGNALING_PATHWAY	34	-0.33971	-1.01501	0.44685	1	1	5361	tags=32%, list=26%, signal=44%
GO_WNT_PROTEIN_BINDING	28	-0.321363	-1.00539	0.447154	1	1	6165	tags=39%, list=30%, signal=56%
GO_BRANCHING_MORPHOGENESIS_OF_AN_EPITHELIAL_TUBE	128	-0.24021	-0.997818	0.447205	1	1	5533	tags=30%, list=27%, signal=41%
GO_RESPONSE_TO_COCAINE	46	-0.245395	-1.00685	0.447639	1	1	4447	tags=30%, list=22%, signal=39%
GO_OUTFLOW_TRACT_MORPHOGENESIS	56	-0.27886	-0.982	0.448065	1	1	7595	tags=50%, list=37%, signal=79%
GO_REGULATION_OF_CELL_JUNCTION_ASSEMBLY	67	-0.275281	-0.99006	0.448276	1	1	5364	tags=31%, list=26%, signal=42%
GO_HORMONE_TRANSPORT	75	-0.233943	-0.999323	0.448498	1	1	4824	tags=29%, list=24%, signal=38%
GO_PRIMARY_ALCOHOL_METABOLIC_PROCESS	43	-0.359807	-1.04251	0.44856	1	1	4983	tags=37%, list=24%, signal=49%
GO_DETECTION_OF_ABIOTIC_STIMULUS	108	-0.263086	-1.01538	0.448936	1	1	3249	tags=23%, list=16%, signal=27%
GO_NEGATIVE_REGULATION_OF_CELL_GROWTH	162	-0.234838	-1.00464	0.449367	1	1	5531	tags=28%, list=27%, signal=39%
GO_RECEPTOR_SIGNALING_PROTEIN_ACTIVITY	165	-0.226523	-1.01035	0.450094	1	1	3328	tags=19%, list=16%, signal=22%
GO_REGULATION_OF_NEUROTRANSMITTER_RECEPTOR_ACTIVITY	30	-0.328399	-1.0375	0.450106	1	1	1396	tags=17%, list=7%, signal=18%
GO_POSITIVE_REGULATION_OF_STEM_CELL_DIFFERENTIATION	49	-0.280179	-1.01296	0.450199	1	1	3561	tags=22%, list=17%, signal=27%
GO_PROTEIN_ACTIVATION_CASCADE	70	-0.266278	-0.989128	0.451943	1	1	5392	tags=29%, list=26%, signal=39%
GO_RESPONSE_TO_IMMOBILIZATION_STRESS	22	-0.316719	-1.00682	0.452632	1	1	3766	tags=36%, list=18%, signal=45%
GO_CELLULAR_MODIFIED_AMINO_ACID_CATABOLIC_PROCESS	15	-0.35265	-1.00976	0.453027	1	1	693	tags=13%, list=3%, signal=14%
GO_FATTY_ACID_DERIVATIVE_BIOSYNTHETIC_PROCESS	40	-0.28044	-0.994177	0.453649	1	1	4925	tags=30%, list=24%, signal=39%
GO_MONOCARBOXYLIC_ACID_CATABOLIC_PROCESS	91	-0.348282	-1.04802	0.454545	1	1	6420	tags=41%, list=31%, signal=59%
GO_EXTRACELLULAR_MATRIX	401	-0.2299	-0.978818	0.454545	1	1	6405	tags=36%, list=31%, signal=51%
GO_APICAL_PART_OF_CELL	348	-0.199316	-0.99011	0.454732	1	1	4203	tags=21%, list=21%, signal=26%
GO_REGULATION_OF_NEUROTRANSMITTER_SECRETION	45	-0.250848	-0.995444	0.454918	1	1	5728	tags=33%, list=28%, signal=46%
GO_INSULIN_RECEPTOR_SIGNALING_PATHWAY	76	-0.252533	-1.0098	0.455268	1	1	4398	tags=30%, list=21%, signal=38%
GO_REGULATION_OF_MESENCHYMAL_CELL_PROLIFERATION	33	-0.28974	-1.00354	0.456067	1	1	6978	tags=48%, list=34%, signal=73%
GO_REGULATION_OF_ENDOCRINE_PROCESS	47	-0.266876	-0.996939	0.456212	1	1	3675	tags=23%, list=18%, signal=28%
GO_DEFENSE_RESPONSE_TO_GRAM_POSITIVE_BACTERIUM	63	-0.259572	-0.986689	0.457692	1	1	1356	tags=13%, list=7%, signal=14%
GO_PORPHYRIN_CONTAINING_COMPOUND_METABOLIC_PROCESS	35	-0.325578	-1.0136	0.457906	1	1	4821	tags=29%, list=24%, signal=37%
GO_POSITIVE_REGULATION_OF_LYASE_ACTIVITY	55	-0.307273	-1.03221	0.458065	1	1	3880	tags=27%, list=19%, signal=34%
GO_AMIDE_TRANSPORT	90	-0.227617	-1.00166	0.458065	1	1	5616	tags=33%, list=27%, signal=46%
GO_MAST_CELL_MEDIATED_IMMUNITY	17	-0.3874	-1.00937	0.458252	1	1	215	tags=12%, list=1%, signal=12%
GO_INTRASPECIES_INTERACTION_BETWEEN_ORGANISMS	45	-0.294039	-1.00975	0.458515	1	1	5927	tags=42%, list=29%, signal=59%
GO_POSITIVE_REGULATION_OF_ADHERENS_JUNCTION_ORGANIZATION	21	-0.319602	-0.98945	0.459302	1	1	5361	tags=38%, list=26%, signal=52%
GO_VESICLE_DOCKING	54	-0.257579	-1.00752	0.459924	1	1	4310	tags=26%, list=21%, signal=33%
GO_CORECEPTOR_ACTIVITY	37	-0.264498	-0.991669	0.461066	1	1	6635	tags=43%, list=32%, signal=64%
GO_REGULATION_OF_CARDIAC_MUSCLE_CELL_CONTRACTION	27	-0.281796	-0.987343	0.46184	1	1	7673	tags=41%, list=37%, signal=65%
GO_AEROBIC_RESPIRATION	49	-0.479188	-1.09928	0.461864	1	1	5620	tags=43%, list=27%, signal=59%
GO_DEFENSE_RESPONSE_TO_FUNGUS	34	-0.310359	-0.977432	0.462963	1	1	3331	tags=21%, list=16%, signal=25%
GO_REGULATION_OF_SMOOTH_MUSCLE_CELL_MIGRATION	48	-0.27889	-0.995622	0.463938	1	1	5193	tags=29%, list=25%, signal=39%
GO_CELL_FATE_DETERMINATION	40	-0.290008	-0.992453	0.464876	1	1	7823	tags=50%, list=38%, signal=81%
GO_MLL1_2_COMPLEX	24	-0.35215	-0.986323	0.465649	1	1	2399	tags=21%, list=12%, signal=24%
GO_TRANSPORTER_COMPLEX	302	-0.280028	-1.02913	0.465812	1	1	5669	tags=34%, list=28%, signal=47%
GO_LIPID_OXIDATION	68	-0.379659	-1.04159	0.465979	1	1	4545	tags=32%, list=22%, signal=41%
GO_NEGATIVE_REGULATION_OF_TRANSLATIONAL_INITIATION	18	-0.361874	-0.992667	0.466038	1	1	5520	tags=39%, list=27%, signal=53%
GO_ALPHA_AMINO_ACID_METABOLIC_PROCESS	215	-0.228467	-0.978009	0.466102	1	1	7072	tags=40%, list=35%, signal=61%
GO_PYRIMIDINE_CONTAINING_COMPOUND_CATABOLIC_PROCESS	28	-0.274873	-0.997135	0.466403	1	1	1991	tags=18%, list=10%, signal=20%
GO_PIGMENT_GRANULE_ORGANIZATION	20	-0.314714	-1.00353	0.466667	1	1	816	tags=15%, list=4%, signal=16%
GO_NEGATIVE_REGULATION_OF_NOTCH_SIGNALING_PATHWAY	26	-0.299788	-0.986315	0.46888	1	1	3524	tags=27%, list=17%, signal=32%
GO_FOREBRAIN_GENERATION_OF_NEURONS	64	-0.251959	-1.00111	0.470085	1	1	3880	tags=22%, list=19%, signal=27%
GO_SYNAPTIC_SIGNALING	405	-0.243472	-1.00071	0.470588	1	1	5871	tags=36%, list=29%, signal=49%
GO_SERINE_FAMILY_AMINO_ACID_METABOLIC_PROCESS	40	-0.303032	-0.974735	0.470833	1	1	6417	tags=43%, list=31%, signal=62%
GO_NEGATIVE_REGULATION_OF_WOUND_HEALING	57	-0.256719	-0.969776	0.470942	1	1	3233	tags=19%, list=16%, signal=23%
GO_UBIQUITIN_DEPENDENT_PROTEIN_CATABOLIC_PROCESS_VIA_THE_MULTIVESICULAR_BODY_SORTING_PATHWAY	16	-0.347809	-0.993	0.473684	1	1	5251	tags=31%, list=26%, signal=42%
GO_NEGATIVE_REGULATION_OF_CELL_MORPHOGENESIS_INVOLVED_IN_DIFFERENTIATION	111	-0.217029	-0.982065	0.474542	1	1	6079	tags=35%, list=30%, signal=50%
GO_ENDOCARDIAL_CUSHION_DEVELOPMENT	32	-0.300413	-0.95835	0.475	1	1	6528	tags=38%, list=32%, signal=55%
GO_REGULATION_OF_CELL_GROWTH	368	-0.205448	-0.98067	0.47541	1	1	5554	tags=27%, list=27%, signal=36%
GO_RETROMER_COMPLEX	20	-0.357983	-1.01022	0.476099	1	1	5457	tags=30%, list=27%, signal=41%
GO_CARTILAGE_DEVELOPMENT	138	-0.22539	-0.983686	0.476987	1	1	6715	tags=34%, list=33%, signal=50%
GO_REGULATION_OF_CARDIAC_MUSCLE_CELL_ACTION_POTENTIAL	19	-0.31318	-0.999901	0.477407	1	1	9473	tags=58%, list=46%, signal=108%
GO_RIBOSOMAL_LARGE_SUBUNIT_ASSEMBLY	20	-0.344608	-0.978606	0.47767	1	1	5625	tags=50%, list=27%, signal=69%
GO_REGULATION_OF_PROTEIN_LOCALIZATION_TO_CELL_SURFACE	25	-0.283675	-0.980962	0.478079	1	1	3337	tags=28%, list=16%, signal=33%
GO_CELLULAR_COMPONENT_ASSEMBLY_INVOLVED_IN_MORPHOGENESIS	224	-0.218743	-0.980613	0.478873	1	1	5929	tags=32%, list=29%, signal=44%
GO_SPERM_MOTILITY	40	-0.319549	-1.00142	0.479339	1	1	3364	tags=25%, list=16%, signal=30%
GO_RESPONSE_TO_MERCURY_ION	15	-0.397223	-1.00045	0.479508	1	1	8233	tags=53%, list=40%, signal=89%
GO_REGULATION_OF_GLUCOSE_IMPORT	56	-0.258717	-0.964325	0.480412	1	1	6387	tags=39%, list=31%, signal=57%
GO_EXTRINSIC_COMPONENT_OF_ORGANELLE_MEMBRANE	24	-0.302322	-0.990607	0.481482	1	1	4245	tags=29%, list=21%, signal=37%
GO_AXIS_ELONGATION	26	-0.321947	-0.951189	0.481633	1	1	6189	tags=42%, list=30%, signal=61%
GO_LONG_CHAIN_FATTY_ACID_METABOLIC_PROCESS	82	-0.268018	-0.972405	0.481781	1	1	4593	tags=30%, list=22%, signal=39%
GO_DIVALENT_INORGANIC_CATION_TRANSMEMBRANE_TRANSPORTER_ACTIVITY	155	-0.225401	-0.979774	0.482402	1	1	4675	tags=23%, list=23%, signal=30%
GO_INNATE_IMMUNE_RESPONSE_IN_MUCOSA	17	-0.360077	-0.977255	0.482474	1	1	1353	tags=18%, list=7%, signal=19%
GO_REGULATION_OF_CATENIN_IMPORT_INTO_NUCLEUS	25	-0.295717	-0.984336	0.482618	1	1	5913	tags=40%, list=29%, signal=56%
GO_LARGE_RIBOSOMAL_SUBUNIT	79	-0.287493	-0.967996	0.483685	1	1	4945	tags=32%, list=24%, signal=42%
GO_POSITIVE_REGULATION_OF_LAMELLIPODIUM_ORGANIZATION	24	-0.298559	-0.987385	0.483992	1	1	4561	tags=29%, list=22%, signal=37%
GO_SMOOTH_MUSCLE_TISSUE_DEVELOPMENT	18	-0.319415	-0.980808	0.484787	1	1	4318	tags=33%, list=21%, signal=42%
GO_DNA_REPLICATION_DEPENDENT_NUCLEOSOME_ORGANIZATION	21	-0.347975	-0.985503	0.485089	1	1	1140	tags=14%, list=6%, signal=15%
GO_RECEPTOR_CLUSTERING	40	-0.274677	-0.992467	0.485232	1	1	4941	tags=28%, list=24%, signal=36%
GO_REGULATION_OF_DENDRITIC_SPINE_DEVELOPMENT	52	-0.269581	-0.989298	0.485537	1	1	2365	tags=19%, list=12%, signal=22%
GO_REGULATION_OF_HEART_MORPHOGENESIS	27	-0.302226	-0.987945	0.485537	1	1	5253	tags=33%, list=26%, signal=45%
GO_A_BAND	32	-0.313323	-0.967325	0.485549	1	1	5287	tags=31%, list=26%, signal=42%
GO_OXIDOREDUCTASE_ACTIVITY_ACTING_ON_SINGLE_DONORS_WITH_INCORPORATION_OF_MOLECULAR_OXYGEN	26	-0.310674	-0.981313	0.486762	1	1	3651	tags=31%, list=18%, signal=37%
GO_REGULATION_OF_MUSCLE_HYPERTROPHY	36	-0.278072	-0.985063	0.486784	1	1	5315	tags=31%, list=26%, signal=41%
GO_NUCLEOTIDE_KINASE_ACTIVITY	23	-0.28125	-0.989453	0.487179	1	1	4431	tags=26%, list=22%, signal=33%
GO_MAMMARY_GLAND_MORPHOGENESIS	38	-0.281096	-0.973886	0.487448	1	1	4676	tags=32%, list=23%, signal=41%
GO_FATTY_ACID_BETA_OXIDATION	49	-0.39949	-1.01849	0.4875	1	1	6359	tags=45%, list=31%, signal=65%
GO_RESPONSE_TO_MINERALOCORTICOID	32	-0.296272	-0.981472	0.487903	1	1	5554	tags=38%, list=27%, signal=51%
GO_NEGATIVE_REGULATION_OF_SMOOTH_MUSCLE_CELL_MIGRATION	16	-0.339797	-0.947416	0.488235	1	1	4792	tags=31%, list=23%, signal=41%
GO_MEMBRANE_DOCKING	65	-0.243082	-0.996458	0.488679	1	1	5543	tags=31%, list=27%, signal=42%
GO_DEVELOPMENTAL_GROWTH_INVOLVED_IN_MORPHOGENESIS	101	-0.23878	-0.949036	0.488753	1	1	5224	tags=30%, list=26%, signal=40%
GO_PHOSPHORIC_ESTER_HYDROLASE_ACTIVITY	348	-0.185178	-0.981795	0.488844	1	1	4450	tags=22%, list=22%, signal=28%
GO_RESPONSE_TO_ISCHEMIA	27	-0.317973	-0.988126	0.488889	1	1	3914	tags=22%, list=19%, signal=27%
GO_MICROTUBULE_POLYMERIZATION_OR_DEPOLYMERIZATION	40	-0.273311	-0.991074	0.489484	1	1	4578	tags=30%, list=22%, signal=39%
GO_NEUROMUSCULAR_PROCESS_CONTROLLING_POSTURE	15	-0.346912	-0.97946	0.489796	1	1	1532	tags=13%, list=7%, signal=14%
GO_GLUTATHIONE_DERIVATIVE_METABOLIC_PROCESS	20	-0.372833	-0.977286	0.490405	1	1	6385	tags=45%, list=31%, signal=65%
GO_POSITIVE_REGULATION_OF_NUCLEOTIDE_CATABOLIC_PROCESS	16	-0.345695	-0.988039	0.491266	1	1	5384	tags=31%, list=26%, signal=42%
GO_EXCITATORY_EXTRACELLULAR_LIGAND_GATED_ION_CHANNEL_ACTIVITY	50	-0.35994	-1.0285	0.491304	1	1	4741	tags=42%, list=23%, signal=55%
GO_PEPTIDE_HORMONE_RECEPTOR_BINDING	17	-0.309296	-0.986318	0.491525	1	1	5297	tags=41%, list=26%, signal=55%
GO_REGULATION_OF_HEART_GROWTH	41	-0.245187	-0.975543	0.491667	1	1	3345	tags=20%, list=16%, signal=23%
GO_SITE_OF_POLARIZED_GROWTH	142	-0.214018	-0.974426	0.491903	1	1	3068	tags=18%, list=15%, signal=21%
GO_PORE_COMPLEX	17	-0.351129	-0.982401	0.492754	1	1	5336	tags=35%, list=26%, signal=48%
GO_CELLULAR_SODIUM_ION_HOMEOSTASIS	16	-0.361205	-0.992054	0.492784	1	1	1446	tags=25%, list=7%, signal=27%
GO_REGULATION_OF_CARDIAC_MUSCLE_CELL_DIFFERENTIATION	17	-0.29818	-0.959835	0.493124	1	1	6189	tags=35%, list=30%, signal=51%
GO_GERM_CELL_DEVELOPMENT	192	-0.201015	-0.977888	0.494715	1	1	4844	tags=27%, list=24%, signal=34%
GO_ATP_HYDROLYSIS_COUPLED_TRANSMEMBRANE_TRANSPORT	34	-0.328683	-0.975409	0.494824	1	1	1633	tags=21%, list=8%, signal=22%
GO_NEGATIVE_REGULATION_OF_SIGNAL_TRANSDUCTION_BY_P53_CLASS_MEDIATOR	26	-0.290467	-0.999145	0.495362	1	1	5364	tags=31%, list=26%, signal=42%
GO_CORE_PROMOTER_PROXIMAL_REGION_DNA_BINDING	342	-0.20513	-0.982714	0.49789	1	1	4649	tags=23%, list=23%, signal=29%
GO_DRUG_METABOLIC_PROCESS	32	-0.313718	-0.964153	0.497934	1	1	4066	tags=34%, list=20%, signal=43%
GO_DEMETHYLASE_ACTIVITY	31	-0.313407	-0.990241	0.498054	1	1	5206	tags=32%, list=25%, signal=43%
GO_PEPTIDE_TRANSPORT	69	-0.239241	-0.975534	0.498925	1	1	2124	tags=17%, list=10%, signal=19%
GO_MESODERM_DEVELOPMENT	107	-0.228316	-0.970937	0.498952	1	1	4987	tags=29%, list=24%, signal=38%
GO_REGULATION_OF_PROTEIN_MATURATION	71	-0.245314	-0.954305	0.499002	1	1	6284	tags=34%, list=31%, signal=49%
GO_REGULATION_OF_HUMORAL_IMMUNE_RESPONSE	45	-0.268058	-0.964382	0.499051	1	1	3581	tags=22%, list=17%, signal=27%
GO_MAST_CELL_ACTIVATION	21	-0.376278	-0.963417	0.501953	1	1	215	tags=10%, list=1%, signal=10%
GO_SEMAPHORIN_PLEXIN_SIGNALING_PATHWAY	36	-0.291182	-0.95894	0.503043	1	1	3064	tags=22%, list=15%, signal=26%
GO_NEGATIVE_REGULATION_OF_CELLULAR_PROTEIN_LOCALIZATION	126	-0.22202	-0.960139	0.504873	1	1	6379	tags=33%, list=31%, signal=47%
GO_AMINE_CATABOLIC_PROCESS	21	-0.284381	-0.980512	0.50625	1	1	2207	tags=24%, list=11%, signal=27%
GO_DENDRITIC_SPINE_DEVELOPMENT	19	-0.284127	-0.966572	0.506931	1	1	945	tags=11%, list=5%, signal=11%
GO_PHOSPHATIDYLINOSITOL_3_KINASE_BINDING	28	-0.283586	-0.954641	0.506958	1	1	3328	tags=21%, list=16%, signal=26%
GO_SPINAL_CORD_DEVELOPMENT	97	-0.248917	-0.97641	0.507431	1	1	5919	tags=34%, list=29%, signal=48%
GO_POSITIVE_REGULATION_OF_CELL_PROJECTION_ORGANIZATION	291	-0.195584	-0.969917	0.508032	1	1	5457	tags=27%, list=27%, signal=36%
GO_NEURON_PROJECTION_EXTENSION	51	-0.245743	-0.939481	0.509054	1	1	4792	tags=27%, list=23%, signal=36%
GO_FATTY_ACID_BETA_OXIDATION_USING_ACYL_COA_DEHYDROGENASE	17	-0.501494	-1.02425	0.509474	1	1	6359	tags=59%, list=31%, signal=85%
GO_REGULATION_OF_CARDIAC_MUSCLE_CELL_PROLIFERATION	29	-0.262309	-0.986051	0.510163	1	1	3231	tags=21%, list=16%, signal=25%
GO_CARDIAC_SEPTUM_DEVELOPMENT	84	-0.239077	-0.951265	0.510978	1	1	2963	tags=19%, list=14%, signal=22%
GO_G_PROTEIN_COUPLED_RECEPTOR_BINDING	234	-0.212529	-0.978897	0.511579	1	1	4702	tags=26%, list=23%, signal=33%
GO_OSSIFICATION	233	-0.207423	-0.960219	0.511628	1	1	5900	tags=30%, list=29%, signal=42%
GO_ACTIVE_TRANSMEMBRANE_TRANSPORTER_ACTIVITY	331	-0.211721	-0.974919	0.511828	1	1	4815	tags=26%, list=24%, signal=33%
GO_MUSCLE_CONTRACTION	226	-0.243107	-0.962994	0.511828	1	1	5280	tags=28%, list=26%, signal=37%
GO_POSITIVE_REGULATION_OF_PROTEIN_AUTOPHOSPHORYLATION	20	-0.303788	-0.964502	0.512621	1	1	6230	tags=35%, list=30%, signal=50%
GO_CELLULAR_RESPONSE_TO_REACTIVE_NITROGEN_SPECIES	19	-0.293126	-0.96896	0.513078	1	1	2113	tags=21%, list=10%, signal=23%
GO_MODIFIED_AMINO_ACID_TRANSPORT	25	-0.297637	-0.947445	0.514113	1	1	5347	tags=36%, list=26%, signal=49%
GO_NEUROPILIN_BINDING	15	-0.32663	-0.969203	0.514228	1	1	6607	tags=53%, list=32%, signal=79%
GO_TERPENOID_METABOLIC_PROCESS	94	-0.287831	-0.965502	0.514644	1	1	6573	tags=40%, list=32%, signal=59%
GO_NEGATIVE_REGULATION_OF_TRANSCRIPTION_REGULATORY_REGION_DNA_BINDING	17	-0.320613	-0.941573	0.514957	1	1	5331	tags=41%, list=26%, signal=56%
GO_POSITIVE_REGULATION_OF_MESENCHYMAL_CELL_PROLIFERATION	27	-0.280332	-0.969766	0.515658	1	1	5709	tags=41%, list=28%, signal=56%
GO_RESPONSE_TO_ANGIOTENSIN	15	-0.350397	-0.958272	0.515873	1	1	4923	tags=33%, list=24%, signal=44%
GO_MONOCARBOXYLIC_ACID_BIOSYNTHETIC_PROCESS	158	-0.240165	-0.952673	0.516393	1	1	4724	tags=25%, list=23%, signal=32%
GO_ARACHIDONIC_ACID_METABOLIC_PROCESS	48	-0.2781	-0.967819	0.516667	1	1	3294	tags=27%, list=16%, signal=32%
GO_SYNAPTIC_MEMBRANE	246	-0.229939	-0.956221	0.517021	1	1	6324	tags=37%, list=31%, signal=53%
GO_REGULATION_OF_CELLULAR_RESPIRATION	22	-0.330522	-0.962701	0.517172	1	1	7203	tags=50%, list=35%, signal=77%
GO_INTERMEDIATE_FILAMENT_BASED_PROCESS	41	-0.257399	-0.969059	0.517895	1	1	4773	tags=29%, list=23%, signal=38%
GO_CELL_VOLUME_HOMEOSTASIS	26	-0.279366	-0.971735	0.518047	1	1	8177	tags=58%, list=40%, signal=96%
GO_INSULIN_SECRETION	36	-0.254493	-0.950747	0.518443	1	1	2124	tags=22%, list=10%, signal=25%
GO_ACTIVE_ION_TRANSMEMBRANE_TRANSPORTER_ACTIVITY	160	-0.226745	-0.959036	0.518518	1	1	2024	tags=16%, list=10%, signal=17%
GO_REGULATION_OF_MYELOID_CELL_APOPTOTIC_PROCESS	20	-0.296893	-0.948212	0.519084	1	1	502	tags=10%, list=2%, signal=10%
GO_SKIN_EPIDERMIS_DEVELOPMENT	68	-0.227306	-0.961378	0.519833	1	1	2420	tags=15%, list=12%, signal=17%
GO_RENAL_SYSTEM_VASCULATURE_DEVELOPMENT	19	-0.331164	-0.946229	0.52008	1	1	3233	tags=26%, list=16%, signal=31%
GO_TRANSMEMBRANE_RECEPTOR_PROTEIN_PHOSPHATASE_ACTIVITY	17	-0.299399	-0.945657	0.520161	1	1	4259	tags=29%, list=21%, signal=37%
GO_POST_EMBRYONIC_DEVELOPMENT	86	-0.216929	-0.950653	0.520921	1	1	6511	tags=36%, list=32%, signal=53%
GO_RNA_STABILIZATION	29	-0.309435	-0.93998	0.521401	1	1	2247	tags=17%, list=11%, signal=19%
GO_RESPONSE_TO_EXTRACELLULAR_STIMULUS	425	-0.211103	-0.952313	0.522105	1	1	5725	tags=31%, list=28%, signal=42%
GO_PROTEIN_O_LINKED_GLYCOSYLATION	92	-0.214601	-0.963835	0.522388	1	1	5948	tags=33%, list=29%, signal=46%
GO_LIPID_MODIFICATION	201	-0.215364	-0.929992	0.522388	1	1	3961	tags=22%, list=19%, signal=27%
GO_CELLULAR_LIPID_CATABOLIC_PROCESS	142	-0.277291	-0.944231	0.522727	1	1	6558	tags=39%, list=32%, signal=58%
GO_G_PROTEIN_COUPLED_AMINE_RECEPTOR_ACTIVITY	43	-0.3325	-0.960083	0.523013	1	1	3341	tags=28%, list=16%, signal=33%
GO_G_PROTEIN_COUPLED_RECEPTOR_ACTIVITY	488	-0.241727	-0.969296	0.523207	1	1	3341	tags=21%, list=16%, signal=25%
GO_NEGATIVE_REGULATION_OF_ADHERENS_JUNCTION_ORGANIZATION	15	-0.363245	-0.935617	0.523711	1	1	7438	tags=53%, list=36%, signal=84%
GO_FERTILIZATION	129	-0.233373	-0.953439	0.52381	1	1	4451	tags=27%, list=22%, signal=34%
GO_ORGANONITROGEN_COMPOUND_CATABOLIC_PROCESS	319	-0.21484	-0.949435	0.524211	1	1	5888	tags=30%, list=29%, signal=42%
GO_MAMMARY_GLAND_EPITHELIUM_DEVELOPMENT	51	-0.256701	-0.953098	0.524292	1	1	4289	tags=27%, list=21%, signal=35%
GO_ERYTHROCYTE_DEVELOPMENT	21	-0.297726	-0.95762	0.524655	1	1	3667	tags=24%, list=18%, signal=29%
GO_POSITIVE_REGULATION_OF_CELL_JUNCTION_ASSEMBLY	24	-0.294643	-0.942311	0.52588	1	1	5361	tags=33%, list=26%, signal=45%
GO_RESPONSE_TO_ORGANOPHOSPHORUS	133	-0.230002	-0.941466	0.526423	1	1	5199	tags=29%, list=25%, signal=38%
GO_REGULATION_OF_SMOOTH_MUSCLE_CELL_PROLIFERATION	97	-0.231941	-0.954749	0.526515	1	1	5193	tags=30%, list=25%, signal=40%
GO_OXIDOREDUCTASE_ACTIVITY_ACTING_ON_THE_CH_CH_GROUP_OF_DONORS_NAD_OR_NADP_AS_ACCEPTOR	23	-0.347806	-0.941312	0.527273	1	1	8293	tags=48%, list=40%, signal=80%
GO_PLASMA_MEMBRANE_PROTEIN_COMPLEX	484	-0.20032	-0.968147	0.527426	1	1	5336	tags=27%, list=26%, signal=35%
GO_POSITIVE_REGULATION_OF_BLOOD_CIRCULATION	91	-0.255638	-0.971292	0.527607	1	1	3914	tags=22%, list=19%, signal=27%
GO_DELAYED_RECTIFIER_POTASSIUM_CHANNEL_ACTIVITY	36	-0.342067	-0.960361	0.52766	1	1	5728	tags=39%, list=28%, signal=54%
GO_PREASSEMBLY_OF_GPI_ANCHOR_IN_ER_MEMBRANE	15	-0.382857	-0.952609	0.527778	1	1	4041	tags=33%, list=20%, signal=41%
GO_PROSTANOID_BIOSYNTHETIC_PROCESS	18	-0.325941	-0.932767	0.528265	1	1	3101	tags=22%, list=15%, signal=26%
GO_SOMATIC_STEM_CELL_POPULATION_MAINTENANCE	64	-0.23781	-0.939448	0.528713	1	1	2963	tags=19%, list=14%, signal=22%
GO_NEGATIVE_REGULATION_OF_NEUROLOGICAL_SYSTEM_PROCESS	15	-0.324807	-0.924453	0.53012	1	1	7990	tags=60%, list=39%, signal=98%
GO_NOTCH_SIGNALING_PATHWAY	110	-0.221296	-0.940511	0.530651	1	1	5660	tags=28%, list=28%, signal=39%
GO_REGULATION_OF_TRANSPORTER_ACTIVITY	189	-0.224997	-0.961759	0.530786	1	1	6736	tags=35%, list=33%, signal=52%
GO_ISOPRENOID_BINDING	30	-0.307108	-0.964885	0.530917	1	1	3961	tags=27%, list=19%, signal=33%
GO_SULFUR_COMPOUND_BINDING	223	-0.220773	-0.944093	0.531049	1	1	6445	tags=37%, list=31%, signal=53%
GO_PHOSPHOLIPASE_C_ACTIVITY	31	-0.262663	-0.956283	0.531183	1	1	4321	tags=32%, list=21%, signal=41%
GO_HEART_DEVELOPMENT	444	-0.194489	-0.920764	0.531187	1	1	5956	tags=30%, list=29%, signal=41%
GO_CELLULAR_RESPONSE_TO_EXTRACELLULAR_STIMULUS	177	-0.212939	-0.941107	0.531496	1	1	5900	tags=29%, list=29%, signal=41%
GO_CARBOHYDRATE_PHOSPHORYLATION	21	-0.316258	-0.960429	0.533473	1	1	5725	tags=48%, list=28%, signal=66%
GO_REGULATION_OF_HORMONE_SECRETION	250	-0.220738	-0.971891	0.534335	1	1	5556	tags=29%, list=27%, signal=40%
GO_CILIARY_BASAL_BODY	78	-0.252196	-0.950959	0.535211	1	1	5583	tags=33%, list=27%, signal=46%
GO_HYDRO_LYASE_ACTIVITY	47	-0.331894	-0.965544	0.53527	1	1	6263	tags=45%, list=31%, signal=64%
GO_NEGATIVE_REGULATION_OF_PROTEIN_POLYMERIZATION	53	-0.24558	-0.958113	0.536534	1	1	5273	tags=30%, list=26%, signal=41%
GO_CERAMIDE_BIOSYNTHETIC_PROCESS	38	-0.242843	-0.963395	0.536688	1	1	4827	tags=32%, list=24%, signal=41%
GO_AMMONIUM_TRANSMEMBRANE_TRANSPORTER_ACTIVITY	25	-0.315036	-0.951013	0.536797	1	1	5049	tags=40%, list=25%, signal=53%
GO_HORMONE_BINDING	62	-0.260893	-0.942849	0.537525	1	1	7387	tags=39%, list=36%, signal=60%
GO_MESODERM_MORPHOGENESIS	62	-0.249013	-0.931915	0.537678	1	1	4851	tags=27%, list=24%, signal=36%
GO_RESPONSE_TO_CORTICOSTEROID	169	-0.220843	-0.945571	0.537975	1	1	5739	tags=32%, list=28%, signal=44%
GO_RNA_POLYMERASE_II_ACTIVATING_TRANSCRIPTION_FACTOR_BINDING	36	-0.267892	-0.94068	0.538153	1	1	1734	tags=14%, list=8%, signal=15%
GO_CELLULAR_RESPONSE_TO_ESTRADIOL_STIMULUS	27	-0.258796	-0.941988	0.538298	1	1	5904	tags=37%, list=29%, signal=52%
GO_PSEUDOURIDINE_SYNTHESIS	16	-0.322832	-0.936034	0.539924	1	1	5074	tags=38%, list=25%, signal=50%
GO_REGULATION_OF_CELL_MATRIX_ADHESION	86	-0.226929	-0.932943	0.54	1	1	5361	tags=33%, list=26%, signal=44%
GO_DETECTION_OF_TEMPERATURE_STIMULUS	15	-0.330081	-0.937321	0.540084	1	1	741	tags=13%, list=4%, signal=14%
GO_HIPPO_SIGNALING	27	-0.319493	-0.925342	0.540698	1	1	6149	tags=41%, list=30%, signal=58%
GO_REGULATION_OF_MITOCHONDRIAL_MEMBRANE_POTENTIAL	52	-0.249281	-0.945399	0.541414	1	1	5653	tags=33%, list=28%, signal=45%
GO_CELL_AGGREGATION	19	-0.346434	-0.945614	0.541667	1	1	4243	tags=26%, list=21%, signal=33%
GO_POSITIVE_REGULATION_OF_ATPASE_ACTIVITY	40	-0.243042	-0.958348	0.541825	1	1	5280	tags=28%, list=26%, signal=37%
GO_NITROGEN_COMPOUND_TRANSPORT	463	-0.181701	-0.963786	0.542074	1	1	5638	tags=28%, list=28%, signal=38%
GO_HEPARIN_BINDING	149	-0.209358	-0.915987	0.542094	1	1	6379	tags=38%, list=31%, signal=54%
GO_MYOTUBE_CELL_DEVELOPMENT	26	-0.266781	-0.941662	0.542146	1	1	4160	tags=19%, list=20%, signal=24%
GO_POSITIVE_REGULATION_OF_SKELETAL_MUSCLE_TISSUE_DEVELOPMENT	25	-0.271591	-0.927813	0.54262	1	1	5537	tags=32%, list=27%, signal=44%
GO_TRICARBOXYLIC_ACID_METABOLIC_PROCESS	37	-0.444545	-0.981771	0.54375	1	1	6601	tags=49%, list=32%, signal=72%
GO_RESPONSE_TO_ACIDIC_PH	16	-0.309598	-0.932104	0.543897	1	1	4289	tags=31%, list=21%, signal=39%
GO_PHENOL_CONTAINING_COMPOUND_BIOSYNTHETIC_PROCESS	31	-0.278907	-0.929176	0.544118	1	1	3837	tags=26%, list=19%, signal=32%
GO_REGULATION_OF_GENERATION_OF_PRECURSOR_METABOLITES_AND_ENERGY	85	-0.246094	-0.931718	0.544699	1	1	5692	tags=28%, list=28%, signal=39%
GO_E_BOX_BINDING	29	-0.268748	-0.935129	0.545082	1	1	6885	tags=45%, list=34%, signal=67%
GO_CARBON_OXYGEN_LYASE_ACTIVITY	66	-0.274076	-0.94424	0.546201	1	1	6263	tags=39%, list=31%, signal=57%
GO_SENSORY_PERCEPTION_OF_MECHANICAL_STIMULUS	139	-0.221198	-0.963526	0.54646	1	1	5444	tags=32%, list=27%, signal=44%
GO_VITAMIN_BINDING	75	-0.291585	-0.955374	0.54717	1	1	2466	tags=17%, list=12%, signal=20%
GO_TRANSLATION_REGULATOR_ACTIVITY_NUCLEIC_ACID_BINDING	17	-0.31097	-0.939464	0.547206	1	1	3534	tags=29%, list=17%, signal=36%
GO_REGULATION_OF_SULFUR_METABOLIC_PROCESS	19	-0.330557	-0.930177	0.547475	1	1	4499	tags=32%, list=22%, signal=40%
GO_POSITIVE_REGULATION_OF_CALCIUM_ION_DEPENDENT_EXOCYTOSIS	24	-0.362871	-0.9478	0.547974	1	1	1876	tags=21%, list=9%, signal=23%
GO_POSITIVE_REGULATION_OF_PROTEIN_LOCALIZATION_TO_CELL_PERIPHERY	34	-0.257094	-0.917897	0.549057	1	1	3830	tags=26%, list=19%, signal=33%
GO_ORGANIC_ACID_CATABOLIC_PROCESS	193	-0.26477	-0.928744	0.549683	1	1	6420	tags=37%, list=31%, signal=54%
GO_SMALL_MOLECULE_CATABOLIC_PROCESS	310	-0.252598	-0.933461	0.549894	1	1	4750	tags=27%, list=23%, signal=35%
GO_PDZ_DOMAIN_BINDING	85	-0.225229	-0.945674	0.550209	1	1	7285	tags=42%, list=36%, signal=65%
GO_EPIDERMIS_DEVELOPMENT	227	-0.208495	-0.947049	0.551793	1	1	4070	tags=22%, list=20%, signal=27%
GO_TETRAHYDROFOLATE_METABOLIC_PROCESS	19	-0.29272	-0.936837	0.551985	1	1	4531	tags=21%, list=22%, signal=27%
GO_APICAL_JUNCTION_ASSEMBLY	38	-0.26179	-0.94126	0.552301	1	1	4996	tags=29%, list=24%, signal=38%
GO_DEVELOPMENTAL_CELL_GROWTH	74	-0.23036	-0.92599	0.552419	1	1	5224	tags=28%, list=26%, signal=38%
GO_REGULATION_OF_MEIOTIC_NUCLEAR_DIVISION	28	-0.2615	-0.955714	0.552462	1	1	2654	tags=18%, list=13%, signal=20%
GO_NEGATIVE_REGULATION_OF_AXONOGENESIS	61	-0.222576	-0.938762	0.552475	1	1	6079	tags=38%, list=30%, signal=53%
GO_DRUG_BINDING	100	-0.221943	-0.953311	0.552795	1	1	5515	tags=30%, list=27%, signal=41%
GO_GDP_BINDING	47	-0.305321	-0.950574	0.553232	1	1	2488	tags=21%, list=12%, signal=24%
GO_QUATERNARY_AMMONIUM_GROUP_TRANSPORT	17	-0.319262	-0.942667	0.553279	1	1	2024	tags=18%, list=10%, signal=20%
GO_ORGANOPHOSPHATE_CATABOLIC_PROCESS	105	-0.203416	-0.950684	0.553435	1	1	4187	tags=23%, list=20%, signal=29%
GO_POSITIVE_REGULATION_OF_GLIOGENESIS	46	-0.23998	-0.927421	0.553535	1	1	1805	tags=13%, list=9%, signal=14%
GO_LONG_TERM_MEMORY	27	-0.271897	-0.926448	0.553911	1	1	5234	tags=30%, list=26%, signal=40%
GO_PTERIDINE_CONTAINING_COMPOUND_METABOLIC_PROCESS	33	-0.267432	-0.927207	0.554286	1	1	4531	tags=24%, list=22%, signal=31%
GO_DIOXYGENASE_ACTIVITY	83	-0.215481	-0.95493	0.554493	1	1	5636	tags=31%, list=28%, signal=43%
GO_FAT_CELL_DIFFERENTIATION	102	-0.231112	-0.900762	0.554656	1	1	5692	tags=32%, list=28%, signal=45%
GO_REGULATION_OF_ESTABLISHMENT_OF_PROTEIN_LOCALIZATION_TO_PLASMA_MEMBRANE	45	-0.249421	-0.939408	0.554913	1	1	3161	tags=20%, list=15%, signal=24%
GO_CELL_CELL_JUNCTION_ASSEMBLY	72	-0.230655	-0.92554	0.555319	1	1	7439	tags=40%, list=36%, signal=63%
GO_NEGATIVE_REGULATION_OF_DNA_BIOSYNTHETIC_PROCESS	30	-0.267969	-0.936628	0.555347	1	1	4289	tags=30%, list=21%, signal=38%
GO_POSTSYNAPTIC_MEMBRANE	192	-0.231449	-0.927347	0.556503	1	1	5894	tags=34%, list=29%, signal=48%
GO_REGULATION_OF_CYTOSOLIC_CALCIUM_ION_CONCENTRATION	191	-0.205624	-0.944952	0.557143	1	1	3914	tags=20%, list=19%, signal=24%
GO_POSITIVE_REGULATION_OF_NEURAL_PRECURSOR_CELL_PROLIFERATION	41	-0.253261	-0.942341	0.55794	1	1	5765	tags=32%, list=28%, signal=44%
GO_SENSORY_PERCEPTION_OF_LIGHT_STIMULUS	201	-0.240804	-0.945001	0.55819	1	1	5892	tags=37%, list=29%, signal=52%
GO_AMMONIUM_ION_METABOLIC_PROCESS	161	-0.199075	-0.951184	0.559499	1	1	4454	tags=25%, list=22%, signal=31%
GO_POSITIVE_REGULATION_OF_LIPASE_ACTIVITY	66	-0.243625	-0.930144	0.559596	1	1	3625	tags=20%, list=18%, signal=24%
GO_ETHANOLAMINE_CONTAINING_COMPOUND_METABOLIC_PROCESS	81	-0.215896	-0.943302	0.559748	1	1	4434	tags=25%, list=22%, signal=31%
GO_REGULATION_OF_CELL_SUBSTRATE_ADHESION	165	-0.210438	-0.925151	0.559761	1	1	5361	tags=28%, list=26%, signal=37%
GO_HYDROGEN_ION_TRANSMEMBRANE_TRANSPORT	90	-0.308792	-0.930814	0.560166	1	1	6971	tags=49%, list=34%, signal=74%
GO_UNSATURATED_FATTY_ACID_METABOLIC_PROCESS	98	-0.240768	-0.944793	0.560575	1	1	4925	tags=31%, list=24%, signal=40%
GO_NEPHRON_TUBULE_FORMATION	18	-0.290691	-0.916912	0.560575	1	1	2991	tags=22%, list=15%, signal=26%
GO_STEM_CELL_PROLIFERATION	58	-0.240459	-0.947113	0.560784	1	1	4580	tags=26%, list=22%, signal=33%
GO_REGULATION_OF_OSSIFICATION	169	-0.209561	-0.919492	0.561368	1	1	2320	tags=14%, list=11%, signal=16%
GO_BASEMENT_MEMBRANE	90	-0.236484	-0.894597	0.561753	1	1	5335	tags=29%, list=26%, signal=39%
GO_EXTRACELLULAR_MATRIX_STRUCTURAL_CONSTITUENT	75	-0.26429	-0.901129	0.562368	1	1	6084	tags=36%, list=30%, signal=51%
GO_BETA_CATENIN_BINDING	80	-0.238557	-0.907698	0.563147	1	1	2237	tags=15%, list=11%, signal=17%
GO_APICAL_PLASMA_MEMBRANE	281	-0.196876	-0.946537	0.56341	1	1	4076	tags=22%, list=20%, signal=27%
GO_EPITHELIAL_CELL_FATE_COMMITMENT	15	-0.285478	-0.910393	0.56391	1	1	4543	tags=27%, list=22%, signal=34%
GO_NEGATIVE_REGULATION_OF_PROTEIN_CATABOLIC_PROCESS	102	-0.226843	-0.937125	0.564202	1	1	2162	tags=13%, list=11%, signal=14%
GO_REGULATION_OF_SKELETAL_MUSCLE_CELL_DIFFERENTIATION	15	-0.301155	-0.906062	0.564202	1	1	5873	tags=40%, list=29%, signal=56%
GO_CARTILAGE_DEVELOPMENT_INVOLVED_IN_ENDOCHONDRAL_BONE_MORPHOGENESIS	19	-0.315577	-0.916337	0.564417	1	1	4541	tags=37%, list=22%, signal=47%
GO_RENAL_SYSTEM_PROCESS	98	-0.238508	-0.933193	0.564835	1	1	3406	tags=21%, list=17%, signal=26%
GO_REGULATION_OF_SYSTEMIC_ARTERIAL_BLOOD_PRESSURE	82	-0.269037	-0.93422	0.564854	1	1	2904	tags=23%, list=14%, signal=27%
GO_NEGATIVE_REGULATION_OF_BLOOD_CIRCULATION	34	-0.238498	-0.923063	0.565574	1	1	4168	tags=26%, list=20%, signal=33%
GO_POLYOL_CATABOLIC_PROCESS	18	-0.299896	-0.918126	0.566667	1	1	502	tags=11%, list=2%, signal=11%
GO_HYDROLASE_ACTIVITY_ACTING_ON_CARBON_NITROGEN_BUT_NOT_PEPTIDE_BONDS_IN_CYCLIC_AMIDINES	32	-0.29086	-0.910003	0.567194	1	1	3544	tags=22%, list=17%, signal=26%
GO_HYDROGEN_TRANSPORT	121	-0.258811	-0.894455	0.567568	1	1	6122	tags=38%, list=30%, signal=54%
GO_CELL_PROJECTION_MEMBRANE	282	-0.192676	-0.940442	0.568034	1	1	4707	tags=24%, list=23%, signal=31%
GO_GUANYL_NUCLEOTIDE_EXCHANGE_FACTOR_ACTIVITY	288	-0.187632	-0.937872	0.568421	1	1	3720	tags=19%, list=18%, signal=23%
GO_NEGATIVE_REGULATION_OF_HORMONE_SECRETION	73	-0.249495	-0.919191	0.568465	1	1	6705	tags=42%, list=33%, signal=63%
GO_BETA_1_3_GALACTOSYLTRANSFERASE_ACTIVITY	15	-0.314462	-0.913636	0.568738	1	1	2492	tags=20%, list=12%, signal=23%
GO_SOLUTE_SODIUM_SYMPORTER_ACTIVITY	49	-0.283814	-0.93155	0.568966	1	1	1800	tags=18%, list=9%, signal=20%
GO_CRANIAL_NERVE_DEVELOPMENT	40	-0.267486	-0.923108	0.570231	1	1	4543	tags=35%, list=22%, signal=45%
GO_ADRENAL_GLAND_DEVELOPMENT	23	-0.33229	-0.931667	0.570499	1	1	6061	tags=48%, list=30%, signal=68%
GO_MYOSIN_BINDING	58	-0.22176	-0.937321	0.571134	1	1	5488	tags=26%, list=27%, signal=35%
GO_QUINONE_BINDING	16	-0.359193	-0.908277	0.571429	1	1	6020	tags=50%, list=29%, signal=71%
GO_ARACHIDONIC_ACID_MONOOXYGENASE_ACTIVITY	15	-0.390074	-0.933739	0.572025	1	1	4066	tags=40%, list=20%, signal=50%
GO_PHOSPHATIDYLINOSITOL_BIOSYNTHETIC_PROCESS	117	-0.203441	-0.95226	0.572222	1	1	3218	tags=19%, list=16%, signal=22%
GO_ANATOMICAL_STRUCTURE_MATURATION	38	-0.245067	-0.932972	0.572614	1	1	1004	tags=11%, list=5%, signal=11%
GO_CELLULAR_RESPONSE_TO_STEROID_HORMONE_STIMULUS	206	-0.184812	-0.929443	0.573705	1	1	4376	tags=18%, list=21%, signal=23%
GO_GROWTH	388	-0.188425	-0.914982	0.574737	1	1	6400	tags=32%, list=31%, signal=46%
GO_CYTOKINE_ACTIVITY	199	-0.225909	-0.908892	0.575758	1	1	3355	tags=21%, list=16%, signal=24%
GO_REGULATION_OF_ENDOTHELIAL_CELL_DIFFERENTIATION	27	-0.275026	-0.885318	0.575758	1	1	4809	tags=30%, list=23%, signal=39%
GO_NERVE_DEVELOPMENT	63	-0.237213	-0.93777	0.577083	1	1	5588	tags=33%, list=27%, signal=46%
GO_TRANSMEMBRANE_RECEPTOR_PROTEIN_SERINE_THREONINE_KINASE_SIGNALING_PATHWAY	181	-0.202876	-0.907367	0.57764	1	1	4952	tags=24%, list=24%, signal=32%
GO_POSTSYNAPTIC_MEMBRANE_ORGANIZATION	25	-0.284944	-0.937951	0.577731	1	1	4486	tags=24%, list=22%, signal=31%
GO_CELLULAR_RESPONSE_TO_STARVATION	107	-0.219896	-0.898464	0.578431	1	1	4941	tags=25%, list=24%, signal=33%
GO_CALCIUM_ION_TRANSMEMBRANE_TRANSPORT	143	-0.218699	-0.933006	0.578616	1	1	4795	tags=24%, list=23%, signal=32%
GO_SPHINGOLIPID_BIOSYNTHETIC_PROCESS	70	-0.210462	-0.918752	0.578629	1	1	4827	tags=29%, list=24%, signal=37%
GO_REGULATION_OF_SYSTEM_PROCESS	489	-0.2061	-0.937166	0.578947	1	1	5554	tags=27%, list=27%, signal=36%
GO_POSITIVE_REGULATION_OF_LIPID_TRANSPORT	49	-0.232105	-0.931106	0.579051	1	1	3770	tags=24%, list=18%, signal=30%
GO_HYDROLASE_ACTIVITY_ACTING_ON_CARBON_NITROGEN_BUT_NOT_PEPTIDE_BONDS_IN_LINEAR_AMIDES	80	-0.213121	-0.92409	0.579498	1	1	6473	tags=36%, list=32%, signal=53%
GO_SINGLE_FERTILIZATION	97	-0.230231	-0.917195	0.579618	1	1	4451	tags=26%, list=22%, signal=33%
GO_POSITIVE_REGULATION_OF_CELL_SUBSTRATE_ADHESION	96	-0.216178	-0.911221	0.579882	1	1	5361	tags=30%, list=26%, signal=41%
GO_TEMPERATURE_HOMEOSTASIS	25	-0.310517	-0.923595	0.5803	1	1	5198	tags=36%, list=25%, signal=48%
GO_CELLULAR_RESPONSE_TO_ACID_CHEMICAL	160	-0.199865	-0.904914	0.580769	1	1	4423	tags=22%, list=22%, signal=28%
GO_VERY_LONG_CHAIN_FATTY_ACID_METABOLIC_PROCESS	26	-0.326929	-0.915113	0.58159	1	1	3947	tags=31%, list=19%, signal=38%
GO_VOLTAGE_GATED_CALCIUM_CHANNEL_ACTIVITY	38	-0.349906	-0.932443	0.581699	1	1	7556	tags=47%, list=37%, signal=75%
GO_POSITIVE_REGULATION_OF_EPITHELIAL_CELL_DIFFERENTIATION	53	-0.239081	-0.920966	0.582645	1	1	3770	tags=23%, list=18%, signal=28%
GO_FORMATION_OF_PRIMARY_GERM_LAYER	104	-0.223666	-0.911266	0.582661	1	1	4851	tags=24%, list=24%, signal=31%
GO_NEGATIVE_REGULATION_OF_FIBROBLAST_PROLIFERATION	25	-0.271851	-0.924745	0.582857	1	1	7163	tags=40%, list=35%, signal=61%
GO_FIBRONECTIN_BINDING	27	-0.269365	-0.897272	0.583162	1	1	6284	tags=44%, list=31%, signal=64%
GO_RNA_POLYMERASE_II_CORE_BINDING	15	-0.418185	-0.933376	0.583815	1	1	7392	tags=47%, list=36%, signal=73%
GO_NEGATIVE_REGULATION_OF_FAT_CELL_DIFFERENTIATION	37	-0.264725	-0.905166	0.584179	1	1	5898	tags=32%, list=29%, signal=45%
GO_ORGANELLE_ENVELOPE_LUMEN	75	-0.254973	-0.887798	0.584677	1	1	7203	tags=40%, list=35%, signal=61%
GO_O_GLYCAN_PROCESSING	54	-0.241621	-0.911995	0.58547	1	1	3728	tags=22%, list=18%, signal=27%
GO_COPPER_ION_HOMEOSTASIS	16	-0.31806	-0.876989	0.586745	1	1	3337	tags=25%, list=16%, signal=30%
GO_RESPONSE_TO_CORTICOSTERONE	24	-0.298485	-0.913842	0.586777	1	1	5554	tags=38%, list=27%, signal=51%
GO_RAN_GTPASE_BINDING	27	-0.280328	-0.914591	0.586873	1	1	4260	tags=26%, list=21%, signal=33%
GO_NEGATIVE_REGULATION_OF_TISSUE_REMODELING	17	-0.326533	-0.879898	0.587525	1	1	2270	tags=18%, list=11%, signal=20%
GO_SYNCYTIUM_FORMATION	26	-0.299895	-0.921521	0.588353	1	1	300	tags=8%, list=1%, signal=8%
GO_RESPIRATORY_CHAIN	73	-0.441984	-0.938045	0.588358	1	1	7065	tags=51%, list=34%, signal=77%
GO_GROWTH_FACTOR_RECEPTOR_BINDING	125	-0.213858	-0.910691	0.588694	1	1	3405	tags=19%, list=17%, signal=23%
GO_ATP_BIOSYNTHETIC_PROCESS	31	-0.346355	-0.893563	0.58871	1	1	5807	tags=45%, list=28%, signal=63%
GO_TRANSCRIPTION_FROM_RNA_POLYMERASE_III_PROMOTER	38	-0.25228	-0.911061	0.589041	1	1	3950	tags=24%, list=19%, signal=29%
GO_GLUTAMINE_METABOLIC_PROCESS	22	-0.28897	-0.89312	0.589041	1	1	7031	tags=45%, list=34%, signal=69%
GO_CELLULAR_AMINO_ACID_CATABOLIC_PROCESS	105	-0.251475	-0.89973	0.589744	1	1	7314	tags=46%, list=36%, signal=71%
GO_PROTON_TRANSPORTING_TWO_SECTOR_ATPASE_COMPLEX_CATALYTIC_DOMAIN	15	-0.339486	-0.876592	0.589744	1	1	5780	tags=47%, list=28%, signal=65%
GO_MANGANESE_ION_BINDING	47	-0.24076	-0.895854	0.589792	1	1	1971	tags=13%, list=10%, signal=14%
GO_REGULATION_OF_PHOSPHOLIPASE_C_ACTIVITY	39	-0.243099	-0.904935	0.590196	1	1	3625	tags=18%, list=18%, signal=22%
GO_NUCLEAR_INNER_MEMBRANE	52	-0.235394	-0.931668	0.590385	1	1	5192	tags=29%, list=25%, signal=39%
GO_OXIDOREDUCTASE_COMPLEX	89	-0.358031	-0.909693	0.590631	1	1	6049	tags=40%, list=30%, signal=57%
GO_SIGNAL_TRANSDUCTION_INVOLVED_IN_REGULATION_OF_GENE_EXPRESSION	18	-0.320894	-0.904311	0.590717	1	1	3012	tags=28%, list=15%, signal=33%
GO_ANKYRIN_BINDING	20	-0.316155	-0.907478	0.591489	1	1	7610	tags=65%, list=37%, signal=103%
GO_BILE_ACID_METABOLIC_PROCESS	35	-0.288416	-0.906314	0.591966	1	1	5793	tags=34%, list=28%, signal=48%
GO_PROTEIN_DEPOLYMERIZATION	23	-0.28078	-0.901882	0.594	1	1	4287	tags=30%, list=21%, signal=38%
GO_SYNAPTIC_TRANSMISSION_GLUTAMATERGIC	21	-0.335525	-0.901026	0.594203	1	1	5223	tags=38%, list=25%, signal=51%
GO_PROTEIN_TRANSPORT_ALONG_MICROTUBULE	25	-0.308874	-0.879133	0.594433	1	1	1634	tags=16%, list=8%, signal=17%
GO_RESPONSE_TO_ATP	27	-0.298532	-0.887792	0.59465	1	1	4795	tags=37%, list=23%, signal=48%
GO_NEGATIVE_REGULATION_OF_POTASSIUM_ION_TRANSMEMBRANE_TRANSPORTER_ACTIVITY	16	-0.317561	-0.891668	0.59519	1	1	8388	tags=50%, list=41%, signal=85%
GO_EXCRETION	41	-0.284554	-0.893428	0.595238	1	1	7803	tags=56%, list=38%, signal=90%
GO_VENTRICULAR_SYSTEM_DEVELOPMENT	25	-0.253325	-0.902805	0.595918	1	1	3409	tags=20%, list=17%, signal=24%
GO_POSITIVE_REGULATION_OF_STEM_CELL_PROLIFERATION	61	-0.220777	-0.918926	0.596194	1	1	6387	tags=39%, list=31%, signal=57%
GO_REGULATION_OF_CALCIUM_ION_TRANSPORT_INTO_CYTOSOL	85	-0.220798	-0.913748	0.59761	1	1	4303	tags=22%, list=21%, signal=28%
GO_CONNECTIVE_TISSUE_DEVELOPMENT	184	-0.209329	-0.92233	0.597938	1	1	6379	tags=32%, list=31%, signal=45%
GO_REGULATION_OF_COFACTOR_METABOLIC_PROCESS	49	-0.257057	-0.899963	0.597938	1	1	5604	tags=31%, list=27%, signal=42%
GO_RESPONSE_TO_XENOBIOTIC_STIMULUS	89	-0.262169	-0.937642	0.598726	1	1	4670	tags=27%, list=23%, signal=35%
GO_HMG_BOX_DOMAIN_BINDING	18	-0.292967	-0.902261	0.598802	1	1	2420	tags=17%, list=12%, signal=19%
GO_TRNA_TRANSPORT	31	-0.345488	-0.895616	0.598859	1	1	5266	tags=39%, list=26%, signal=52%
GO_MALE_GENITALIA_DEVELOPMENT	21	-0.294624	-0.878406	0.599156	1	1	3345	tags=24%, list=16%, signal=28%
GO_REGULATION_OF_CARDIAC_MUSCLE_CONTRACTION_BY_CALCIUM_ION_SIGNALING	21	-0.293161	-0.9078	0.601578	1	1	6631	tags=38%, list=32%, signal=56%
GO_CENTRAL_NERVOUS_SYSTEM_PROJECTION_NEURON_AXONOGENESIS	22	-0.260321	-0.916777	0.601594	1	1	6280	tags=36%, list=31%, signal=52%
GO_PROTEIN_TARGETING_TO_PLASMA_MEMBRANE	23	-0.302087	-0.880578	0.601643	1	1	6998	tags=48%, list=34%, signal=73%
GO_NADH_DEHYDROGENASE_COMPLEX	39	-0.466585	-0.954376	0.602434	1	1	9572	tags=82%, list=47%, signal=154%
GO_MESODERMAL_CELL_DIFFERENTIATION	24	-0.282443	-0.878747	0.602459	1	1	3334	tags=21%, list=16%, signal=25%
GO_ORGANIC_CATION_TRANSPORT	18	-0.350948	-0.921215	0.602941	1	1	2143	tags=28%, list=10%, signal=31%
GO_GLUTAMATE_RECEPTOR_ACTIVITY	26	-0.365124	-0.911934	0.60307	1	1	4000	tags=38%, list=20%, signal=48%
GO_OXIDOREDUCTASE_ACTIVITY_ACTING_ON_A_HEME_GROUP_OF_DONORS	24	-0.414797	-0.906255	0.603306	1	1	7764	tags=58%, list=38%, signal=94%
GO_CARBOHYDRATE_KINASE_ACTIVITY	19	-0.304303	-0.901597	0.603854	1	1	5725	tags=42%, list=28%, signal=58%
GO_POSITIVE_REGULATION_OF_AXON_EXTENSION	36	-0.24758	-0.894174	0.603922	1	1	5361	tags=33%, list=26%, signal=45%
GO_REGULATION_OF_EPITHELIAL_TO_MESENCHYMAL_TRANSITION	65	-0.227645	-0.896605	0.604289	1	1	5781	tags=29%, list=28%, signal=41%
GO_MUSCLE_SYSTEM_PROCESS	275	-0.20773	-0.891942	0.605096	1	1	5331	tags=26%, list=26%, signal=35%
GO_SECONDARY_ACTIVE_TRANSMEMBRANE_TRANSPORTER_ACTIVITY	215	-0.206425	-0.909776	0.605485	1	1	3568	tags=20%, list=17%, signal=24%
GO_REGULATION_OF_DOPAMINE_SECRETION	22	-0.29393	-0.904924	0.605603	1	1	5205	tags=36%, list=25%, signal=49%
GO_CALCIUM_INDEPENDENT_CELL_CELL_ADHESION_VIA_PLASMA_MEMBRANE_CELL_ADHESION_MOLECULES	20	-0.30508	-0.899312	0.605603	1	1	4046	tags=35%, list=20%, signal=44%
GO_UBIQUITIN_LIKE_PROTEIN_CONJUGATING_ENZYME_BINDING	33	-0.262221	-0.893039	0.606343	1	1	6411	tags=39%, list=31%, signal=57%
GO_INTRINSIC_COMPONENT_OF_EXTERNAL_SIDE_OF_PLASMA_MEMBRANE	24	-0.274152	-0.887215	0.606557	1	1	5347	tags=38%, list=26%, signal=51%
GO_EXTRACELLULAR_MATRIX_BINDING	49	-0.247703	-0.876347	0.608268	1	1	6405	tags=35%, list=31%, signal=50%
GO_EXTRACELLULAR_MATRIX_COMPONENT	122	-0.228797	-0.857077	0.609127	1	1	5796	tags=30%, list=28%, signal=42%
GO_CENTRAL_NERVOUS_SYSTEM_NEURON_DEVELOPMENT	70	-0.223068	-0.909084	0.609312	1	1	6280	tags=33%, list=31%, signal=47%
GO_NEUROPEPTIDE_SIGNALING_PATHWAY	86	-0.260827	-0.896026	0.609504	1	1	4931	tags=31%, list=24%, signal=41%
GO_POSITIVE_REGULATION_OF_CARBOHYDRATE_METABOLIC_PROCESS	69	-0.205607	-0.899249	0.610417	1	1	4551	tags=22%, list=22%, signal=28%
GO_PROTEIN_HETEROTETRAMERIZATION	27	-0.278446	-0.865468	0.610895	1	1	1303	tags=11%, list=6%, signal=12%
GO_MONOCARBOXYLIC_ACID_TRANSMEMBRANE_TRANSPORTER_ACTIVITY	38	-0.254059	-0.89296	0.611336	1	1	2210	tags=16%, list=11%, signal=18%
GO_NEGATIVE_REGULATION_OF_BMP_SIGNALING_PATHWAY	40	-0.244963	-0.857765	0.61144	1	1	4788	tags=28%, list=23%, signal=36%
GO_NEGATIVE_REGULATION_OF_GENE_SILENCING	17	-0.328999	-0.898501	0.612524	1	1	1749	tags=12%, list=9%, signal=13%
GO_BODY_MORPHOGENESIS	42	-0.242403	-0.87851	0.613636	1	1	4938	tags=24%, list=24%, signal=31%
GO_MICROTUBULE_BASED_PROCESS	479	-0.188787	-0.923288	0.614068	1	1	5399	tags=27%, list=26%, signal=36%
GO_POSITIVE_REGULATION_OF_RESPONSE_TO_OXIDATIVE_STRESS	15	-0.286984	-0.884421	0.614108	1	1	3837	tags=27%, list=19%, signal=33%
GO_RECEPTOR_SIGNALING_COMPLEX_SCAFFOLD_ACTIVITY	23	-0.278479	-0.881515	0.614141	1	1	4183	tags=26%, list=20%, signal=33%
GO_PHOSPHOTRANSFERASE_ACTIVITY_PHOSPHATE_GROUP_AS_ACCEPTOR	35	-0.246148	-0.899914	0.614407	1	1	4431	tags=23%, list=22%, signal=29%
GO_NEGATIVE_REGULATION_OF_PROTEIN_MATURATION	31	-0.270898	-0.89465	0.614625	1	1	3976	tags=19%, list=19%, signal=24%
GO_ACETYLGLUCOSAMINYLTRANSFERASE_ACTIVITY	46	-0.223384	-0.931095	0.615087	1	1	5698	tags=30%, list=28%, signal=42%
GO_EPITHELIAL_CELL_DEVELOPMENT	182	-0.193155	-0.899283	0.615842	1	1	4857	tags=24%, list=24%, signal=31%
GO_ACTIN_FILAMENT_BUNDLE	51	-0.264438	-0.876688	0.616205	1	1	4656	tags=31%, list=23%, signal=41%
GO_GLAND_DEVELOPMENT	378	-0.188613	-0.907987	0.616558	1	1	4903	tags=24%, list=24%, signal=31%
GO_NEGATIVE_REGULATION_OF_STEROID_METABOLIC_PROCESS	22	-0.254487	-0.903277	0.618042	1	1	5739	tags=36%, list=28%, signal=50%
GO_NEGATIVE_REGULATION_OF_CELL_DIVISION	59	-0.232208	-0.889993	0.618042	1	1	2764	tags=17%, list=13%, signal=20%
GO_ANCHORED_COMPONENT_OF_EXTERNAL_SIDE_OF_PLASMA_MEMBRANE	19	-0.284659	-0.850862	0.618257	1	1	6013	tags=47%, list=29%, signal=67%
GO_COENZYME_BINDING	171	-0.247888	-0.845788	0.618557	1	1	7686	tags=45%, list=38%, signal=71%
GO_ECTODERM_DEVELOPMENT	20	-0.281858	-0.883843	0.618762	1	1	5709	tags=30%, list=28%, signal=42%
GO_NEGATIVE_REGULATION_OF_MYELOID_CELL_DIFFERENTIATION	72	-0.212086	-0.902434	0.620553	1	1	6905	tags=39%, list=34%, signal=58%
GO_REGULATION_OF_NEUROTRANSMITTER_UPTAKE	15	-0.316342	-0.897511	0.62069	1	1	3880	tags=33%, list=19%, signal=41%
GO_CEREBRAL_CORTEX_RADIALLY_ORIENTED_CELL_MIGRATION	28	-0.263274	-0.894744	0.62069	1	1	6818	tags=39%, list=33%, signal=59%
GO_ANTERIOR_POSTERIOR_AXIS_SPECIFICATION	46	-0.240586	-0.891683	0.621242	1	1	6494	tags=33%, list=32%, signal=48%
GO_NUCLEOSIDE_TRIPHOSPHATE_BIOSYNTHETIC_PROCESS	53	-0.273972	-0.862956	0.62173	1	1	6004	tags=38%, list=29%, signal=53%
GO_CELLULAR_RESPONSE_TO_PH	15	-0.321039	-0.878165	0.622081	1	1	3321	tags=27%, list=16%, signal=32%
GO_MICROBODY_MEMBRANE	57	-0.250174	-0.855159	0.622266	1	1	7439	tags=46%, list=36%, signal=71%
GO_RESPONSE_TO_FUNGUS	46	-0.259805	-0.85557	0.62249	1	1	3355	tags=17%, list=16%, signal=21%
GO_CATION_CATION_ANTIPORTER_ACTIVITY	21	-0.280519	-0.88789	0.62253	1	1	2024	tags=24%, list=10%, signal=26%
GO_MAST_CELL_GRANULE	21	-0.297032	-0.846703	0.623016	1	1	215	tags=10%, list=1%, signal=10%
GO_NEUROMUSCULAR_SYNAPTIC_TRANSMISSION	25	-0.315688	-0.891168	0.623967	1	1	3998	tags=32%, list=20%, signal=40%
GO_CENTRAL_NERVOUS_SYSTEM_NEURON_AXONOGENESIS	27	-0.250584	-0.90713	0.624242	1	1	7978	tags=48%, list=39%, signal=79%
GO_REGULATION_OF_HORMONE_LEVELS	446	-0.207277	-0.925455	0.624473	1	1	3870	tags=20%, list=19%, signal=24%
GO_POSITIVE_REGULATION_OF_RELEASE_OF_CYTOCHROME_C_FROM_MITOCHONDRIA	26	-0.260359	-0.869753	0.624498	1	1	3988	tags=23%, list=19%, signal=29%
GO_REGULATION_OF_LONG_TERM_NEURONAL_SYNAPTIC_PLASTICITY	23	-0.275529	-0.882083	0.625	1	1	5198	tags=30%, list=25%, signal=41%
GO_DNA_DEALKYLATION	19	-0.268378	-0.885138	0.625243	1	1	5165	tags=32%, list=25%, signal=42%
GO_RESPONSE_TO_ACID_CHEMICAL	296	-0.18866	-0.906291	0.625251	1	1	5681	tags=28%, list=28%, signal=38%
GO_REGULATION_OF_SODIUM_ION_TRANSMEMBRANE_TRANSPORTER_ACTIVITY	37	-0.249114	-0.903408	0.62635	1	1	5854	tags=32%, list=29%, signal=45%
GO_PROTEIN_PHOSPHATASE_2A_BINDING	28	-0.265455	-0.879964	0.626482	1	1	5907	tags=39%, list=29%, signal=55%
GO_RECEPTOR_ACTIVATOR_ACTIVITY	29	-0.264728	-0.890683	0.626638	1	1	4339	tags=24%, list=21%, signal=31%
GO_EXTRACELLULAR_MATRIX_ASSEMBLY	16	-0.29863	-0.830678	0.627615	1	1	1960	tags=19%, list=10%, signal=21%
GO_HEMATOPOIETIC_PROGENITOR_CELL_DIFFERENTIATION	96	-0.224268	-0.905846	0.62818	1	1	4686	tags=25%, list=23%, signal=32%
GO_LABYRINTHINE_LAYER_BLOOD_VESSEL_DEVELOPMENT	18	-0.282516	-0.862159	0.628627	1	1	5331	tags=39%, list=26%, signal=53%
GO_OXIDOREDUCTASE_ACTIVITY_ACTING_ON_PAIRED_DONORS_WITH_INCORPORATION_OR_REDUCTION_OF_MOLECULAR_OXYGEN_NAD_P_H_AS_ONE_DONOR_AND_INCORPORATION_OF_ONE_ATOM_OF_OXYGEN	35	-0.267809	-0.895442	0.630165	1	1	3437	tags=23%, list=17%, signal=27%
GO_FOLIC_ACID_METABOLIC_PROCESS	16	-0.30446	-0.855756	0.630975	1	1	2983	tags=19%, list=15%, signal=22%
GO_DEOXYRIBONUCLEASE_ACTIVITY	60	-0.246942	-0.895469	0.631274	1	1	2156	tags=13%, list=11%, signal=15%
GO_REGULATION_OF_BLOOD_CIRCULATION	285	-0.202316	-0.89103	0.631799	1	1	5554	tags=26%, list=27%, signal=35%
GO_CYCLIC_NUCLEOTIDE_MEDIATED_SIGNALING	46	-0.245451	-0.855237	0.632017	1	1	4517	tags=30%, list=22%, signal=39%
GO_FATTY_ACYL_COA_BINDING	29	-0.347521	-0.84975	0.632653	1	1	6353	tags=45%, list=31%, signal=65%
GO_REGULATION_OF_LAMELLIPODIUM_ORGANIZATION	35	-0.24442	-0.870844	0.633333	1	1	4792	tags=26%, list=23%, signal=34%
GO_REGULATION_OF_ENDOTHELIAL_CELL_MIGRATION	110	-0.215418	-0.859767	0.633333	1	1	5361	tags=26%, list=26%, signal=36%
GO_REGULATION_OF_HEART_CONTRACTION	215	-0.211068	-0.892248	0.633475	1	1	2203	tags=12%, list=11%, signal=13%
GO_HEART_VALVE_DEVELOPMENT	32	-0.260936	-0.862679	0.634096	1	1	5331	tags=28%, list=26%, signal=38%
GO_PHOSPHOTRANSFERASE_ACTIVITY_FOR_OTHER_SUBSTITUTED_PHOSPHATE_GROUPS	19	-0.293938	-0.865235	0.634343	1	1	4559	tags=26%, list=22%, signal=34%
GO_ATRIOVENTRICULAR_VALVE_DEVELOPMENT	19	-0.290554	-0.851072	0.634694	1	1	5331	tags=32%, list=26%, signal=43%
GO_CALCIUM_DEPENDENT_CELL_CELL_ADHESION_VIA_PLASMA_MEMBRANE_CELL_ADHESION_MOLECULES	23	-0.300987	-0.865815	0.635593	1	1	4440	tags=35%, list=22%, signal=44%
GO_NAD_ADP_RIBOSYLTRANSFERASE_ACTIVITY	26	-0.26301	-0.851068	0.635992	1	1	4917	tags=35%, list=24%, signal=45%
GO_RELEASE_OF_CYTOCHROME_C_FROM_MITOCHONDRIA	21	-0.29227	-0.879023	0.636008	1	1	595	tags=10%, list=3%, signal=10%
GO_KERATAN_SULFATE_METABOLIC_PROCESS	32	-0.253581	-0.880143	0.636727	1	1	5572	tags=34%, list=27%, signal=47%
GO_CELL_SURFACE_RECEPTOR_SIGNALING_PATHWAY_INVOLVED_IN_CELL_CELL_SIGNALING	67	-0.259218	-0.87282	0.636743	1	1	6286	tags=42%, list=31%, signal=60%
GO_ISOPRENOID_METABOLIC_PROCESS	113	-0.253092	-0.85737	0.636743	1	1	4434	tags=27%, list=22%, signal=34%
GO_SMALL_NUCLEOLAR_RIBONUCLEOPROTEIN_COMPLEX	16	-0.331851	-0.874669	0.636872	1	1	726	tags=13%, list=4%, signal=13%
GO_NUCLEOTIDE_TRANSPORT	24	-0.25383	-0.867726	0.637081	1	1	5329	tags=38%, list=26%, signal=51%
GO_ORGANELLAR_LARGE_RIBOSOMAL_SUBUNIT	31	-0.40352	-0.908138	0.637097	1	1	2603	tags=19%, list=13%, signal=22%
GO_HETEROPHILIC_CELL_CELL_ADHESION_VIA_PLASMA_MEMBRANE_CELL_ADHESION_MOLECULES	42	-0.251276	-0.873913	0.637275	1	1	2290	tags=14%, list=11%, signal=16%
GO_EAR_DEVELOPMENT	185	-0.18854	-0.886874	0.637363	1	1	5331	tags=25%, list=26%, signal=34%
GO_POSITIVE_REGULATION_OF_GLIAL_CELL_DIFFERENTIATION	31	-0.253022	-0.866908	0.638656	1	1	1805	tags=13%, list=9%, signal=14%
GO_CELLULAR_AMINO_ACID_METABOLIC_PROCESS	312	-0.201962	-0.862387	0.639113	1	1	4771	tags=25%, list=23%, signal=32%
GO_BASOLATERAL_PLASMA_MEMBRANE	203	-0.197473	-0.918908	0.639485	1	1	5420	tags=29%, list=26%, signal=38%
GO_EXTRACELLULAR_LIGAND_GATED_ION_CHANNEL_ACTIVITY	68	-0.296486	-0.877594	0.641304	1	1	4741	tags=35%, list=23%, signal=46%
GO_GLYCOSYLATION	248	-0.181158	-0.917471	0.642994	1	1	5474	tags=28%, list=27%, signal=38%
GO_SERINE_TYPE_ENDOPEPTIDASE_INHIBITOR_ACTIVITY	85	-0.2401	-0.899482	0.643002	1	1	3029	tags=21%, list=15%, signal=25%
GO_POSITIVE_REGULATION_OF_FATTY_ACID_METABOLIC_PROCESS	33	-0.288384	-0.813538	0.643006	1	1	7163	tags=45%, list=35%, signal=70%
GO_SULFUR_COMPOUND_CATABOLIC_PROCESS	38	-0.25181	-0.868972	0.643287	1	1	4718	tags=26%, list=23%, signal=34%
GO_CALCIUM_CHANNEL_COMPLEX	54	-0.27102	-0.861613	0.643312	1	1	5237	tags=28%, list=26%, signal=37%
GO_REGULATION_OF_NEURONAL_SYNAPTIC_PLASTICITY	46	-0.256298	-0.868578	0.64346	1	1	5826	tags=35%, list=28%, signal=48%
GO_PROTEIN_COMPLEX_SCAFFOLD	64	-0.216091	-0.882653	0.644033	1	1	4637	tags=30%, list=23%, signal=38%
GO_RIBONUCLEOSIDE_TRIPHOSPHATE_BIOSYNTHETIC_PROCESS	42	-0.296474	-0.833429	0.645418	1	1	7777	tags=55%, list=38%, signal=88%
GO_FUCOSYLATION	23	-0.261961	-0.86063	0.645492	1	1	3733	tags=26%, list=18%, signal=32%
GO_REGULATION_OF_CALCIUM_ION_DEPENDENT_EXOCYTOSIS	78	-0.228177	-0.870802	0.646091	1	1	5739	tags=33%, list=28%, signal=46%
GO_DORSAL_SPINAL_CORD_DEVELOPMENT	16	-0.292504	-0.855988	0.647312	1	1	532	tags=13%, list=3%, signal=13%
GO_DETECTION_OF_VISIBLE_LIGHT	41	-0.268328	-0.877782	0.648188	1	1	3212	tags=27%, list=16%, signal=32%
GO_MITOCHONDRIAL_RESPIRATORY_CHAIN_COMPLEX_I_BIOGENESIS	48	-0.416864	-0.874717	0.648262	1	1	9572	tags=77%, list=47%, signal=144%
GO_ENERGY_DERIVATION_BY_OXIDATION_OF_ORGANIC_COMPOUNDS	201	-0.272601	-0.811738	0.649798	1	1	7638	tags=45%, list=37%, signal=71%
GO_TETRAPYRROLE_BIOSYNTHETIC_PROCESS	27	-0.295908	-0.820219	0.651357	1	1	4821	tags=26%, list=24%, signal=34%
GO_NEGATIVE_REGULATION_OF_CIRCADIAN_RHYTHM	16	-0.300477	-0.856364	0.651394	1	1	3880	tags=31%, list=19%, signal=39%
GO_NEGATIVE_REGULATION_OF_LOCOMOTION	251	-0.185516	-0.874909	0.651485	1	1	6316	tags=30%, list=31%, signal=43%
GO_REGULATION_OF_OSTEOBLAST_PROLIFERATION	22	-0.271208	-0.857495	0.651822	1	1	4143	tags=27%, list=20%, signal=34%
GO_MYELOID_LEUKOCYTE_MEDIATED_IMMUNITY	40	-0.271382	-0.833682	0.652	1	1	4069	tags=18%, list=20%, signal=22%
GO_CELLULAR_RESPONSE_TO_INSULIN_STIMULUS	140	-0.202796	-0.879285	0.652439	1	1	4442	tags=26%, list=22%, signal=33%
GO_GENERATION_OF_PRECURSOR_METABOLITES_AND_ENERGY	270	-0.261347	-0.818275	0.653768	1	1	7638	tags=45%, list=37%, signal=71%
GO_STEROID_HORMONE_RECEPTOR_ACTIVITY	56	-0.2361	-0.873486	0.654008	1	1	4018	tags=18%, list=20%, signal=22%
GO_REGULATION_OF_FATTY_ACID_BETA_OXIDATION	15	-0.32234	-0.812807	0.654167	1	1	3218	tags=20%, list=16%, signal=24%
GO_POSITIVE_REGULATION_OF_SODIUM_ION_TRANSPORT	31	-0.262258	-0.894412	0.654812	1	1	6825	tags=42%, list=33%, signal=63%
GO_RECEPTOR_SIGNALING_PROTEIN_SERINE_THREONINE_KINASE_ACTIVITY	88	-0.214695	-0.903517	0.655303	1	1	5709	tags=31%, list=28%, signal=42%
GO_REGULATION_OF_TYROSINE_PHOSPHORYLATION_OF_STAT_PROTEIN	66	-0.228129	-0.852036	0.655577	1	1	4222	tags=23%, list=21%, signal=29%
GO_ELECTRON_CARRIER_ACTIVITY	106	-0.295863	-0.814779	0.65567	1	1	6359	tags=41%, list=31%, signal=59%
GO_CAMP_MEDIATED_SIGNALING	37	-0.257804	-0.838995	0.656051	1	1	3519	tags=27%, list=17%, signal=33%
GO_NUCLEOSIDE_TRANSPORT	15	-0.302293	-0.878232	0.656652	1	1	4538	tags=27%, list=22%, signal=34%
GO_REGULATION_OF_NEURON_PROJECTION_DEVELOPMENT	393	-0.174861	-0.907408	0.656863	1	1	6199	tags=30%, list=30%, signal=42%
GO_GLIAL_CELL_MIGRATION	34	-0.242705	-0.857222	0.657143	1	1	6079	tags=32%, list=30%, signal=46%
GO_MITOCHONDRIAL_PROTEIN_COMPLEX	123	-0.359733	-0.855183	0.657143	1	1	7407	tags=46%, list=36%, signal=71%
GO_NEUROTRANSMITTER_METABOLIC_PROCESS	23	-0.286302	-0.871744	0.657447	1	1	4889	tags=35%, list=24%, signal=46%
GO_CARBOXY_LYASE_ACTIVITY	31	-0.29028	-0.820153	0.657676	1	1	7055	tags=42%, list=34%, signal=64%
GO_REGULATION_OF_PHOSPHOLIPASE_ACTIVITY	63	-0.214559	-0.853201	0.657692	1	1	3837	tags=19%, list=19%, signal=23%
GO_CARBON_CARBON_LYASE_ACTIVITY	46	-0.276964	-0.844766	0.658281	1	1	7591	tags=41%, list=37%, signal=65%
GO_RESPONSE_TO_TESTOSTERONE	35	-0.227595	-0.874381	0.658385	1	1	7905	tags=49%, list=39%, signal=79%
GO_RESPONSE_TO_PURINE_CONTAINING_COMPOUND	152	-0.208778	-0.860211	0.659319	1	1	5049	tags=26%, list=25%, signal=35%
GO_RHYTHMIC_PROCESS	284	-0.18904	-0.879607	0.659363	1	1	5588	tags=27%, list=27%, signal=37%
GO_MUSCLE_CELL_MIGRATION	17	-0.297516	-0.827571	0.659406	1	1	5166	tags=41%, list=25%, signal=55%
GO_ACTIVATION_OF_ADENYLATE_CYCLASE_ACTIVITY	36	-0.275901	-0.882645	0.659483	1	1	4428	tags=28%, list=22%, signal=35%
GO_REGULATION_OF_MESONEPHROS_DEVELOPMENT	26	-0.247849	-0.876531	0.660643	1	1	6201	tags=38%, list=30%, signal=55%
GO_CELLULAR_COMPONENT_MAINTENANCE	18	-0.298472	-0.849134	0.661017	1	1	5873	tags=33%, list=29%, signal=47%
GO_AMINOPEPTIDASE_ACTIVITY	41	-0.224539	-0.896203	0.661626	1	1	5695	tags=29%, list=28%, signal=40%
GO_MAMMARY_GLAND_EPITHELIAL_CELL_DIFFERENTIATION	16	-0.287974	-0.853392	0.661914	1	1	4095	tags=31%, list=20%, signal=39%
GO_CELLULAR_METABOLIC_COMPOUND_SALVAGE	36	-0.250196	-0.863972	0.66362	1	1	1951	tags=14%, list=10%, signal=15%
GO_NEGATIVE_REGULATION_OF_CELL_JUNCTION_ASSEMBLY	19	-0.302408	-0.833089	0.663934	1	1	7438	tags=53%, list=36%, signal=83%
GO_COLLAGEN_TRIMER	76	-0.218539	-0.813315	0.663984	1	1	6783	tags=36%, list=33%, signal=53%
GO_PEPTIDYL_PROLINE_MODIFICATION	48	-0.225621	-0.887295	0.664122	1	1	5139	tags=25%, list=25%, signal=33%
GO_REGULATION_OF_PROTEIN_TARGETING_TO_MEMBRANE	21	-0.264681	-0.858612	0.664706	1	1	581	tags=10%, list=3%, signal=10%
GO_SIGNALING_ADAPTOR_ACTIVITY	73	-0.237653	-0.80445	0.664706	1	1	4446	tags=25%, list=22%, signal=31%
GO_PURINE_CONTAINING_COMPOUND_METABOLIC_PROCESS	364	-0.204629	-0.799798	0.665298	1	1	6122	tags=30%, list=30%, signal=43%
GO_PROTON_TRANSPORTING_TWO_SECTOR_ATPASE_COMPLEX	44	-0.271131	-0.814513	0.665339	1	1	5829	tags=41%, list=28%, signal=57%
GO_NUCLEOSIDE_DIPHOSPHATE_METABOLIC_PROCESS	75	-0.238344	-0.847231	0.665966	1	1	4468	tags=25%, list=22%, signal=32%
GO_INNER_MITOCHONDRIAL_MEMBRANE_PROTEIN_COMPLEX	97	-0.370464	-0.850443	0.665979	1	1	7407	tags=46%, list=36%, signal=72%
GO_TETRAPYRROLE_METABOLIC_PROCESS	54	-0.241906	-0.831718	0.666667	1	1	5325	tags=26%, list=26%, signal=35%
GO_RIBOSOMAL_SUBUNIT	135	-0.228163	-0.801517	0.667319	1	1	7451	tags=41%, list=36%, signal=65%
GO_CALCIUM_ACTIVATED_CATION_CHANNEL_ACTIVITY	25	-0.262985	-0.828551	0.667373	1	1	2545	tags=20%, list=12%, signal=23%
GO_OXIDOREDUCTASE_ACTIVITY_ACTING_ON_THE_ALDEHYDE_OR_OXO_GROUP_OF_DONORS	45	-0.295932	-0.8126	0.668712	1	1	4750	tags=36%, list=23%, signal=46%
GO_ACYL_COA_DEHYDROGENASE_ACTIVITY	16	-0.403161	-0.842532	0.668737	1	1	6353	tags=50%, list=31%, signal=72%
GO_OSTEOBLAST_DIFFERENTIATION	117	-0.201821	-0.867861	0.669291	1	1	5999	tags=30%, list=29%, signal=42%
GO_REGULATION_OF_PHOSPHATIDYLINOSITOL_3_KINASE_SIGNALING	137	-0.199875	-0.894891	0.669323	1	1	3934	tags=22%, list=19%, signal=27%
GO_SUPEROXIDE_METABOLIC_PROCESS	32	-0.245608	-0.876698	0.669388	1	1	4434	tags=28%, list=22%, signal=36%
GO_REGULATION_OF_NOREPINEPHRINE_SECRETION	16	-0.275352	-0.853593	0.669404	1	1	581	tags=13%, list=3%, signal=13%
GO_SARCOPLASMIC_RETICULUM_MEMBRANE	35	-0.244588	-0.812779	0.669941	1	1	6664	tags=40%, list=33%, signal=59%
GO_FAT_SOLUBLE_VITAMIN_METABOLIC_PROCESS	30	-0.275622	-0.850166	0.670103	1	1	2831	tags=20%, list=14%, signal=23%
GO_PROTEIN_LOCALIZATION_TO_CELL_PERIPHERY	149	-0.193022	-0.878801	0.670757	1	1	4274	tags=21%, list=21%, signal=27%
GO_OXIDATIVE_PHOSPHORYLATION	76	-0.389741	-0.85392	0.672802	1	1	9572	tags=78%, list=47%, signal=145%
GO_GLYCOSAMINOGLYCAN_BINDING	196	-0.19156	-0.862523	0.673347	1	1	6405	tags=35%, list=31%, signal=50%
GO_2_IRON_2_SULFUR_CLUSTER_BINDING	22	-0.347222	-0.803885	0.673469	1	1	9289	tags=77%, list=45%, signal=141%
GO_REGULATION_OF_DENDRITE_MORPHOGENESIS	72	-0.202349	-0.883988	0.674699	1	1	3223	tags=18%, list=16%, signal=21%
GO_HEME_BIOSYNTHETIC_PROCESS	20	-0.296047	-0.808704	0.675	1	1	4506	tags=25%, list=22%, signal=32%
GO_REGULATION_OF_TRANSCRIPTION_INVOLVED_IN_CELL_FATE_COMMITMENT	19	-0.291663	-0.837998	0.675325	1	1	8812	tags=63%, list=43%, signal=111%
GO_RNA_POLYMERASE_II_TRANSCRIPTION_COREPRESSOR_ACTIVITY	25	-0.261974	-0.864808	0.675676	1	1	7120	tags=48%, list=35%, signal=73%
GO_ENDODERMAL_CELL_DIFFERENTIATION	38	-0.225292	-0.856519	0.675835	1	1	4478	tags=18%, list=22%, signal=24%
GO_L_AMINO_ACID_TRANSMEMBRANE_TRANSPORTER_ACTIVITY	51	-0.228534	-0.847038	0.676892	1	1	4733	tags=27%, list=23%, signal=36%
GO_MITOCHONDRIAL_MEMBRANE_PART	152	-0.311294	-0.812817	0.677019	1	1	7460	tags=43%, list=36%, signal=68%
GO_RNA_POLYMERASE_BINDING	32	-0.304957	-0.827063	0.678988	1	1	7435	tags=44%, list=36%, signal=69%
GO_REGULATION_OF_AXONOGENESIS	161	-0.187937	-0.891758	0.679671	1	1	4583	tags=25%, list=22%, signal=32%
GO_REGULATION_OF_STEM_CELL_PROLIFERATION	83	-0.207177	-0.855522	0.680171	1	1	6387	tags=39%, list=31%, signal=56%
GO_PEPTIDE_RECEPTOR_ACTIVITY	123	-0.225432	-0.847934	0.680585	1	1	5067	tags=28%, list=25%, signal=38%
GO_TRIGLYCERIDE_LIPASE_ACTIVITY	17	-0.290264	-0.825495	0.680761	1	1	6254	tags=53%, list=31%, signal=76%
GO_SERTOLI_CELL_DIFFERENTIATION	17	-0.28354	-0.859293	0.681188	1	1	3534	tags=29%, list=17%, signal=36%
GO_ACTIVATION_OF_PROTEIN_KINASE_A_ACTIVITY	17	-0.292267	-0.824786	0.681633	1	1	3451	tags=29%, list=17%, signal=35%
GO_MRNA_CLEAVAGE_FACTOR_COMPLEX	16	-0.298183	-0.812931	0.682081	1	1	7488	tags=44%, list=37%, signal=69%
GO_POSITIVE_REGULATION_OF_LOCOMOTION	396	-0.192402	-0.830204	0.682509	1	1	5384	tags=26%, list=26%, signal=34%
GO_C21_STEROID_HORMONE_METABOLIC_PROCESS	23	-0.31064	-0.823848	0.682773	1	1	7543	tags=48%, list=37%, signal=76%
GO_RELAXATION_OF_MUSCLE	20	-0.272822	-0.834069	0.68323	1	1	3893	tags=25%, list=19%, signal=31%
GO_ALPHA_AMINO_ACID_CATABOLIC_PROCESS	88	-0.242743	-0.836681	0.683297	1	1	6353	tags=39%, list=31%, signal=56%
GO_NEGATIVE_REGULATION_OF_SIGNAL_TRANSDUCTION_IN_ABSENCE_OF_LIGAND	29	-0.234309	-0.829578	0.684739	1	1	3849	tags=24%, list=19%, signal=30%
GO_REGULATION_OF_MITOCHONDRIAL_DEPOLARIZATION	17	-0.267309	-0.844038	0.685083	1	1	2737	tags=24%, list=13%, signal=27%
GO_FATTY_ACID_METABOLIC_PROCESS	272	-0.214996	-0.790083	0.685598	1	1	4593	tags=25%, list=22%, signal=31%
GO_CENTRIOLAR_SATELLITE	23	-0.265419	-0.850742	0.686312	1	1	5259	tags=35%, list=26%, signal=47%
GO_POSITIVE_REGULATION_OF_PROTEIN_SECRETION	199	-0.187464	-0.856864	0.686391	1	1	3586	tags=19%, list=18%, signal=22%
GO_NEGATIVE_REGULATION_OF_REACTIVE_OXYGEN_SPECIES_METABOLIC_PROCESS	40	-0.263391	-0.85585	0.686441	1	1	4447	tags=28%, list=22%, signal=35%
GO_GTP_RHO_BINDING	16	-0.309053	-0.832917	0.686508	1	1	2799	tags=25%, list=14%, signal=29%
GO_ADENYLATE_CYCLASE_INHIBITING_G_PROTEIN_COUPLED_RECEPTOR_SIGNALING_PATHWAY	64	-0.236329	-0.836503	0.687117	1	1	5768	tags=38%, list=28%, signal=52%
GO_REGULATION_OF_BONE_RESORPTION	31	-0.244225	-0.826076	0.687259	1	1	2824	tags=19%, list=14%, signal=22%
GO_INTRINSIC_COMPONENT_OF_MITOCHONDRIAL_OUTER_MEMBRANE	18	-0.286113	-0.780928	0.687623	1	1	2595	tags=17%, list=13%, signal=19%
GO_NEGATIVE_REGULATION_OF_ACTIN_FILAMENT_POLYMERIZATION	42	-0.226489	-0.847809	0.687627	1	1	5273	tags=29%, list=26%, signal=38%
GO_SOMITOGENESIS	60	-0.212762	-0.878462	0.687898	1	1	4958	tags=28%, list=24%, signal=37%
GO_RESPONSE_TO_TRANSITION_METAL_NANOPARTICLE	141	-0.192586	-0.855234	0.688235	1	1	5681	tags=25%, list=28%, signal=34%
GO_CARBOHYDRATE_DERIVATIVE_TRANSPORTER_ACTIVITY	34	-0.233536	-0.86422	0.689024	1	1	4538	tags=24%, list=22%, signal=30%
GO_MRNA_CLEAVAGE	16	-0.314883	-0.803502	0.689266	1	1	726	tags=13%, list=4%, signal=13%
GO_REGULATION_OF_SYSTEMIC_ARTERIAL_BLOOD_PRESSURE_BY_RENIN_ANGIOTENSIN	22	-0.280768	-0.844585	0.69	1	1	6151	tags=36%, list=30%, signal=52%
GO_NEGATIVE_REGULATION_OF_NEURON_DEATH	161	-0.194594	-0.868143	0.690476	1	1	4322	tags=22%, list=21%, signal=27%
GO_REGULATION_OF_NEUROTRANSMITTER_LEVELS	177	-0.190259	-0.881231	0.690526	1	1	5728	tags=31%, list=28%, signal=42%
GO_GLUTAMATE_RECEPTOR_BINDING	34	-0.257826	-0.864772	0.691057	1	1	5198	tags=29%, list=25%, signal=39%
GO_BLASTOCYST_FORMATION	28	-0.25087	-0.843264	0.691729	1	1	3454	tags=18%, list=17%, signal=21%
GO_POSITIVE_REGULATION_OF_MUSCLE_CONTRACTION	43	-0.229208	-0.84481	0.691983	1	1	3454	tags=21%, list=17%, signal=25%
GO_NEGATIVE_REGULATION_OF_ENDOTHELIAL_CELL_PROLIFERATION	30	-0.233202	-0.852126	0.692144	1	1	7471	tags=47%, list=36%, signal=73%
GO_REGULATION_OF_RELEASE_OF_SEQUESTERED_CALCIUM_ION_INTO_CYTOSOL_BY_SARCOPLASMIC_RETICULUM	23	-0.256385	-0.843599	0.692913	1	1	6631	tags=39%, list=32%, signal=58%
GO_REGULATION_OF_INFLAMMATORY_RESPONSE_TO_ANTIGENIC_STIMULUS	17	-0.30032	-0.831774	0.69305	1	1	3068	tags=24%, list=15%, signal=28%
GO_STRIATED_MUSCLE_CELL_DIFFERENTIATION	163	-0.189318	-0.858973	0.693712	1	1	5361	tags=25%, list=26%, signal=33%
GO_PROTEIN_HETEROOLIGOMERIZATION	96	-0.206624	-0.84934	0.693712	1	1	5622	tags=27%, list=27%, signal=37%
GO_CARBOHYDRATE_TRANSPORTER_ACTIVITY	40	-0.24955	-0.847672	0.694143	1	1	3189	tags=23%, list=16%, signal=27%
GO_POST_GOLGI_VESICLE_MEDIATED_TRANSPORT	81	-0.226015	-0.850209	0.694231	1	1	3337	tags=20%, list=16%, signal=24%
GO_CELLULAR_RESPIRATION	133	-0.316549	-0.787157	0.694672	1	1	7616	tags=49%, list=37%, signal=77%
GO_RNA_POLYMERASE_CORE_ENZYME_BINDING	19	-0.338876	-0.812333	0.695146	1	1	4478	tags=21%, list=22%, signal=27%
GO_COPPER_ION_TRANSPORT	19	-0.261934	-0.797741	0.695817	1	1	3074	tags=16%, list=15%, signal=19%
GO_THYROID_HORMONE_RECEPTOR_BINDING	29	-0.285078	-0.825283	0.695906	1	1	7883	tags=45%, list=38%, signal=73%
GO_COSTAMERE	19	-0.278319	-0.802873	0.696673	1	1	5995	tags=42%, list=29%, signal=59%
GO_KINESIN_COMPLEX	53	-0.215218	-0.835418	0.696907	1	1	3617	tags=19%, list=18%, signal=23%
GO_CHANNEL_INHIBITOR_ACTIVITY	34	-0.217182	-0.857182	0.697211	1	1	5212	tags=26%, list=25%, signal=35%
GO_EXCITATORY_POSTSYNAPTIC_POTENTIAL	27	-0.246866	-0.839424	0.697674	1	1	4447	tags=26%, list=22%, signal=33%
GO_REGULATION_OF_ACTIN_NUCLEATION	26	-0.247175	-0.853821	0.698502	1	1	4941	tags=31%, list=24%, signal=40%
GO_NEUROTRANSMITTER_TRANSPORTER_ACTIVITY	25	-0.299552	-0.809541	0.698901	1	1	5609	tags=40%, list=27%, signal=55%
GO_COFACTOR_BINDING	247	-0.216402	-0.76378	0.69899	1	1	7686	tags=43%, list=38%, signal=69%
GO_APOPTOTIC_MITOCHONDRIAL_CHANGES	54	-0.234946	-0.822014	0.699387	1	1	4488	tags=22%, list=22%, signal=28%
GO_NEGATIVE_REGULATION_OF_OSSIFICATION	65	-0.216629	-0.852455	0.699411	1	1	4676	tags=26%, list=23%, signal=34%
GO_ORGANOPHOSPHATE_ESTER_TRANSMEMBRANE_TRANSPORTER_ACTIVITY	22	-0.250407	-0.823584	0.699809	1	1	4155	tags=27%, list=20%, signal=34%
GO_U4_U6_X_U5_TRI_SNRNP_COMPLEX	21	-0.280189	-0.788058	0.700772	1	1	1702	tags=14%, list=8%, signal=16%
GO_THYMIC_T_CELL_SELECTION	19	-0.287797	-0.763802	0.701349	1	1	3790	tags=21%, list=19%, signal=26%
GO_PYRIMIDINE_NUCLEOSIDE_TRIPHOSPHATE_METABOLIC_PROCESS	17	-0.269671	-0.814465	0.701863	1	1	7777	tags=53%, list=38%, signal=85%
GO_NEGATIVE_REGULATION_OF_CELL_PROJECTION_ORGANIZATION	137	-0.189565	-0.860207	0.701961	1	1	6079	tags=31%, list=30%, signal=44%
GO_INTERLEUKIN_1_RECEPTOR_BINDING	16	-0.281357	-0.828664	0.702213	1	1	3367	tags=31%, list=16%, signal=37%
GO_TRANSMITTER_GATED_CHANNEL_ACTIVITY	24	-0.314811	-0.794253	0.70276	1	1	4741	tags=38%, list=23%, signal=49%
GO_CARDIAC_CHAMBER_MORPHOGENESIS	102	-0.200516	-0.859402	0.702869	1	1	6155	tags=30%, list=30%, signal=43%
GO_DETECTION_OF_MECHANICAL_STIMULUS_INVOLVED_IN_SENSORY_PERCEPTION	22	-0.254917	-0.81491	0.702929	1	1	6286	tags=41%, list=31%, signal=59%
GO_NEGATIVE_REGULATION_OF_NUCLEOCYTOPLASMIC_TRANSPORT	66	-0.210908	-0.84107	0.703476	1	1	7825	tags=44%, list=38%, signal=71%
GO_NEGATIVE_REGULATION_OF_PEPTIDE_SECRETION	48	-0.233648	-0.84199	0.703549	1	1	7748	tags=48%, list=38%, signal=77%
GO_OXYGEN_BINDING	41	-0.264392	-0.829233	0.703549	1	1	5261	tags=39%, list=26%, signal=52%
GO_NEGATIVE_REGULATION_OF_EPITHELIAL_CELL_DIFFERENTIATION	36	-0.244232	-0.849506	0.705179	1	1	5288	tags=36%, list=26%, signal=49%
GO_REGULATION_OF_PLASMA_MEMBRANE_ORGANIZATION	69	-0.222106	-0.836839	0.705323	1	1	6324	tags=35%, list=31%, signal=50%
GO_WALKING_BEHAVIOR	30	-0.250699	-0.851482	0.705394	1	1	6079	tags=40%, list=30%, signal=57%
GO_PANCREAS_DEVELOPMENT	70	-0.202843	-0.856277	0.705882	1	1	7301	tags=41%, list=36%, signal=64%
GO_REGULATION_OF_ANION_TRANSPORT	130	-0.204995	-0.886622	0.706009	1	1	5560	tags=28%, list=27%, signal=38%
GO_REGULATION_OF_CELLULAR_COMPONENT_SIZE	318	-0.180543	-0.850557	0.706226	1	1	5008	tags=23%, list=24%, signal=30%
GO_TRANSITION_METAL_ION_TRANSMEMBRANE_TRANSPORTER_ACTIVITY	38	-0.230625	-0.851006	0.706334	1	1	3074	tags=16%, list=15%, signal=19%
GO_PROTEIN_MANNOSYLATION	20	-0.275596	-0.795003	0.706667	1	1	4402	tags=30%, list=21%, signal=38%
GO_STEROID_BINDING	84	-0.215285	-0.845789	0.706861	1	1	6897	tags=39%, list=34%, signal=59%
GO_INTRAMOLECULAR_TRANSFERASE_ACTIVITY	25	-0.248287	-0.80644	0.707224	1	1	5074	tags=28%, list=25%, signal=37%
GO_CHLORIDE_CHANNEL_COMPLEX	47	-0.235593	-0.838144	0.707368	1	1	6033	tags=40%, list=29%, signal=57%
GO_REGULATION_OF_NEUROBLAST_PROLIFERATION	27	-0.24141	-0.807232	0.707368	1	1	6316	tags=44%, list=31%, signal=64%
GO_EXTRACELLULAR_MATRIX_DISASSEMBLY	71	-0.211967	-0.802657	0.707415	1	1	4126	tags=21%, list=20%, signal=26%
GO_TRANSCRIPTIONAL_REPRESSOR_ACTIVITY_RNA_POLYMERASE_II_TRANSCRIPTION_REGULATORY_REGION_SEQUENCE_SPECIFIC_BINDING	156	-0.191668	-0.857513	0.707754	1	1	5777	tags=26%, list=28%, signal=36%
GO_CYSTEINE_TYPE_ENDOPEPTIDASE_ACTIVITY_INVOLVED_IN_APOPTOTIC_PROCESS	15	-0.322129	-0.802371	0.707819	1	1	3556	tags=20%, list=17%, signal=24%
GO_NUCLEOCYTOPLASMIC_TRANSPORTER_ACTIVITY	23	-0.326625	-0.785857	0.708098	1	1	4987	tags=30%, list=24%, signal=40%
GO_POSITIVE_REGULATION_OF_MUSCLE_HYPERTROPHY	21	-0.236799	-0.854897	0.708583	1	1	5315	tags=29%, list=26%, signal=39%
GO_MORPHOGENESIS_OF_AN_EPITHELIUM	386	-0.17905	-0.847114	0.708861	1	1	5029	tags=24%, list=25%, signal=31%
GO_MICROBODY_PART	91	-0.23463	-0.762737	0.709016	1	1	7466	tags=43%, list=36%, signal=67%
GO_LEUKOCYTE_DEGRANULATION	28	-0.264013	-0.772397	0.709419	1	1	215	tags=7%, list=1%, signal=7%
GO_ORGANIC_HYDROXY_COMPOUND_METABOLIC_PROCESS	461	-0.196718	-0.834285	0.709544	1	1	4454	tags=23%, list=22%, signal=28%
GO_VITAMIN_TRANSPORT	31	-0.260027	-0.824999	0.710145	1	1	5347	tags=32%, list=26%, signal=44%
GO_4_IRON_4_SULFUR_CLUSTER_BINDING	38	-0.255742	-0.788937	0.710145	1	1	6530	tags=42%, list=32%, signal=62%
GO_MITOCHONDRIAL_RESPIRATORY_CHAIN_COMPLEX_ASSEMBLY	61	-0.342262	-0.769275	0.710262	1	1	9341	tags=67%, list=46%, signal=123%
GO_DENDRITE_CYTOPLASM	16	-0.256685	-0.83842	0.711019	1	1	4715	tags=31%, list=23%, signal=41%
GO_CYTOCHROME_COMPLEX	21	-0.369253	-0.795329	0.711934	1	1	7065	tags=48%, list=34%, signal=73%
GO_DRUG_TRANSPORTER_ACTIVITY	21	-0.246379	-0.84661	0.713362	1	1	5356	tags=33%, list=26%, signal=45%
GO_REGULATION_OF_MITOCHONDRIAL_FISSION	15	-0.283813	-0.786033	0.71345	1	1	7203	tags=53%, list=35%, signal=82%
GO_CELLULAR_RESPONSE_TO_EXTERNAL_STIMULUS	251	-0.187927	-0.855732	0.713483	1	1	5065	tags=23%, list=25%, signal=30%
GO_NEUROTRANSMITTER_BINDING	27	-0.307407	-0.775155	0.713675	1	1	4000	tags=33%, list=20%, signal=41%
GO_PURINE_NUCLEOSIDE_MONOPHOSPHATE_BIOSYNTHETIC_PROCESS	56	-0.229272	-0.798602	0.713996	1	1	6478	tags=38%, list=32%, signal=55%
GO_CYTOSOLIC_LARGE_RIBOSOMAL_SUBUNIT	46	-0.29673	-0.720298	0.715953	1	1	5625	tags=43%, list=27%, signal=60%
GO_REGULATION_OF_NUCLEOSIDE_METABOLIC_PROCESS	48	-0.218727	-0.823763	0.716024	1	1	5489	tags=27%, list=27%, signal=37%
GO_PARASYMPATHETIC_NERVOUS_SYSTEM_DEVELOPMENT	16	-0.283129	-0.80637	0.716981	1	1	5224	tags=44%, list=26%, signal=59%
GO_NEUTROPHIL_MEDIATED_IMMUNITY	21	-0.274319	-0.798758	0.717132	1	1	4069	tags=19%, list=20%, signal=24%
GO_RNA_POLYMERASE_II_TRANSCRIPTION_FACTOR_BINDING	104	-0.208416	-0.826071	0.717268	1	1	2413	tags=12%, list=12%, signal=13%
GO_CATION_SUGAR_SYMPORTER_ACTIVITY	15	-0.255635	-0.804454	0.717308	1	1	5292	tags=33%, list=26%, signal=45%
GO_ANATOMICAL_STRUCTURE_HOMEOSTASIS	259	-0.179602	-0.875794	0.717514	1	1	4983	tags=24%, list=24%, signal=31%
GO_REGULATION_OF_FATTY_ACID_OXIDATION	27	-0.297797	-0.752814	0.717622	1	1	5142	tags=30%, list=25%, signal=40%
GO_REGULATION_OF_PEPTIDE_TRANSPORT	241	-0.184924	-0.871028	0.717791	1	1	4784	tags=24%, list=23%, signal=30%
GO_POSITIVE_REGULATION_OF_ACTIN_CYTOSKELETON_REORGANIZATION	16	-0.300421	-0.807648	0.717842	1	1	4409	tags=25%, list=22%, signal=32%
GO_REGULATION_OF_ENDOTHELIAL_CELL_PROLIFERATION	94	-0.196733	-0.840385	0.718254	1	1	5097	tags=26%, list=25%, signal=34%
GO_RESPONSE_TO_CAMP	101	-0.220198	-0.826964	0.718941	1	1	3770	tags=21%, list=18%, signal=25%
GO_EXTRACELLULAR_STRUCTURE_ORGANIZATION	288	-0.187411	-0.819503	0.719368	1	1	5441	tags=26%, list=27%, signal=35%
GO_RETINOL_METABOLIC_PROCESS	25	-0.272693	-0.778698	0.720339	1	1	6254	tags=40%, list=31%, signal=58%
GO_EAR_MORPHOGENESIS	106	-0.191012	-0.84588	0.721739	1	1	4318	tags=22%, list=21%, signal=27%
GO_RESPONSE_TO_VITAMIN_E	15	-0.271455	-0.816576	0.722113	1	1	7163	tags=60%, list=35%, signal=92%
GO_SOMATIC_STEM_CELL_DIVISION	21	-0.262255	-0.82593	0.722222	1	1	1983	tags=14%, list=10%, signal=16%
GO_ATP_DEPENDENT_MICROTUBULE_MOTOR_ACTIVITY	17	-0.257628	-0.77305	0.722222	1	1	4579	tags=29%, list=22%, signal=38%
GO_NEGATIVE_REGULATION_OF_PROTEIN_COMPLEX_ASSEMBLY	102	-0.189114	-0.886926	0.72233	1	1	5331	tags=27%, list=26%, signal=37%
GO_RESPONSE_TO_INTERFERON_ALPHA	20	-0.299584	-0.731876	0.72233	1	1	6998	tags=40%, list=34%, signal=61%
GO_REGULATION_OF_NEURAL_PRECURSOR_CELL_PROLIFERATION	71	-0.207854	-0.835051	0.722449	1	1	1840	tags=11%, list=9%, signal=12%
GO_POSITIVE_REGULATION_OF_TOR_SIGNALING	27	-0.245706	-0.827721	0.722543	1	1	4107	tags=26%, list=20%, signal=32%
GO_OXIDOREDUCTASE_ACTIVITY_ACTING_ON_NAD_P_H_QUINONE_OR_SIMILAR_COMPOUND_AS_ACCEPTOR	46	-0.321795	-0.725614	0.722672	1	1	7616	tags=52%, list=37%, signal=83%
GO_MEMBRANE_LIPID_BIOSYNTHETIC_PROCESS	106	-0.191015	-0.854657	0.722772	1	1	4827	tags=26%, list=24%, signal=34%
GO_NEGATIVE_REGULATION_OF_NUCLEAR_DIVISION	45	-0.231192	-0.828127	0.722868	1	1	2654	tags=16%, list=13%, signal=18%
GO_CIS_TRANS_ISOMERASE_ACTIVITY	38	-0.223352	-0.859342	0.722936	1	1	7667	tags=39%, list=37%, signal=63%
GO_PLASMA_MEMBRANE_RAFT	86	-0.207299	-0.807564	0.723926	1	1	7129	tags=44%, list=35%, signal=67%
GO_MUSCLE_FIBER_DEVELOPMENT	43	-0.224417	-0.814757	0.72541	1	1	3029	tags=14%, list=15%, signal=16%
GO_MEMBRANE_RAFT_ORGANIZATION	17	-0.289567	-0.812772	0.725528	1	1	4160	tags=29%, list=20%, signal=37%
GO_NEGATIVE_REGULATION_OF_CYTOPLASMIC_TRANSPORT	107	-0.192759	-0.855694	0.726	1	1	6664	tags=31%, list=33%, signal=45%
GO_REGULATION_OF_PROTEIN_IMPORT_INTO_NUCLEUS_TRANSLOCATION	21	-0.268998	-0.800876	0.726562	1	1	7141	tags=43%, list=35%, signal=66%
GO_REGULATION_OF_GLYCOPROTEIN_METABOLIC_PROCESS	39	-0.249703	-0.801843	0.727455	1	1	5384	tags=26%, list=26%, signal=35%
GO_ENDODERM_DEVELOPMENT	68	-0.209574	-0.834083	0.728175	1	1	2008	tags=13%, list=10%, signal=15%
GO_LEUKOTRIENE_BIOSYNTHETIC_PROCESS	19	-0.263594	-0.790803	0.728395	1	1	4925	tags=32%, list=24%, signal=42%
GO_POSITIVE_REGULATION_OF_OSSIFICATION	81	-0.205378	-0.81608	0.728543	1	1	1722	tags=11%, list=8%, signal=12%
GO_NEGATIVE_REGULATION_OF_PROTEIN_TYROSINE_KINASE_ACTIVITY	19	-0.240666	-0.824848	0.730038	1	1	3914	tags=26%, list=19%, signal=33%
GO_PYRIMIDINE_NUCLEOSIDE_CATABOLIC_PROCESS	18	-0.266368	-0.798359	0.730223	1	1	1885	tags=17%, list=9%, signal=18%
GO_REGULATION_OF_MEMBRANE_DEPOLARIZATION	40	-0.216652	-0.792241	0.730453	1	1	6636	tags=38%, list=32%, signal=55%
GO_NEGATIVE_REGULATION_OF_APOPTOTIC_SIGNALING_PATHWAY	184	-0.184975	-0.809094	0.730469	1	1	5800	tags=27%, list=28%, signal=38%
GO_KERATAN_SULFATE_BIOSYNTHETIC_PROCESS	28	-0.242054	-0.820163	0.730924	1	1	5572	tags=36%, list=27%, signal=49%
GO_CELL_SUBSTRATE_ADHESION	151	-0.19656	-0.811565	0.73161	1	1	5948	tags=30%, list=29%, signal=43%
GO_TAXIS	426	-0.180385	-0.812899	0.731898	1	1	4400	tags=20%, list=21%, signal=25%
GO_AMMONIUM_TRANSMEMBRANE_TRANSPORT	22	-0.292229	-0.803161	0.732777	1	1	7610	tags=55%, list=37%, signal=87%
GO_SH3_SH2_ADAPTOR_ACTIVITY	52	-0.240956	-0.731288	0.733591	1	1	4446	tags=25%, list=22%, signal=32%
GO_NEGATIVE_REGULATION_OF_PROTEIN_KINASE_B_SIGNALING	34	-0.228105	-0.83311	0.733598	1	1	4589	tags=26%, list=22%, signal=34%
GO_MICROVILLUS	71	-0.215221	-0.846575	0.734151	1	1	3990	tags=23%, list=19%, signal=28%
GO_GLUTAMINE_FAMILY_AMINO_ACID_BIOSYNTHETIC_PROCESS	19	-0.267481	-0.801607	0.73428	1	1	2957	tags=21%, list=14%, signal=25%
GO_NEGATIVE_REGULATION_OF_MUSCLE_CONTRACTION	21	-0.241391	-0.795844	0.734694	1	1	3893	tags=24%, list=19%, signal=29%
GO_NEGATIVE_REGULATION_OF_FATTY_ACID_METABOLIC_PROCESS	23	-0.240587	-0.804619	0.73494	1	1	4589	tags=30%, list=22%, signal=39%
GO_POSITIVE_CHEMOTAXIS	30	-0.251051	-0.800689	0.735586	1	1	3018	tags=17%, list=15%, signal=20%
GO_REGULATION_OF_PROTEIN_OLIGOMERIZATION	30	-0.239903	-0.793732	0.736	1	1	2585	tags=17%, list=13%, signal=19%
GO_MAINTENANCE_OF_CELL_NUMBER	128	-0.209049	-0.800264	0.736111	1	1	6061	tags=29%, list=30%, signal=41%
GO_CELL_MATURATION	122	-0.195188	-0.849941	0.737575	1	1	1805	tags=11%, list=9%, signal=12%
GO_CORNIFIED_ENVELOPE	28	-0.280999	-0.786115	0.737634	1	1	5773	tags=43%, list=28%, signal=60%
GO_REGULATION_OF_TRANSCRIPTION_REGULATORY_REGION_DNA_BINDING	35	-0.225411	-0.826645	0.737705	1	1	5331	tags=34%, list=26%, signal=46%
GO_NCRNA_TRANSCRIPTION	79	-0.223411	-0.81014	0.73849	1	1	5640	tags=32%, list=28%, signal=44%
GO_NEGATIVE_REGULATION_OF_ALCOHOL_BIOSYNTHETIC_PROCESS	17	-0.264763	-0.798209	0.738806	1	1	5739	tags=41%, list=28%, signal=57%
GO_INTERMEDIATE_FILAMENT	125	-0.217531	-0.81228	0.740042	1	1	4135	tags=26%, list=20%, signal=32%
GO_ELECTRON_TRANSPORT_CHAIN	87	-0.322937	-0.745074	0.740365	1	1	7616	tags=53%, list=37%, signal=84%
GO_POSITIVE_REGULATION_OF_CELL_MORPHOGENESIS_INVOLVED_IN_DIFFERENTIATION	157	-0.190352	-0.839703	0.740741	1	1	4923	tags=25%, list=24%, signal=32%
GO_SPINDLE_CHECKPOINT	23	-0.284875	-0.765613	0.742115	1	1	1861	tags=13%, list=9%, signal=14%
GO_ORGANELLAR_SMALL_RIBOSOMAL_SUBUNIT	24	-0.314726	-0.72839	0.742633	1	1	8854	tags=54%, list=43%, signal=95%
GO_HORMONE_METABOLIC_PROCESS	146	-0.222821	-0.797665	0.742678	1	1	1812	tags=13%, list=9%, signal=14%
GO_PEPTIDASE_ACTIVATOR_ACTIVITY	36	-0.241279	-0.817539	0.742857	1	1	5277	tags=28%, list=26%, signal=37%
GO_CELLULAR_RESPONSE_TO_PEPTIDE	263	-0.180049	-0.81613	0.742915	1	1	4442	tags=22%, list=22%, signal=27%
GO_POSITIVE_REGULATION_OF_CHROMOSOME_SEGREGATION	24	-0.266111	-0.782957	0.743169	1	1	4082	tags=21%, list=20%, signal=26%
GO_TRANSCRIPTIONAL_ACTIVATOR_ACTIVITY_RNA_POLYMERASE_II_TRANSCRIPTION_REGULATORY_REGION_SEQUENCE_SPECIFIC_BINDING	304	-0.175122	-0.836515	0.743852	1	1	6712	tags=33%, list=33%, signal=49%
GO_HEME_METABOLIC_PROCESS	28	-0.252407	-0.765377	0.744283	1	1	4506	tags=21%, list=22%, signal=27%
GO_REGULATION_OF_MEMBRANE_LIPID_DISTRIBUTION	35	-0.215488	-0.815879	0.744467	1	1	5855	tags=31%, list=29%, signal=44%
GO_PEPTIDASE_ACTIVATOR_ACTIVITY_INVOLVED_IN_APOPTOTIC_PROCESS	20	-0.266764	-0.753932	0.744639	1	1	4932	tags=30%, list=24%, signal=39%
GO_VITAMIN_TRANSPORTER_ACTIVITY	21	-0.265922	-0.792694	0.744681	1	1	5347	tags=33%, list=26%, signal=45%
GO_MAINTENANCE_OF_LOCATION_IN_CELL	91	-0.203297	-0.796551	0.74502	1	1	4245	tags=21%, list=21%, signal=26%
GO_PLACENTA_BLOOD_VESSEL_DEVELOPMENT	27	-0.234371	-0.790236	0.745826	1	1	1859	tags=15%, list=9%, signal=16%
GO_MITOCHONDRIAL_ELECTRON_TRANSPORT_CYTOCHROME_C_TO_OXYGEN	16	-0.388806	-0.752631	0.745868	1	1	7470	tags=50%, list=36%, signal=79%
GO_POSITIVE_REGULATION_OF_B_CELL_PROLIFERATION	36	-0.247236	-0.728325	0.746063	1	1	1325	tags=11%, list=6%, signal=12%
GO_ACTOMYOSIN	56	-0.223259	-0.775251	0.746421	1	1	5046	tags=32%, list=25%, signal=43%
GO_CHEMOATTRACTANT_ACTIVITY	21	-0.272157	-0.77338	0.746964	1	1	2156	tags=14%, list=11%, signal=16%
GO_M_BAND	20	-0.278159	-0.762195	0.747126	1	1	3490	tags=25%, list=17%, signal=30%
GO_PROTEIN_DEALKYLATION	27	-0.257503	-0.786512	0.747628	1	1	3394	tags=19%, list=17%, signal=22%
GO_REGULATION_OF_OSTEOBLAST_DIFFERENTIATION	108	-0.187286	-0.797595	0.748491	1	1	2320	tags=14%, list=11%, signal=16%
GO_INTERMEDIATE_FILAMENT_CYTOSKELETON	167	-0.1973	-0.854347	0.748963	1	1	4135	tags=23%, list=20%, signal=29%
GO_EXCITATORY_SYNAPSE	190	-0.17886	-0.867945	0.749446	1	1	6324	tags=34%, list=31%, signal=49%
GO_CELLULAR_RESPONSE_TO_GLUCAGON_STIMULUS	38	-0.244944	-0.81528	0.749482	1	1	2999	tags=21%, list=15%, signal=25%
GO_NUCLEOSIDE_MONOPHOSPHATE_METABOLIC_PROCESS	217	-0.216311	-0.719398	0.749487	1	1	6478	tags=35%, list=32%, signal=50%
GO_SOLUTE_CATION_SYMPORTER_ACTIVITY	95	-0.205696	-0.801957	0.751073	1	1	3568	tags=20%, list=17%, signal=24%
GO_REGULATION_OF_ARP2_3_COMPLEX_MEDIATED_ACTIN_NUCLEATION	15	-0.271649	-0.777242	0.752874	1	1	4941	tags=33%, list=24%, signal=44%
GO_KINASE_ACTIVATOR_ACTIVITY	58	-0.211474	-0.809788	0.754491	1	1	4339	tags=24%, list=21%, signal=31%
GO_POSITIVE_REGULATION_OF_BLOOD_VESSEL_ENDOTHELIAL_CELL_MIGRATION	25	-0.251026	-0.78596	0.754864	1	1	6601	tags=36%, list=32%, signal=53%
GO_VOLTAGE_GATED_CALCIUM_CHANNEL_COMPLEX	36	-0.272917	-0.727583	0.755889	1	1	5237	tags=28%, list=26%, signal=37%
GO_PHOSPHOLIPASE_C_ACTIVATING_G_PROTEIN_COUPLED_RECEPTOR_SIGNALING_PATHWAY	80	-0.228889	-0.81646	0.756303	1	1	5639	tags=34%, list=28%, signal=46%
GO_BROWN_FAT_CELL_DIFFERENTIATION	30	-0.261083	-0.751524	0.756356	1	1	5692	tags=33%, list=28%, signal=46%
GO_ASYMMETRIC_PROTEIN_LOCALIZATION	19	-0.267439	-0.788028	0.756592	1	1	6324	tags=32%, list=31%, signal=46%
GO_NEGATIVE_REGULATION_OF_STEM_CELL_DIFFERENTIATION	41	-0.229648	-0.779672	0.757764	1	1	5739	tags=32%, list=28%, signal=44%
GO_RESPONSE_TO_HYDROPEROXIDE	15	-0.267287	-0.770126	0.757974	1	1	4783	tags=33%, list=23%, signal=43%
GO_REGULATION_OF_FILOPODIUM_ASSEMBLY	35	-0.232415	-0.808083	0.758416	1	1	3454	tags=23%, list=17%, signal=27%
GO_L_ASCORBIC_ACID_BINDING	19	-0.287212	-0.756471	0.758621	1	1	2466	tags=21%, list=12%, signal=24%
GO_MACROLIDE_BINDING	17	-0.256398	-0.816613	0.758691	1	1	6631	tags=41%, list=32%, signal=61%
GO_MORPHOGENESIS_OF_A_BRANCHING_STRUCTURE	163	-0.18161	-0.782774	0.760081	1	1	5533	tags=28%, list=27%, signal=38%
GO_TRANSMEMBRANE_RECEPTOR_PROTEIN_KINASE_ACTIVITY	80	-0.20168	-0.795266	0.760085	1	1	6395	tags=38%, list=31%, signal=54%
GO_STRUCTURAL_CONSTITUENT_OF_RIBOSOME	182	-0.198787	-0.749683	0.760396	1	1	5625	tags=28%, list=27%, signal=38%
GO_POSITIVE_REGULATION_OF_BLOOD_PRESSURE	35	-0.259149	-0.770349	0.761317	1	1	3770	tags=29%, list=18%, signal=35%
GO_ORGANELLAR_RIBOSOME	68	-0.281338	-0.689157	0.761905	1	1	5053	tags=24%, list=25%, signal=31%
GO_PURINE_NUCLEOSIDE_BIOSYNTHETIC_PROCESS	79	-0.210338	-0.753734	0.762	1	1	5497	tags=28%, list=27%, signal=38%
GO_MORPHOGENESIS_OF_EMBRYONIC_EPITHELIUM	132	-0.187628	-0.815462	0.762397	1	1	5288	tags=25%, list=26%, signal=33%
GO_BETA_CATENIN_TCF_COMPLEX_ASSEMBLY	34	-0.226983	-0.778048	0.762548	1	1	4478	tags=26%, list=22%, signal=34%
GO_DICARBOXYLIC_ACID_METABOLIC_PROCESS	98	-0.224199	-0.705944	0.762605	1	1	7799	tags=44%, list=38%, signal=71%
GO_CELLULAR_ALDEHYDE_METABOLIC_PROCESS	80	-0.239901	-0.723924	0.762887	1	1	4750	tags=25%, list=23%, signal=32%
GO_POSITIVE_REGULATION_OF_NUCLEOSIDE_METABOLIC_PROCESS	24	-0.243718	-0.765349	0.762994	1	1	5489	tags=29%, list=27%, signal=40%
GO_POSITIVE_REGULATION_OF_LIPID_CATABOLIC_PROCESS	25	-0.266225	-0.742614	0.763213	1	1	5495	tags=32%, list=27%, signal=44%
GO_REGULATION_OF_VIRAL_RELEASE_FROM_HOST_CELL	30	-0.238267	-0.75058	0.76342	1	1	5738	tags=33%, list=28%, signal=46%
GO_BASE_EXCISION_REPAIR	38	-0.251302	-0.798085	0.763501	1	1	1748	tags=13%, list=9%, signal=14%
GO_PATTERNING_OF_BLOOD_VESSELS	32	-0.225335	-0.784175	0.763527	1	1	5361	tags=31%, list=26%, signal=42%
GO_ALDEHYDE_DEHYDROGENASE_NAD_ACTIVITY	19	-0.279493	-0.745408	0.763598	1	1	3659	tags=26%, list=18%, signal=32%
GO_UNSATURATED_FATTY_ACID_BIOSYNTHETIC_PROCESS	51	-0.213588	-0.804055	0.764244	1	1	3294	tags=20%, list=16%, signal=23%
GO_ENDOCRINE_PANCREAS_DEVELOPMENT	39	-0.209595	-0.825336	0.764454	1	1	7110	tags=41%, list=35%, signal=63%
GO_NEGATIVE_REGULATION_OF_PEPTIDYL_SERINE_PHOSPHORYLATION	21	-0.241266	-0.819223	0.764706	1	1	4788	tags=24%, list=23%, signal=31%
GO_POSITIVE_REGULATION_OF_NATURAL_KILLER_CELL_MEDIATED_IMMUNITY	19	-0.285416	-0.710171	0.764822	1	1	1325	tags=11%, list=6%, signal=11%
GO_POSITIVE_REGULATION_OF_EPITHELIAL_CELL_PROLIFERATION	148	-0.18404	-0.807843	0.764933	1	1	5420	tags=28%, list=26%, signal=38%
GO_PRESYNAPTIC_PROCESS_INVOLVED_IN_SYNAPTIC_TRANSMISSION	108	-0.197538	-0.845112	0.765086	1	1	4569	tags=26%, list=22%, signal=33%
GO_SMAD_PROTEIN_SIGNAL_TRANSDUCTION	51	-0.211443	-0.790775	0.765199	1	1	2959	tags=18%, list=14%, signal=21%
GO_OXIDOREDUCTASE_ACTIVITY_ACTING_ON_NAD_P_H	84	-0.238267	-0.679394	0.7666	1	1	5608	tags=33%, list=27%, signal=46%
GO_FILOPODIUM_ASSEMBLY	17	-0.254164	-0.73748	0.768145	1	1	1751	tags=18%, list=9%, signal=19%
GO_POSITIVE_REGULATION_OF_CALCIUM_MEDIATED_SIGNALING	35	-0.217617	-0.766776	0.768293	1	1	3857	tags=23%, list=19%, signal=28%
GO_ROUGH_ENDOPLASMIC_RETICULUM	66	-0.207663	-0.761204	0.768463	1	1	6440	tags=35%, list=31%, signal=51%
GO_AMMONIUM_ION_BINDING	67	-0.227291	-0.752384	0.768595	1	1	5389	tags=36%, list=26%, signal=48%
GO_REGULATION_OF_NEUROLOGICAL_SYSTEM_PROCESS	63	-0.21929	-0.832131	0.768916	1	1	4447	tags=27%, list=22%, signal=34%
GO_REGULATION_OF_DNA_DAMAGE_RESPONSE_SIGNAL_TRANSDUCTION_BY_P53_CLASS_MEDIATOR	28	-0.251325	-0.787159	0.768939	1	1	2320	tags=14%, list=11%, signal=16%
GO_REGULATION_OF_TRANSMEMBRANE_RECEPTOR_PROTEIN_SERINE_THREONINE_KINASE_SIGNALING_PATHWAY	194	-0.180281	-0.789493	0.770297	1	1	6467	tags=34%, list=32%, signal=48%
GO_NUCLEOSIDE_TRIPHOSPHATE_METABOLIC_PROCESS	202	-0.218384	-0.687822	0.770961	1	1	6478	tags=34%, list=32%, signal=49%
GO_KETONE_BIOSYNTHETIC_PROCESS	24	-0.294181	-0.694463	0.77131	1	1	4452	tags=21%, list=22%, signal=27%
GO_GLIAL_CELL_PROJECTION	15	-0.26522	-0.765073	0.771605	1	1	823	tags=13%, list=4%, signal=14%
GO_PROTEIN_POLYMERIZATION	63	-0.204643	-0.81972	0.77193	1	1	4126	tags=24%, list=20%, signal=30%
GO_SUBSTANTIA_NIGRA_DEVELOPMENT	42	-0.21739	-0.769959	0.772	1	1	3768	tags=21%, list=18%, signal=26%
GO_CELL_CORTEX_REGION	16	-0.243151	-0.77396	0.772727	1	1	3870	tags=25%, list=19%, signal=31%
GO_MITOCHONDRIAL_MATRIX	383	-0.229749	-0.690839	0.772727	1	1	6445	tags=32%, list=31%, signal=46%
GO_DIVALENT_INORGANIC_CATION_HOMEOSTASIS	322	-0.181704	-0.852934	0.773389	1	1	3990	tags=18%, list=19%, signal=22%
GO_TRANSCRIPTION_FACTOR_ACTIVITY_RNA_POLYMERASE_II_CORE_PROMOTER_PROXIMAL_REGION_SEQUENCE_SPECIFIC_BINDING	316	-0.173828	-0.830019	0.773663	1	1	5873	tags=27%, list=29%, signal=38%
GO_POSITIVE_REGULATION_OF_CELLULAR_RESPONSE_TO_TRANSFORMING_GROWTH_FACTOR_BETA_STIMULUS	24	-0.245557	-0.751085	0.773694	1	1	6284	tags=38%, list=31%, signal=54%
GO_RECEPTOR_COMPLEX	311	-0.169454	-0.827407	0.773859	1	1	5281	tags=25%, list=26%, signal=33%
GO_NUCLEAR_EUCHROMATIN	21	-0.255049	-0.803579	0.773879	1	1	4589	tags=24%, list=22%, signal=31%
GO_RESPONSE_TO_ZINC_ION	51	-0.200965	-0.79531	0.773931	1	1	4710	tags=22%, list=23%, signal=28%
GO_PHOTOTRANSDUCTION_VISIBLE_LIGHT	20	-0.268263	-0.781968	0.774123	1	1	2903	tags=25%, list=14%, signal=29%
GO_REGULATION_OF_BMP_SIGNALING_PATHWAY	75	-0.196982	-0.769812	0.774193	1	1	4905	tags=27%, list=24%, signal=35%
GO_SYMPORTER_ACTIVITY	133	-0.200545	-0.802094	0.774262	1	1	3568	tags=20%, list=17%, signal=24%
GO_MICROTUBULE_POLYMERIZATION	27	-0.253129	-0.739158	0.774319	1	1	6780	tags=44%, list=33%, signal=66%
GO_NEGATIVE_REGULATION_OF_CELL_MATRIX_ADHESION	27	-0.237547	-0.734047	0.775258	1	1	8271	tags=56%, list=40%, signal=93%
GO_REGULATION_OF_NOTCH_SIGNALING_PATHWAY	64	-0.197166	-0.805465	0.775967	1	1	5660	tags=30%, list=28%, signal=41%
GO_REGULATION_OF_CARBOHYDRATE_BIOSYNTHETIC_PROCESS	80	-0.187343	-0.824036	0.776151	1	1	5384	tags=26%, list=26%, signal=35%
GO_SULFUR_COMPOUND_BIOSYNTHETIC_PROCESS	188	-0.182573	-0.786698	0.776238	1	1	5792	tags=30%, list=28%, signal=41%
GO_REGULATION_OF_DIGESTIVE_SYSTEM_PROCESS	34	-0.252576	-0.780768	0.776639	1	1	5980	tags=35%, list=29%, signal=50%
GO_AUTOPHAGOSOME_MEMBRANE	28	-0.223406	-0.760205	0.776892	1	1	1921	tags=14%, list=9%, signal=16%
GO_MYELOID_CELL_DEVELOPMENT	41	-0.214321	-0.785414	0.776908	1	1	4289	tags=20%, list=21%, signal=25%
GO_AMINO_ACID_IMPORT	15	-0.278709	-0.779164	0.77732	1	1	1800	tags=13%, list=9%, signal=15%
GO_REGULATION_OF_EPITHELIAL_CELL_DIFFERENTIATION_INVOLVED_IN_KIDNEY_DEVELOPMENT	15	-0.254486	-0.782614	0.777555	1	1	3770	tags=27%, list=18%, signal=33%
GO_NEGATIVE_REGULATION_OF_NEURON_APOPTOTIC_PROCESS	129	-0.186776	-0.823151	0.777778	1	1	4322	tags=22%, list=21%, signal=28%
GO_EXOCRINE_SYSTEM_DEVELOPMENT	44	-0.216505	-0.792281	0.778013	1	1	3586	tags=20%, list=18%, signal=25%
GO_REGULATION_OF_CELL_MORPHOGENESIS_INVOLVED_IN_DIFFERENTIATION	324	-0.169294	-0.838156	0.778865	1	1	4923	tags=23%, list=24%, signal=30%
GO_I_BAND	116	-0.1959	-0.76077	0.779048	1	1	5255	tags=23%, list=26%, signal=31%
GO_TRANSLATION_INITIATION_FACTOR_BINDING	25	-0.259622	-0.771304	0.779661	1	1	4128	tags=28%, list=20%, signal=35%
GO_LIGASE_ACTIVITY	366	-0.176197	-0.812372	0.78125	1	1	4531	tags=22%, list=22%, signal=28%
GO_RIBOSOMAL_LARGE_SUBUNIT_BIOGENESIS	42	-0.214864	-0.70758	0.782274	1	1	5625	tags=33%, list=27%, signal=46%
GO_NEGATIVE_REGULATION_OF_NEURON_DIFFERENTIATION	184	-0.1734	-0.816983	0.78252	1	1	6818	tags=37%, list=33%, signal=55%
GO_POSITIVE_REGULATION_OF_PROTEIN_EXPORT_FROM_NUCLEUS	18	-0.243334	-0.813102	0.782857	1	1	4923	tags=28%, list=24%, signal=37%
GO_TRNA_PROCESSING	102	-0.201021	-0.764741	0.78373	1	1	3165	tags=17%, list=15%, signal=20%
GO_STRUCTURAL_CONSTITUENT_OF_EYE_LENS	20	-0.268416	-0.762592	0.783784	1	1	6166	tags=45%, list=30%, signal=64%
GO_REGULATION_OF_EPITHELIAL_CELL_MIGRATION	162	-0.184969	-0.787249	0.784314	1	1	5361	tags=24%, list=26%, signal=32%
GO_CELLULAR_RESPONSE_TO_OXYGEN_LEVELS	139	-0.180161	-0.81133	0.784351	1	1	4289	tags=21%, list=21%, signal=26%
GO_POSITIVE_REGULATION_OF_VASODILATION	30	-0.225242	-0.777516	0.784836	1	1	3493	tags=20%, list=17%, signal=24%
GO_VENTRICULAR_SEPTUM_DEVELOPMENT	54	-0.209509	-0.795804	0.785141	1	1	2963	tags=19%, list=14%, signal=22%
GO_GLYCOPROTEIN_COMPLEX	21	-0.236547	-0.723098	0.785276	1	1	4089	tags=24%, list=20%, signal=30%
GO_COFACTOR_CATABOLIC_PROCESS	17	-0.256566	-0.743295	0.785425	1	1	7055	tags=41%, list=34%, signal=63%
GO_FERROUS_IRON_BINDING	22	-0.244945	-0.73933	0.78629	1	1	5165	tags=32%, list=25%, signal=43%
GO_OOCYTE_MATURATION	18	-0.24813	-0.754503	0.786539	1	1	3331	tags=22%, list=16%, signal=27%
GO_NUCLEOBASE_CONTAINING_SMALL_MOLECULE_METABOLIC_PROCESS	485	-0.172056	-0.717387	0.786749	1	1	5725	tags=27%, list=28%, signal=36%
GO_CELLULAR_RESPONSE_TO_GAMMA_RADIATION	19	-0.267059	-0.747065	0.786765	1	1	6571	tags=37%, list=32%, signal=54%
GO_CELLULAR_MODIFIED_AMINO_ACID_METABOLIC_PROCESS	201	-0.180258	-0.824965	0.787018	1	1	5337	tags=25%, list=26%, signal=34%
GO_PHOSPHATE_TRANSMEMBRANE_TRANSPORTER_ACTIVITY	29	-0.217447	-0.77285	0.787356	1	1	4155	tags=24%, list=20%, signal=30%
GO_TRNA_METHYLTRANSFERASE_ACTIVITY	18	-0.26341	-0.742803	0.788	1	1	4124	tags=28%, list=20%, signal=35%
GO_ANDROGEN_METABOLIC_PROCESS	29	-0.232445	-0.714928	0.788583	1	1	3532	tags=17%, list=17%, signal=21%
GO_PYRIMIDINE_NUCLEOSIDE_TRIPHOSPHATE_BIOSYNTHETIC_PROCESS	15	-0.251334	-0.733405	0.788732	1	1	7777	tags=53%, list=38%, signal=86%
GO_REGULATION_OF_WOUND_HEALING	123	-0.187811	-0.784027	0.78876	1	1	4249	tags=20%, list=21%, signal=24%
GO_METAL_CLUSTER_BINDING	60	-0.216172	-0.697329	0.788845	1	1	6530	tags=37%, list=32%, signal=54%
GO_CHROMATIN_SILENCING_AT_RDNA	22	-0.24715	-0.718166	0.789474	1	1	7138	tags=41%, list=35%, signal=63%
GO_RETROGRADE_TRANSPORT_VESICLE_RECYCLING_WITHIN_GOLGI	17	-0.259107	-0.726495	0.790099	1	1	80	tags=6%, list=0%, signal=6%
GO_AUDITORY_RECEPTOR_CELL_DEVELOPMENT	17	-0.231773	-0.781723	0.790196	1	1	6532	tags=47%, list=32%, signal=69%
GO_PIGMENT_CELL_DIFFERENTIATION	27	-0.236047	-0.797903	0.790476	1	1	5465	tags=33%, list=27%, signal=45%
GO_DNA_DOUBLE_STRAND_BREAK_PROCESSING	18	-0.274786	-0.739066	0.790476	1	1	1884	tags=17%, list=9%, signal=18%
GO_SENSORY_PERCEPTION_OF_TASTE	52	-0.224781	-0.725234	0.790698	1	1	4702	tags=31%, list=23%, signal=40%
GO_REGULATION_OF_DENDRITE_DEVELOPMENT	115	-0.182105	-0.859317	0.791232	1	1	3223	tags=17%, list=16%, signal=19%
GO_NEGATIVE_REGULATION_OF_ACTIN_FILAMENT_DEPOLYMERIZATION	33	-0.212319	-0.761916	0.791322	1	1	5273	tags=24%, list=26%, signal=33%
GO_STRIATED_MUSCLE_CONTRACTION	96	-0.199518	-0.726024	0.791322	1	1	6897	tags=32%, list=34%, signal=48%
GO_FOREBRAIN_REGIONALIZATION	23	-0.252984	-0.756192	0.792757	1	1	6189	tags=39%, list=30%, signal=56%
GO_MICROBODY_LUMEN	44	-0.250701	-0.692005	0.792961	1	1	7686	tags=43%, list=38%, signal=69%
GO_CARDIAC_SEPTUM_MORPHOGENESIS	49	-0.214874	-0.78564	0.792969	1	1	2963	tags=18%, list=14%, signal=21%
GO_SODIUM_INDEPENDENT_ORGANIC_ANION_TRANSMEMBRANE_TRANSPORTER_ACTIVITY	19	-0.247867	-0.738287	0.793103	1	1	6505	tags=37%, list=32%, signal=54%
GO_NEURON_PROJECTION_MEMBRANE	33	-0.220651	-0.779846	0.793249	1	1	4517	tags=24%, list=22%, signal=31%
GO_VASCULOGENESIS	58	-0.209988	-0.748076	0.793319	1	1	5873	tags=29%, list=29%, signal=41%
GO_SMALL_MOLECULE_BIOSYNTHETIC_PROCESS	419	-0.178778	-0.740499	0.793651	1	1	4724	tags=21%, list=23%, signal=26%
GO_CARDIAC_MUSCLE_CELL_DIFFERENTIATION	71	-0.187273	-0.800084	0.794059	1	1	5924	tags=28%, list=29%, signal=39%
GO_ACETYLCHOLINE_BINDING	21	-0.286541	-0.704782	0.794492	1	1	3998	tags=33%, list=20%, signal=41%
GO_CARGO_RECEPTOR_ACTIVITY	60	-0.20007	-0.782157	0.794872	1	1	5494	tags=32%, list=27%, signal=43%
GO_NEURON_PROJECTION_TERMINUS	126	-0.190842	-0.824956	0.794979	1	1	4775	tags=26%, list=23%, signal=34%
GO_PROTEIN_LIPID_COMPLEX_ASSEMBLY	21	-0.24979	-0.763124	0.795181	1	1	5841	tags=38%, list=29%, signal=53%
GO_REGULATION_OF_INSULIN_RECEPTOR_SIGNALING_PATHWAY	41	-0.208223	-0.771192	0.795276	1	1	5008	tags=29%, list=24%, signal=39%
GO_NEUROTRANSMITTER_SODIUM_SYMPORTER_ACTIVITY	19	-0.28	-0.745602	0.795699	1	1	5049	tags=32%, list=25%, signal=42%
GO_PROTEIN_MATURATION	250	-0.172725	-0.830602	0.796078	1	1	4245	tags=20%, list=21%, signal=24%
GO_CELLULAR_RESPONSE_TO_KETONE	72	-0.194981	-0.774859	0.796371	1	1	3134	tags=15%, list=15%, signal=18%
GO_SPLEEN_DEVELOPMENT	37	-0.225108	-0.799417	0.796443	1	1	3200	tags=19%, list=16%, signal=22%
GO_DEAMINASE_ACTIVITY	31	-0.227625	-0.772584	0.796748	1	1	3544	tags=19%, list=17%, signal=23%
GO_NEGATIVE_REGULATION_OF_COAGULATION	47	-0.213265	-0.766789	0.79704	1	1	3233	tags=17%, list=16%, signal=20%
GO_GLUCOCORTICOID_METABOLIC_PROCESS	15	-0.28796	-0.734509	0.797071	1	1	1640	tags=13%, list=8%, signal=14%
GO_ORGANELLE_INNER_MEMBRANE	484	-0.219206	-0.659355	0.797101	1	1	7653	tags=39%, list=37%, signal=61%
GO_RESPONSE_TO_CADMIUM_ION	39	-0.218704	-0.730732	0.797244	1	1	5708	tags=36%, list=28%, signal=50%
GO_METANEPHRIC_NEPHRON_MORPHOGENESIS	20	-0.242265	-0.755855	0.797895	1	1	3345	tags=20%, list=16%, signal=24%
GO_MIDBRAIN_DEVELOPMENT	82	-0.190768	-0.812749	0.798729	1	1	4322	tags=21%, list=21%, signal=26%
GO_LYASE_ACTIVITY	165	-0.196884	-0.735879	0.798755	1	1	6572	tags=32%, list=32%, signal=47%
GO_TELOMERE_MAINTENANCE_VIA_TELOMERE_LENGTHENING	25	-0.236502	-0.754304	0.798883	1	1	3478	tags=20%, list=17%, signal=24%
GO_POSITIVE_REGULATION_OF_REGULATED_SECRETORY_PATHWAY	47	-0.215745	-0.783297	0.799172	1	1	1876	tags=13%, list=9%, signal=14%
GO_INTERCELLULAR_BRIDGE	38	-0.218585	-0.792392	0.799235	1	1	3757	tags=24%, list=18%, signal=29%
GO_SARCOLEMMA	122	-0.18871	-0.780388	0.799582	1	1	5280	tags=26%, list=26%, signal=35%
GO_CELLULAR_RESPONSE_TO_DEXAMETHASONE_STIMULUS	27	-0.214584	-0.784649	0.8	1	1	3134	tags=11%, list=15%, signal=13%
GO_PURINE_RIBONUCLEOSIDE_BISPHOSPHATE_METABOLIC_PROCESS	18	-0.24348	-0.778832	0.8	1	1	565	tags=11%, list=3%, signal=11%
GO_FOREBRAIN_NEURON_DEVELOPMENT	34	-0.218824	-0.78038	0.800416	1	1	3880	tags=21%, list=19%, signal=25%
GO_REGULATION_OF_EPITHELIAL_CELL_DIFFERENTIATION	116	-0.186211	-0.777042	0.801217	1	1	4341	tags=22%, list=21%, signal=28%
GO_ENDODEOXYRIBONUCLEASE_ACTIVITY	46	-0.223975	-0.765013	0.801541	1	1	2156	tags=13%, list=11%, signal=15%
GO_TRNA_METABOLIC_PROCESS	158	-0.186355	-0.725265	0.801572	1	1	3339	tags=17%, list=16%, signal=20%
GO_VENOUS_BLOOD_VESSEL_DEVELOPMENT	15	-0.259394	-0.738149	0.801603	1	1	977	tags=13%, list=5%, signal=14%
GO_ORGANIC_ACID_TRANSMEMBRANE_TRANSPORTER_ACTIVITY	128	-0.189144	-0.797075	0.80167	1	1	3428	tags=19%, list=17%, signal=22%
GO_TRANSCRIPTION_ELONGATION_FACTOR_COMPLEX	39	-0.246942	-0.704157	0.802281	1	1	5435	tags=26%, list=27%, signal=35%
GO_SKIN_DEVELOPMENT	185	-0.173879	-0.812377	0.802548	1	1	4070	tags=20%, list=20%, signal=25%
GO_APOLIPOPROTEIN_BINDING	15	-0.278609	-0.732072	0.802935	1	1	6787	tags=53%, list=33%, signal=80%
GO_PROTEIN_LOCALIZATION_TO_LYSOSOME	16	-0.261092	-0.767225	0.803181	1	1	2474	tags=19%, list=12%, signal=21%
GO_POSITIVE_REGULATION_OF_DNA_REPLICATION	83	-0.194176	-0.794964	0.803435	1	1	3478	tags=18%, list=17%, signal=22%
GO_SMOOTH_MUSCLE_CELL_DIFFERENTIATION	30	-0.228087	-0.713112	0.803571	1	1	6189	tags=37%, list=30%, signal=52%
GO_KINASE_REGULATOR_ACTIVITY	173	-0.178979	-0.83582	0.804223	1	1	5142	tags=23%, list=25%, signal=31%
GO_REGULATION_OF_CARDIAC_CONDUCTION	63	-0.201533	-0.798395	0.805031	1	1	1842	tags=10%, list=9%, signal=10%
GO_NEGATIVE_REGULATION_OF_ERK1_AND_ERK2_CASCADE	49	-0.20875	-0.694014	0.805668	1	1	5350	tags=31%, list=26%, signal=41%
GO_MEMBRANE_LIPID_CATABOLIC_PROCESS	22	-0.235387	-0.731308	0.806061	1	1	6558	tags=41%, list=32%, signal=60%
GO_BLOOD_VESSEL_ENDOTHELIAL_CELL_MIGRATION	23	-0.235603	-0.695334	0.80916	1	1	5361	tags=26%, list=26%, signal=35%
GO_INTRACELLULAR_LIPID_TRANSPORT	19	-0.24374	-0.759091	0.809524	1	1	5359	tags=32%, list=26%, signal=43%
GO_NEGATIVE_REGULATION_OF_CELLULAR_AMIDE_METABOLIC_PROCESS	118	-0.207548	-0.71929	0.809524	1	1	5520	tags=29%, list=27%, signal=39%
GO_MICROTUBULE_CYTOSKELETON_ORGANIZATION	319	-0.179019	-0.795651	0.811069	1	1	3914	tags=20%, list=19%, signal=24%
GO_REGULATION_OF_TISSUE_REMODELING	57	-0.205001	-0.748731	0.811741	1	1	4289	tags=23%, list=21%, signal=29%
GO_REGULATION_OF_GASTRULATION	31	-0.231421	-0.709969	0.811741	1	1	6229	tags=29%, list=30%, signal=42%
GO_INNER_EAR_MORPHOGENESIS	86	-0.18572	-0.79187	0.812109	1	1	4318	tags=22%, list=21%, signal=28%
GO_FRUCTOSE_METABOLIC_PROCESS	15	-0.26051	-0.713441	0.812245	1	1	3015	tags=27%, list=15%, signal=31%
GO_PROTEIN_HOMOOLIGOMERIZATION	239	-0.171777	-0.833165	0.812627	1	1	4706	tags=21%, list=23%, signal=26%
GO_HYPOTHALAMUS_DEVELOPMENT	22	-0.228989	-0.738164	0.813665	1	1	4768	tags=27%, list=23%, signal=36%
GO_REGULATION_OF_RESPONSE_TO_OXIDATIVE_STRESS	62	-0.199525	-0.752971	0.813688	1	1	2228	tags=15%, list=11%, signal=16%
GO_CELL_MATRIX_ADHESION	106	-0.187422	-0.772999	0.814141	1	1	5948	tags=29%, list=29%, signal=41%
GO_ODORANT_BINDING	15	-0.269852	-0.677514	0.814815	1	1	592	tags=13%, list=3%, signal=14%
GO_NEGATIVE_REGULATION_OF_CATION_CHANNEL_ACTIVITY	31	-0.20774	-0.78447	0.814889	1	1	6631	tags=32%, list=32%, signal=48%
GO_GOLGI_ASSOCIATED_VESICLE_MEMBRANE	43	-0.206967	-0.793401	0.815443	1	1	5629	tags=35%, list=27%, signal=48%
GO_MRNA_3_UTR_BINDING	46	-0.224913	-0.685997	0.815534	1	1	4273	tags=22%, list=21%, signal=27%
GO_GPI_ANCHOR_METABOLIC_PROCESS	32	-0.217899	-0.72794	0.815686	1	1	3176	tags=19%, list=16%, signal=22%
GO_REGULATION_OF_CALCINEURIN_NFAT_SIGNALING_CASCADE	16	-0.23819	-0.767878	0.815842	1	1	3857	tags=31%, list=19%, signal=38%
GO_APICOLATERAL_PLASMA_MEMBRANE	15	-0.239767	-0.734329	0.816495	1	1	6165	tags=33%, list=30%, signal=48%
GO_WW_DOMAIN_BINDING	28	-0.228687	-0.772433	0.816532	1	1	7385	tags=43%, list=36%, signal=67%
GO_ASPARTATE_FAMILY_AMINO_ACID_CATABOLIC_PROCESS	17	-0.268918	-0.698779	0.816842	1	1	498	tags=12%, list=2%, signal=12%
GO_HEPATICOBILIARY_SYSTEM_DEVELOPMENT	123	-0.17587	-0.81777	0.817658	1	1	3586	tags=17%, list=18%, signal=21%
GO_ISOPRENOID_BIOSYNTHETIC_PROCESS	24	-0.247374	-0.688299	0.818	1	1	3550	tags=21%, list=17%, signal=25%
GO_ACTIVATION_OF_NF_KAPPAB_INDUCING_KINASE_ACTIVITY	17	-0.239937	-0.724525	0.81854	1	1	4658	tags=29%, list=23%, signal=38%
GO_VENTRICULAR_CARDIAC_MUSCLE_CELL_DIFFERENTIATION	18	-0.226324	-0.768577	0.818557	1	1	6825	tags=33%, list=33%, signal=50%
GO_MEGAKARYOCYTE_DIFFERENTIATION	20	-0.239867	-0.745044	0.818882	1	1	3667	tags=20%, list=18%, signal=24%
GO_LAMIN_BINDING	17	-0.264842	-0.74831	0.818898	1	1	4256	tags=24%, list=21%, signal=30%
GO_POSITIVE_REGULATION_OF_VASCULAR_ENDOTHELIAL_GROWTH_FACTOR_PRODUCTION	26	-0.247026	-0.670309	0.819066	1	1	2000	tags=15%, list=10%, signal=17%
GO_POSITIVE_REGULATION_OF_SMOOTH_MUSCLE_CELL_PROLIFERATION	59	-0.189634	-0.725151	0.819209	1	1	5639	tags=31%, list=28%, signal=42%
GO_SECOND_MESSENGER_MEDIATED_SIGNALING	149	-0.174842	-0.808564	0.819608	1	1	3893	tags=18%, list=19%, signal=22%
GO_NEGATIVE_REGULATION_OF_MYELOID_LEUKOCYTE_DIFFERENTIATION	41	-0.20659	-0.769894	0.819608	1	1	5219	tags=32%, list=25%, signal=42%
GO_CYTOPLASMIC_MICROTUBULE	50	-0.187292	-0.790907	0.820565	1	1	4121	tags=20%, list=20%, signal=25%
GO_PHOSPHATIDYLINOSITOL_4_PHOSPHATE_BINDING	19	-0.234106	-0.726593	0.820663	1	1	6767	tags=42%, list=33%, signal=63%
GO_GROWTH_FACTOR_BINDING	122	-0.187391	-0.721795	0.820717	1	1	6783	tags=34%, list=33%, signal=50%
GO_RIBONUCLEOSIDE_DIPHOSPHATE_METABOLIC_PROCESS	59	-0.210291	-0.693517	0.820833	1	1	4468	tags=24%, list=22%, signal=30%
GO_NEGATIVE_REGULATION_OF_PROTEIN_LOCALIZATION_TO_CELL_PERIPHERY	19	-0.244147	-0.719616	0.821012	1	1	2967	tags=16%, list=14%, signal=18%
GO_DEPHOSPHORYLATION	269	-0.168042	-0.844627	0.821293	1	1	4429	tags=20%, list=22%, signal=26%
GO_CELLULAR_RESPONSE_TO_LIGHT_STIMULUS	85	-0.187671	-0.789137	0.82205	1	1	4726	tags=24%, list=23%, signal=30%
GO_ALPHA_ACTININ_BINDING	20	-0.233068	-0.736412	0.822222	1	1	5255	tags=25%, list=26%, signal=34%
GO_REGULATION_OF_CAMP_MEDIATED_SIGNALING	23	-0.221071	-0.739554	0.823285	1	1	2203	tags=13%, list=11%, signal=15%
GO_MYOBLAST_FUSION	19	-0.243264	-0.730201	0.82438	1	1	58	tags=5%, list=0%, signal=5%
GO_POSITIVE_REGULATION_OF_PROTEIN_OLIGOMERIZATION	17	-0.258157	-0.699048	0.824663	1	1	2585	tags=18%, list=13%, signal=20%
GO_NEGATIVE_REGULATION_OF_BLOOD_PRESSURE	42	-0.212996	-0.755824	0.825103	1	1	5228	tags=31%, list=26%, signal=41%
GO_TRANSCRIPTION_FACTOR_TFIID_COMPLEX	22	-0.244552	-0.70129	0.825336	1	1	3945	tags=27%, list=19%, signal=34%
GO_REGULATION_OF_CANONICAL_WNT_SIGNALING_PATHWAY	224	-0.177615	-0.780123	0.825603	1	1	5900	tags=29%, list=29%, signal=40%
GO_CHOLESTEROL_EFFLUX	26	-0.221056	-0.745521	0.825651	1	1	5980	tags=38%, list=29%, signal=54%
GO_MEGAKARYOCYTE_DEVELOPMENT	16	-0.254385	-0.725735	0.826	1	1	1295	tags=13%, list=6%, signal=13%
GO_SIGNALING_PATTERN_RECOGNITION_RECEPTOR_ACTIVITY	17	-0.239568	-0.653589	0.826087	1	1	2228	tags=18%, list=11%, signal=20%
GO_REGULATION_OF_SMOOTH_MUSCLE_CELL_DIFFERENTIATION	18	-0.233042	-0.747642	0.826281	1	1	6657	tags=44%, list=32%, signal=66%
GO_ALDITOL_PHOSPHATE_METABOLIC_PROCESS	32	-0.213761	-0.72912	0.826722	1	1	5983	tags=34%, list=29%, signal=48%
GO_EXTERNAL_SIDE_OF_PLASMA_MEMBRANE	211	-0.174772	-0.666324	0.826848	1	1	5709	tags=27%, list=28%, signal=37%
GO_GLYCOSYL_COMPOUND_METABOLIC_PROCESS	335	-0.175282	-0.681759	0.827515	1	1	6478	tags=31%, list=32%, signal=44%
GO_DNA_DIRECTED_DNA_POLYMERASE_ACTIVITY	26	-0.24146	-0.724542	0.828516	1	1	3182	tags=19%, list=16%, signal=23%
GO_PROTEIN_TETRAMERIZATION	118	-0.182816	-0.779448	0.828571	1	1	6835	tags=31%, list=33%, signal=47%
GO_NEUTRAL_LIPID_BIOSYNTHETIC_PROCESS	28	-0.222135	-0.665797	0.828921	1	1	6062	tags=32%, list=30%, signal=46%
GO_REGULATION_OF_DNA_BINDING	89	-0.18616	-0.820177	0.829026	1	1	3857	tags=20%, list=19%, signal=25%
GO_MONOCARBOXYLIC_ACID_METABOLIC_PROCESS	457	-0.178371	-0.679909	0.829268	1	1	6471	tags=31%, list=32%, signal=44%
GO_CELLULAR_RESPONSE_TO_NITROGEN_COMPOUND	477	-0.161727	-0.815829	0.829365	1	1	4792	tags=21%, list=23%, signal=27%
GO_ENDOSOME_TO_LYSOSOME_TRANSPORT	40	-0.21152	-0.741584	0.829502	1	1	2631	tags=15%, list=13%, signal=17%
GO_DNA_CATABOLIC_PROCESS	27	-0.222046	-0.757261	0.830928	1	1	1884	tags=11%, list=9%, signal=12%
GO_GLUTATHIONE_TRANSFERASE_ACTIVITY	30	-0.227221	-0.742667	0.83195	1	1	6385	tags=37%, list=31%, signal=53%
GO_POSITIVE_REGULATION_OF_MITOCHONDRIAL_MEMBRANE_PERMEABILITY	16	-0.235456	-0.753027	0.832061	1	1	7905	tags=50%, list=39%, signal=81%
GO_INORGANIC_ANION_EXCHANGER_ACTIVITY	19	-0.254307	-0.697257	0.83299	1	1	4203	tags=32%, list=21%, signal=40%
GO_REGULATION_OF_VESICLE_FUSION	56	-0.195143	-0.782927	0.833333	1	1	6080	tags=34%, list=30%, signal=48%
GO_POSITIVE_REGULATION_OF_EPITHELIAL_TO_MESENCHYMAL_TRANSITION	33	-0.219277	-0.706957	0.83397	1	1	3429	tags=18%, list=17%, signal=22%
GO_ADHERENS_JUNCTION_ORGANIZATION	69	-0.183092	-0.74147	0.834	1	1	3331	tags=16%, list=16%, signal=19%
GO_CELLULAR_PROTEIN_COMPLEX_ASSEMBLY	307	-0.168148	-0.776597	0.834343	1	1	4637	tags=21%, list=23%, signal=27%
GO_ALCOHOL_BINDING	96	-0.193893	-0.7966	0.834382	1	1	2844	tags=17%, list=14%, signal=19%
GO_PHOSPHATIDYLETHANOLAMINE_ACYL_CHAIN_REMODELING	20	-0.224412	-0.737119	0.834382	1	1	4891	tags=30%, list=24%, signal=39%
GO_SODIUM_INDEPENDENT_ORGANIC_ANION_TRANSPORT	21	-0.237985	-0.737379	0.834395	1	1	6416	tags=33%, list=31%, signal=48%
GO_CALCIUM_DEPENDENT_PROTEIN_BINDING	56	-0.191385	-0.789457	0.834601	1	1	1969	tags=11%, list=10%, signal=12%
GO_MICROTUBULE_ANCHORING	17	-0.259925	-0.694042	0.834646	1	1	6001	tags=47%, list=29%, signal=67%
GO_DICARBOXYLIC_ACID_CATABOLIC_PROCESS	15	-0.272649	-0.635587	0.834728	1	1	3325	tags=20%, list=16%, signal=24%
GO_MITOGEN_ACTIVATED_PROTEIN_KINASE_KINASE_KINASE_BINDING	18	-0.240575	-0.707732	0.835341	1	1	4365	tags=28%, list=21%, signal=35%
GO_PERIPHERAL_NERVOUS_SYSTEM_AXON_ENSHEATHMENT	21	-0.243931	-0.707705	0.835443	1	1	4544	tags=33%, list=22%, signal=43%
GO_POSITIVE_REGULATION_OF_ACUTE_INFLAMMATORY_RESPONSE	26	-0.240994	-0.652217	0.836	1	1	5994	tags=31%, list=29%, signal=43%
GO_REGULATION_OF_ACTIN_CYTOSKELETON_REORGANIZATION	31	-0.227924	-0.709565	0.836032	1	1	4409	tags=23%, list=22%, signal=29%
GO_REACTIVE_OXYGEN_SPECIES_BIOSYNTHETIC_PROCESS	23	-0.237078	-0.727236	0.837607	1	1	4197	tags=22%, list=20%, signal=27%
GO_POSITIVE_REGULATION_OF_EXTRINSIC_APOPTOTIC_SIGNALING_PATHWAY	50	-0.198662	-0.734701	0.837891	1	1	4245	tags=20%, list=21%, signal=25%
GO_FATTY_ACID_BIOSYNTHETIC_PROCESS	101	-0.191178	-0.748482	0.838323	1	1	4593	tags=22%, list=22%, signal=28%
GO_RIBOSOME	193	-0.178357	-0.666626	0.839679	1	1	5053	tags=24%, list=25%, signal=31%
GO_MEMBRANE_MICRODOMAIN	284	-0.168013	-0.751809	0.839925	1	1	5413	tags=26%, list=26%, signal=34%
GO_PHOSPHATIDYLCHOLINE_BIOSYNTHETIC_PROCESS	27	-0.212072	-0.70708	0.840164	1	1	1430	tags=11%, list=7%, signal=12%
GO_RESPONSE_TO_LIGHT_STIMULUS	262	-0.165137	-0.825388	0.840726	1	1	4871	tags=23%, list=24%, signal=29%
GO_L_AMINO_ACID_TRANSPORT	55	-0.200135	-0.752561	0.841237	1	1	3244	tags=18%, list=16%, signal=22%
GO_CELLULAR_PROTEIN_COMPLEX_DISASSEMBLY	118	-0.203741	-0.615704	0.841683	1	1	5053	tags=24%, list=25%, signal=31%
GO_ZYMOGEN_ACTIVATION	107	-0.179733	-0.795533	0.84261	1	1	4932	tags=22%, list=24%, signal=29%
GO_BASAL_LAMINA	20	-0.23144	-0.675429	0.842767	1	1	5703	tags=35%, list=28%, signal=48%
GO_REGULATION_OF_MUSCLE_CONTRACTION	143	-0.177783	-0.784515	0.84435	1	1	6664	tags=33%, list=33%, signal=48%
GO_BASAL_TRANSCRIPTION_MACHINERY_BINDING	23	-0.249557	-0.626556	0.844828	1	1	7392	tags=39%, list=36%, signal=61%
GO_REGULATION_OF_WNT_SIGNALING_PATHWAY	293	-0.172841	-0.781682	0.844991	1	1	5913	tags=29%, list=29%, signal=41%
GO_HISTONE_DEMETHYLASE_ACTIVITY	24	-0.24643	-0.640746	0.845124	1	1	5206	tags=25%, list=25%, signal=33%
GO_NEGATIVE_REGULATION_OF_HEMATOPOIETIC_PROGENITOR_CELL_DIFFERENTIATION	16	-0.233614	-0.717305	0.846602	1	1	313	tags=6%, list=2%, signal=6%
GO_FILOPODIUM	90	-0.196085	-0.742606	0.847195	1	1	3310	tags=18%, list=16%, signal=21%
GO_FIBRIL_ORGANIZATION	18	-0.242511	-0.654916	0.847525	1	1	8750	tags=56%, list=43%, signal=97%
GO_RHO_PROTEIN_SIGNAL_TRANSDUCTION	48	-0.200121	-0.751469	0.848249	1	1	4202	tags=25%, list=21%, signal=31%
GO_DNA_DEPENDENT_DNA_REPLICATION_MAINTENANCE_OF_FIDELITY	19	-0.223565	-0.706852	0.848723	1	1	2965	tags=16%, list=14%, signal=18%
GO_POSITIVE_REGULATION_OF_TRANSPORTER_ACTIVITY	70	-0.191203	-0.765955	0.848739	1	1	5280	tags=26%, list=26%, signal=35%
GO_AMIDE_BIOSYNTHETIC_PROCESS	447	-0.164279	-0.718406	0.848837	1	1	5458	tags=26%, list=27%, signal=34%
GO_REGULATION_OF_CARBOHYDRATE_CATABOLIC_PROCESS	41	-0.19407	-0.768708	0.849687	1	1	6387	tags=27%, list=31%, signal=39%
GO_DRUG_TRANSPORT	25	-0.214511	-0.7556	0.850211	1	1	5356	tags=24%, list=26%, signal=32%
GO_POSITIVE_REGULATION_OF_OSTEOBLAST_DIFFERENTIATION	57	-0.191494	-0.73893	0.85098	1	1	4283	tags=21%, list=21%, signal=27%
GO_ADIPOSE_TISSUE_DEVELOPMENT	31	-0.208663	-0.686022	0.851272	1	1	7903	tags=48%, list=39%, signal=79%
GO_REGULATION_OF_PROTEIN_TARGETING_TO_MITOCHONDRION	91	-0.187951	-0.778849	0.85138	1	1	4907	tags=23%, list=24%, signal=30%
GO_MICROTUBULE_BINDING	189	-0.174827	-0.810648	0.851638	1	1	4372	tags=20%, list=21%, signal=25%
GO_MITOGEN_ACTIVATED_PROTEIN_KINASE_KINASE_BINDING	16	-0.246864	-0.674832	0.852227	1	1	4705	tags=25%, list=23%, signal=32%
GO_ORGANIC_ANION_TRANSMEMBRANE_TRANSPORTER_ACTIVITY	161	-0.177668	-0.775019	0.852564	1	1	4798	tags=24%, list=23%, signal=31%
GO_RETINAL_GANGLION_CELL_AXON_GUIDANCE	18	-0.228295	-0.696821	0.852564	1	1	5776	tags=39%, list=28%, signal=54%
GO_IN_UTERO_EMBRYONIC_DEVELOPMENT	295	-0.170811	-0.787582	0.852713	1	1	3790	tags=17%, list=19%, signal=20%
GO_CELL_CYCLE_ARREST	141	-0.177491	-0.770939	0.852773	1	1	5654	tags=30%, list=28%, signal=41%
GO_PROTEIN_HOMOTRIMERIZATION	19	-0.226819	-0.746219	0.852773	1	1	3638	tags=21%, list=18%, signal=26%
GO_CELL_GROWTH	130	-0.176132	-0.780464	0.853414	1	1	4521	tags=22%, list=22%, signal=27%
GO_NITROGEN_CYCLE_METABOLIC_PROCESS	15	-0.262044	-0.694147	0.853659	1	1	1525	tags=13%, list=7%, signal=14%
GO_TRNA_MODIFICATION	53	-0.195138	-0.749353	0.854043	1	1	3165	tags=15%, list=15%, signal=18%
GO_SMAD_BINDING	65	-0.203864	-0.701199	0.854043	1	1	6113	tags=29%, list=30%, signal=42%
GO_LIPID_CATABOLIC_PROCESS	228	-0.174639	-0.673596	0.854806	1	1	6558	tags=36%, list=32%, signal=52%
GO_REGULATION_OF_ENDOTHELIAL_CELL_APOPTOTIC_PROCESS	40	-0.203004	-0.709129	0.854902	1	1	3372	tags=20%, list=16%, signal=24%
GO_MUSCLE_CELL_PROLIFERATION	17	-0.233823	-0.706921	0.854945	1	1	6825	tags=35%, list=33%, signal=53%
GO_SCAVENGER_RECEPTOR_ACTIVITY	39	-0.197504	-0.727133	0.855626	1	1	5494	tags=28%, list=27%, signal=38%
GO_EXTRACELLULAR_GLUTAMATE_GATED_ION_CHANNEL_ACTIVITY	20	-0.254047	-0.6243	0.855914	1	1	4741	tags=35%, list=23%, signal=45%
GO_RESPONSE_TO_GLUCAGON	48	-0.200784	-0.70972	0.856263	1	1	4022	tags=23%, list=20%, signal=28%
GO_SPROUTING_ANGIOGENESIS	43	-0.203151	-0.724583	0.856287	1	1	7191	tags=40%, list=35%, signal=61%
GO_HEXOSE_CATABOLIC_PROCESS	47	-0.209694	-0.658795	0.856855	1	1	4468	tags=23%, list=22%, signal=30%
GO_REGULATION_OF_CALCIUM_ION_TRANSPORT	197	-0.179446	-0.785304	0.857143	1	1	4009	tags=20%, list=20%, signal=24%
GO_REGULATION_OF_EPITHELIAL_CELL_APOPTOTIC_PROCESS	57	-0.191739	-0.689943	0.857749	1	1	6308	tags=37%, list=31%, signal=53%
GO_VASCULATURE_DEVELOPMENT	456	-0.166857	-0.724106	0.858283	1	1	5802	tags=27%, list=28%, signal=37%
GO_SUBSTRATE_DEPENDENT_CELL_MIGRATION	27	-0.221465	-0.698337	0.858566	1	1	7461	tags=48%, list=36%, signal=76%
GO_N_ACETYLGLUCOSAMINE_METABOLIC_PROCESS	15	-0.254046	-0.694137	0.859023	1	1	35	tags=7%, list=0%, signal=7%
GO_NEGATIVE_REGULATION_OF_ANION_TRANSPORT	31	-0.202799	-0.775748	0.859471	1	1	5198	tags=26%, list=25%, signal=35%
GO_REGULATION_OF_NUCLEOTIDE_CATABOLIC_PROCESS	35	-0.208081	-0.734892	0.859833	1	1	6387	tags=29%, list=31%, signal=41%
GO_REGULATION_OF_PEPTIDYL_SERINE_PHOSPHORYLATION	110	-0.175158	-0.760766	0.860377	1	1	5800	tags=30%, list=28%, signal=42%
GO_OXIDOREDUCTASE_ACTIVITY_ACTING_ON_CH_OH_GROUP_OF_DONORS	127	-0.201408	-0.656768	0.860707	1	1	5045	tags=28%, list=25%, signal=37%
GO_CAMP_METABOLIC_PROCESS	32	-0.208827	-0.661151	0.860996	1	1	5502	tags=31%, list=27%, signal=43%
GO_CELLULAR_RESPONSE_TO_VASCULAR_ENDOTHELIAL_GROWTH_FACTOR_STIMULUS	30	-0.214565	-0.62714	0.861057	1	1	5361	tags=23%, list=26%, signal=32%
GO_TRANSLATIONAL_TERMINATION	90	-0.212221	-0.534513	0.862275	1	1	5342	tags=23%, list=26%, signal=31%
GO_NEUROTRANSMITTER_TRANSPORT	146	-0.176578	-0.761927	0.862288	1	1	4569	tags=24%, list=22%, signal=31%
GO_TRANS_GOLGI_NETWORK_MEMBRANE	73	-0.188311	-0.734179	0.862475	1	1	4075	tags=21%, list=20%, signal=26%
GO_REGULATION_OF_OXIDATIVE_STRESS_INDUCED_INTRINSIC_APOPTOTIC_SIGNALING_PATHWAY	28	-0.214672	-0.688096	0.863118	1	1	2162	tags=14%, list=11%, signal=16%
GO_LENS_DEVELOPMENT_IN_CAMERA_TYPE_EYE	65	-0.184785	-0.74387	0.863158	1	1	6583	tags=37%, list=32%, signal=54%
GO_MONOSACCHARIDE_CATABOLIC_PROCESS	56	-0.20236	-0.668837	0.863727	1	1	736	tags=9%, list=4%, signal=9%
GO_CATECHOLAMINE_BINDING	16	-0.262376	-0.65818	0.86383	1	1	5198	tags=44%, list=25%, signal=59%
GO_REGULATION_OF_ICOSANOID_SECRETION	19	-0.225778	-0.712386	0.864	1	1	3493	tags=21%, list=17%, signal=25%
GO_POSITIVE_REGULATION_OF_REACTIVE_OXYGEN_SPECIES_METABOLIC_PROCESS	83	-0.184247	-0.685331	0.864	1	1	5489	tags=25%, list=27%, signal=34%
GO_CALCIUM_ION_TRANSPORT	199	-0.170682	-0.776901	0.864754	1	1	5239	tags=26%, list=26%, signal=34%
GO_INTERSTRAND_CROSS_LINK_REPAIR	39	-0.210593	-0.700486	0.866171	1	1	3614	tags=18%, list=18%, signal=22%
GO_REGULATION_OF_SMAD_PROTEIN_IMPORT_INTO_NUCLEUS	15	-0.239528	-0.698802	0.866928	1	1	6189	tags=40%, list=30%, signal=57%
GO_THYMOCYTE_AGGREGATION	43	-0.211794	-0.647501	0.867188	1	1	5791	tags=26%, list=28%, signal=36%
GO_PHOSPHOLIPID_TRANSPORTER_ACTIVITY	45	-0.194975	-0.77403	0.867769	1	1	2733	tags=16%, list=13%, signal=18%
GO_POSITIVE_REGULATION_OF_LAMELLIPODIUM_ASSEMBLY	16	-0.23182	-0.71013	0.867816	1	1	4561	tags=25%, list=22%, signal=32%
GO_CYTOSOLIC_RIBOSOME	88	-0.202073	-0.551616	0.868885	1	1	6793	tags=40%, list=33%, signal=59%
GO_DNA_STRAND_ELONGATION_INVOLVED_IN_DNA_REPLICATION	25	-0.233895	-0.633291	0.868914	1	1	1367	tags=12%, list=7%, signal=13%
GO_NEGATIVE_REGULATION_OF_GTPASE_ACTIVITY	38	-0.205054	-0.70691	0.869388	1	1	4792	tags=21%, list=23%, signal=27%
GO_STEROL_BINDING	42	-0.202004	-0.726524	0.869748	1	1	4994	tags=29%, list=24%, signal=38%
GO_MITOCHONDRIAL_TRANSMEMBRANE_TRANSPORT	50	-0.217773	-0.560445	0.870968	1	1	5893	tags=28%, list=29%, signal=39%
GO_POSITIVE_REGULATION_OF_PATHWAY_RESTRICTED_SMAD_PROTEIN_PHOSPHORYLATION	44	-0.193166	-0.719912	0.871901	1	1	6379	tags=34%, list=31%, signal=49%
GO_PROTEIN_TYROSINE_KINASE_ACTIVATOR_ACTIVITY	15	-0.234505	-0.662555	0.872211	1	1	4339	tags=27%, list=21%, signal=34%
GO_NEGATIVE_REGULATION_OF_CELL_DEVELOPMENT	290	-0.157529	-0.765545	0.872611	1	1	6079	tags=30%, list=30%, signal=42%
GO_MUSCLE_CELL_DIFFERENTIATION	226	-0.159946	-0.757075	0.872727	1	1	5554	tags=24%, list=27%, signal=32%
GO_EMBRYONIC_HEMOPOIESIS	19	-0.222521	-0.707338	0.872832	1	1	3667	tags=21%, list=18%, signal=26%
GO_PROTON_TRANSPORTING_TWO_SECTOR_ATPASE_COMPLEX_PROTON_TRANSPORTING_DOMAIN	20	-0.235031	-0.628226	0.872984	1	1	5807	tags=40%, list=28%, signal=56%
GO_AMINO_ACID_TRANSPORT	116	-0.177468	-0.754417	0.87315	1	1	5638	tags=28%, list=28%, signal=38%
GO_LAMELLIPODIUM_MEMBRANE	18	-0.227664	-0.692834	0.873294	1	1	3721	tags=22%, list=18%, signal=27%
GO_RESPONSE_TO_PH	35	-0.209825	-0.683249	0.873391	1	1	2268	tags=14%, list=11%, signal=16%
GO_POSITIVE_REGULATION_OF_CATION_CHANNEL_ACTIVITY	35	-0.197757	-0.74275	0.874468	1	1	6513	tags=34%, list=32%, signal=50%
GO_NEGATIVE_REGULATION_OF_INTRACELLULAR_PROTEIN_TRANSPORT	89	-0.177631	-0.743292	0.874502	1	1	7854	tags=42%, list=38%, signal=67%
GO_CARDIAC_VENTRICLE_DEVELOPMENT	104	-0.17286	-0.749194	0.876569	1	1	3094	tags=15%, list=15%, signal=18%
GO_SODIUM_CHANNEL_REGULATOR_ACTIVITY	29	-0.208132	-0.704321	0.876797	1	1	7061	tags=38%, list=34%, signal=58%
GO_CELLULAR_CARBOHYDRATE_CATABOLIC_PROCESS	30	-0.214563	-0.668116	0.876797	1	1	7638	tags=40%, list=37%, signal=64%
GO_PROTEIN_LIPID_COMPLEX_SUBUNIT_ORGANIZATION	36	-0.200362	-0.682129	0.877016	1	1	2733	tags=17%, list=13%, signal=19%
GO_POSITIVE_REGULATION_OF_TYROSINE_PHOSPHORYLATION_OF_STAT3_PROTEIN	36	-0.199565	-0.68016	0.877159	1	1	2317	tags=14%, list=11%, signal=16%
GO_EPITHELIAL_TUBE_BRANCHING_INVOLVED_IN_LUNG_MORPHOGENESIS	25	-0.203073	-0.689872	0.877907	1	1	6189	tags=28%, list=30%, signal=40%
GO_RESPONSE_TO_TRANSFORMING_GROWTH_FACTOR_BETA	138	-0.182068	-0.732061	0.878143	1	1	4952	tags=22%, list=24%, signal=28%
GO_BLOOD_VESSEL_REMODELING	32	-0.197787	-0.66377	0.878914	1	1	2008	tags=9%, list=10%, signal=10%
GO_TRANSLATIONAL_ELONGATION	104	-0.18415	-0.507716	0.879208	1	1	5342	tags=24%, list=26%, signal=32%
GO_REGULATION_OF_CYTOKINE_PRODUCTION_INVOLVED_IN_INFLAMMATORY_RESPONSE	16	-0.24231	-0.659966	0.879668	1	1	4966	tags=31%, list=24%, signal=41%
GO_SNRNA_METABOLIC_PROCESS	73	-0.195014	-0.694466	0.880374	1	1	5859	tags=30%, list=29%, signal=42%
GO_PROTEIN_HETERODIMERIZATION_ACTIVITY	404	-0.158578	-0.826083	0.880567	1	1	4417	tags=20%, list=22%, signal=25%
GO_CELLULAR_RESPONSE_TO_RADIATION	129	-0.179898	-0.770696	0.880651	1	1	4726	tags=23%, list=23%, signal=30%
GO_2_OXOGLUTARATE_METABOLIC_PROCESS	20	-0.246303	-0.577843	0.880903	1	1	8664	tags=55%, list=42%, signal=95%
GO_NEURAL_TUBE_DEVELOPMENT	143	-0.170107	-0.726322	0.882114	1	1	6930	tags=35%, list=34%, signal=52%
GO_REGULATION_OF_OXIDATIVE_STRESS_INDUCED_CELL_DEATH	44	-0.193773	-0.697847	0.882243	1	1	2162	tags=14%, list=11%, signal=15%
GO_NUCLEOBASE_CONTAINING_COMPOUND_KINASE_ACTIVITY	42	-0.186368	-0.733517	0.882353	1	1	4431	tags=21%, list=22%, signal=27%
GO_ORGANIC_ACID_BINDING	188	-0.177754	-0.732758	0.882353	1	1	6664	tags=35%, list=33%, signal=52%
GO_EXTRINSIC_APOPTOTIC_SIGNALING_PATHWAY_VIA_DEATH_DOMAIN_RECEPTORS	38	-0.205082	-0.676777	0.882353	1	1	1169	tags=11%, list=6%, signal=11%
GO_PYRIDOXAL_PHOSPHATE_BINDING	46	-0.216188	-0.676664	0.882353	1	1	6572	tags=35%, list=32%, signal=51%
GO_RNA_MODIFICATION	106	-0.179162	-0.742179	0.882692	1	1	3165	tags=14%, list=15%, signal=17%
GO_RESPONSE_TO_ALKALOID	133	-0.173961	-0.778328	0.882957	1	1	4447	tags=22%, list=22%, signal=28%
GO_NEGATIVE_REGULATION_OF_EXTRINSIC_APOPTOTIC_SIGNALING_PATHWAY	93	-0.179849	-0.731705	0.883142	1	1	5740	tags=30%, list=28%, signal=42%
GO_POSITIVE_REGULATION_OF_HISTONE_METHYLATION	30	-0.219104	-0.549312	0.883142	1	1	6483	tags=37%, list=32%, signal=54%
GO_RESPONSE_TO_STEROID_HORMONE	475	-0.161984	-0.817218	0.883871	1	1	5927	tags=26%, list=29%, signal=36%
GO_AMINO_ACID_BINDING	100	-0.179877	-0.768845	0.883966	1	1	6767	tags=37%, list=33%, signal=55%
GO_AXON_REGENERATION	22	-0.204743	-0.655042	0.88417	1	1	6492	tags=36%, list=32%, signal=53%
GO_PROTEIN_INSERTION_INTO_MEMBRANE	20	-0.215225	-0.689314	0.884536	1	1	2232	tags=15%, list=11%, signal=17%
GO_POSITIVE_REGULATION_OF_CYTOKINESIS	31	-0.199315	-0.699949	0.884766	1	1	7097	tags=42%, list=35%, signal=64%
GO_REGULATION_OF_PEPTIDYL_TYROSINE_PHOSPHORYLATION	201	-0.166078	-0.703078	0.88499	1	1	4339	tags=19%, list=21%, signal=24%
GO_MULTI_ORGANISM_METABOLIC_PROCESS	117	-0.187987	-0.522345	0.885214	1	1	5625	tags=31%, list=27%, signal=42%
GO_REGULATION_OF_CALCIUM_MEDIATED_SIGNALING	70	-0.177311	-0.72062	0.885375	1	1	3857	tags=19%, list=19%, signal=23%
GO_MITOCHONDRIAL_TRANSLATION	102	-0.205383	-0.506992	0.886	1	1	7653	tags=36%, list=37%, signal=58%
GO_CYTOKINE_PRODUCTION_INVOLVED_IN_IMMUNE_RESPONSE	17	-0.236666	-0.665998	0.887159	1	1	177	tags=6%, list=1%, signal=6%
GO_REGULATION_OF_TRANSCRIPTION_FROM_RNA_POLYMERASE_III_PROMOTER	20	-0.218387	-0.649301	0.887159	1	1	2671	tags=15%, list=13%, signal=17%
GO_FILAMENTOUS_ACTIN	19	-0.215756	-0.715989	0.887324	1	1	5887	tags=32%, list=29%, signal=44%
GO_IONOTROPIC_GLUTAMATE_RECEPTOR_COMPLEX	46	-0.200709	-0.628656	0.887473	1	1	5476	tags=28%, list=27%, signal=38%
GO_CALMODULIN_DEPENDENT_PROTEIN_KINASE_ACTIVITY	26	-0.204684	-0.712651	0.88755	1	1	2720	tags=15%, list=13%, signal=18%
GO_NEGATIVE_REGULATION_OF_VIRAL_ENTRY_INTO_HOST_CELL	19	-0.211108	-0.670496	0.887776	1	1	6081	tags=37%, list=30%, signal=52%
GO_MOTOR_NEURON_AXON_GUIDANCE	27	-0.202445	-0.721232	0.888186	1	1	5846	tags=33%, list=29%, signal=47%
GO_DISRUPTION_OF_CELLS_OF_OTHER_ORGANISM	23	-0.217099	-0.637355	0.888438	1	1	2758	tags=13%, list=13%, signal=15%
GO_PROTEIN_DEACETYLASE_ACTIVITY	43	-0.200843	-0.662994	0.888889	1	1	4589	tags=23%, list=22%, signal=30%
GO_NUCLEOSIDE_BISPHOSPHATE_BIOSYNTHETIC_PROCESS	16	-0.228154	-0.660383	0.889109	1	1	4927	tags=25%, list=24%, signal=33%
GO_RETROGRADE_VESICLE_MEDIATED_TRANSPORT_GOLGI_TO_ER	72	-0.182135	-0.612034	0.889961	1	1	3410	tags=15%, list=17%, signal=18%
GO_GLUTAMATE_METABOLIC_PROCESS	26	-0.220826	-0.679476	0.890042	1	1	5663	tags=35%, list=28%, signal=48%
GO_UDP_GALACTOSYLTRANSFERASE_ACTIVITY	26	-0.209085	-0.690477	0.890173	1	1	2735	tags=19%, list=13%, signal=22%
GO_REGULATION_OF_RESPONSE_TO_WOUNDING	387	-0.159154	-0.717872	0.891013	1	1	4992	tags=22%, list=24%, signal=28%
GO_HUMORAL_IMMUNE_RESPONSE	144	-0.170979	-0.674834	0.891089	1	1	3581	tags=15%, list=17%, signal=18%
GO_TRANSLATIONAL_INITIATION	122	-0.176432	-0.527965	0.891683	1	1	7507	tags=41%, list=37%, signal=64%
GO_AUDITORY_RECEPTOR_CELL_DIFFERENTIATION	27	-0.206246	-0.704938	0.89243	1	1	2010	tags=15%, list=10%, signal=16%
GO_CELLULAR_RESPONSE_TO_ALCOHOL	109	-0.168992	-0.765162	0.892562	1	1	3250	tags=14%, list=16%, signal=16%
GO_MACROPHAGE_ACTIVATION	31	-0.200678	-0.640369	0.893186	1	1	479	tags=6%, list=2%, signal=7%
GO_CELL_RECOGNITION	126	-0.164119	-0.712011	0.893528	1	1	6750	tags=32%, list=33%, signal=47%
GO_POLY_PURINE_TRACT_BINDING	17	-0.232565	-0.597099	0.893536	1	1	5868	tags=35%, list=29%, signal=49%
GO_REGULATION_OF_LAMELLIPODIUM_ASSEMBLY	26	-0.203442	-0.684748	0.894444	1	1	4792	tags=23%, list=23%, signal=30%
GO_TUBE_FORMATION	128	-0.171877	-0.730441	0.894515	1	1	6928	tags=34%, list=34%, signal=50%
GO_ACTIVATING_TRANSCRIPTION_FACTOR_BINDING	56	-0.190828	-0.724284	0.894737	1	1	1734	tags=11%, list=8%, signal=12%
GO_OXIDOREDUCTASE_ACTIVITY_ACTING_ON_THE_ALDEHYDE_OR_OXO_GROUP_OF_DONORS_NAD_OR_NADP_AS_ACCEPTOR	35	-0.215669	-0.593898	0.894949	1	1	4499	tags=26%, list=22%, signal=33%
GO_RESPONSE_TO_DEXAMETHASONE	32	-0.192953	-0.730203	0.895669	1	1	3134	tags=13%, list=15%, signal=15%
GO_CELL_SUBSTRATE_ADHERENS_JUNCTION_ASSEMBLY	23	-0.203485	-0.669867	0.895954	1	1	1025	tags=9%, list=5%, signal=9%
GO_AMINO_ACID_ACTIVATION	47	-0.193977	-0.631199	0.896078	1	1	3339	tags=21%, list=16%, signal=25%
GO_REGULATION_OF_PATHWAY_RESTRICTED_SMAD_PROTEIN_PHOSPHORYLATION	55	-0.180646	-0.711939	0.896761	1	1	6379	tags=31%, list=31%, signal=45%
GO_GTP_METABOLIC_PROCESS	19	-0.206296	-0.668197	0.896887	1	1	4040	tags=21%, list=20%, signal=26%
GO_REGULATION_OF_STRIATED_MUSCLE_CONTRACTION	76	-0.173792	-0.729721	0.896907	1	1	7036	tags=33%, list=34%, signal=50%
GO_ENDOTHELIUM_DEVELOPMENT	89	-0.175072	-0.639039	0.897087	1	1	4450	tags=19%, list=22%, signal=24%
GO_CELLULAR_RESPONSE_TO_ABIOTIC_STIMULUS	246	-0.165027	-0.765126	0.897579	1	1	4726	tags=22%, list=23%, signal=28%
GO_RESPONSE_TO_NUTRIENT	189	-0.165815	-0.723168	0.897751	1	1	5649	tags=29%, list=28%, signal=39%
GO_NEGATIVE_REGULATION_OF_VIRAL_TRANSCRIPTION	23	-0.220737	-0.677063	0.898204	1	1	5739	tags=30%, list=28%, signal=42%
GO_REGULATION_OF_CELLULAR_RESPONSE_TO_HEAT	70	-0.19543	-0.659831	0.898305	1	1	5266	tags=26%, list=26%, signal=34%
GO_RESPONSE_TO_MONOAMINE	35	-0.189578	-0.682053	0.898855	1	1	3880	tags=17%, list=19%, signal=21%
GO_REGULATION_OF_RECEPTOR_ACTIVITY	109	-0.169661	-0.735969	0.89899	1	1	1842	tags=11%, list=9%, signal=12%
GO_CELL_DIFFERENTIATION_INVOLVED_IN_EMBRYONIC_PLACENTA_DEVELOPMENT	25	-0.209906	-0.701106	0.9	1	1	5123	tags=28%, list=25%, signal=37%
GO_GAMMA_AMINOBUTYRIC_ACID_SIGNALING_PATHWAY	21	-0.211096	-0.605901	0.900212	1	1	7221	tags=52%, list=35%, signal=81%
GO_PEPTIDE_CATABOLIC_PROCESS	23	-0.203707	-0.658542	0.900778	1	1	5315	tags=26%, list=26%, signal=35%
GO_MUSCLE_ORGAN_DEVELOPMENT	259	-0.161115	-0.710417	0.900844	1	1	5072	tags=22%, list=25%, signal=29%
GO_TRANSCRIPTIONAL_ACTIVATOR_ACTIVITY_RNA_POLYMERASE_II_CORE_PROMOTER_PROXIMAL_REGION_SEQUENCE_SPECIFIC_BINDING	219	-0.16632	-0.765472	0.901467	1	1	6712	tags=32%, list=33%, signal=48%
GO_HISTONE_METHYLTRANSFERASE_COMPLEX	61	-0.218161	-0.639616	0.901768	1	1	5303	tags=26%, list=26%, signal=35%
GO_TRANSCRIPTION_COFACTOR_BINDING	23	-0.204991	-0.637078	0.902299	1	1	2711	tags=13%, list=13%, signal=15%
GO_RECEPTOR_REGULATOR_ACTIVITY	41	-0.194645	-0.699277	0.903084	1	1	4788	tags=24%, list=23%, signal=32%
GO_REGULATION_OF_HISTONE_METHYLATION	51	-0.208103	-0.5992	0.903162	1	1	6483	tags=33%, list=32%, signal=49%
GO_ISOMERASE_ACTIVITY	144	-0.169411	-0.738262	0.903592	1	1	5278	tags=23%, list=26%, signal=31%
GO_MICROBODY	126	-0.178172	-0.598509	0.903886	1	1	7466	tags=40%, list=36%, signal=62%
GO_MITOCHONDRIAL_GENOME_MAINTENANCE	21	-0.20108	-0.646737	0.90411	1	1	5850	tags=33%, list=29%, signal=47%
GO_METANEPHROS_MORPHOGENESIS	27	-0.199255	-0.667663	0.904139	1	1	1992	tags=11%, list=10%, signal=12%
GO_RESPONSE_TO_OXYGEN_LEVELS	303	-0.160233	-0.752887	0.904297	1	1	5361	tags=24%, list=26%, signal=33%
GO_MAINTENANCE_OF_PROTEIN_LOCALIZATION_IN_ORGANELLE	28	-0.19339	-0.600731	0.904483	1	1	4780	tags=25%, list=23%, signal=33%
GO_AMIDE_BINDING	245	-0.160334	-0.731146	0.90566	1	1	5447	tags=23%, list=27%, signal=31%
GO_CELL_ADHESION_MOLECULE_BINDING	181	-0.165026	-0.710184	0.905697	1	1	5863	tags=27%, list=29%, signal=38%
GO_POSITIVE_REGULATION_OF_CALCIUM_ION_TRANSPORT_INTO_CYTOSOL	47	-0.184595	-0.719152	0.905858	1	1	3914	tags=21%, list=19%, signal=26%
GO_REGULATION_OF_STAT_CASCADE	138	-0.167393	-0.729262	0.906883	1	1	2537	tags=14%, list=12%, signal=16%
GO_RRNA_CATABOLIC_PROCESS	16	-0.218634	-0.584265	0.907445	1	1	16010	tags=100%, list=78%, signal=457%
GO_ENDONUCLEASE_ACTIVITY_ACTIVE_WITH_EITHER_RIBO_OR_DEOXYRIBONUCLEIC_ACIDS_AND_PRODUCING_3_PHOSPHOMONOESTERS	16	-0.220663	-0.672455	0.907692	1	1	514	tags=6%, list=3%, signal=6%
GO_ENDOPLASMIC_RETICULUM_SUBCOMPARTMENT	15	-0.226891	-0.657072	0.907692	1	1	5359	tags=33%, list=26%, signal=45%
GO_REGULATION_OF_FATTY_ACID_METABOLIC_PROCESS	80	-0.176739	-0.581289	0.908333	1	1	4589	tags=25%, list=22%, signal=32%
GO_NEURON_PROJECTION_REGENERATION	30	-0.198938	-0.657851	0.908382	1	1	5325	tags=27%, list=26%, signal=36%
GO_REGULATION_OF_REACTIVE_OXYGEN_SPECIES_METABOLIC_PROCESS	146	-0.167808	-0.676083	0.90873	1	1	4572	tags=20%, list=22%, signal=25%
GO_NEGATIVE_REGULATION_OF_INTRINSIC_APOPTOTIC_SIGNALING_PATHWAY_IN_RESPONSE_TO_DNA_DAMAGE	23	-0.203583	-0.655667	0.909091	1	1	5488	tags=26%, list=27%, signal=36%
GO_STEM_CELL_DIVISION	28	-0.208204	-0.653029	0.909627	1	1	1983	tags=11%, list=10%, signal=12%
GO_REGULATION_OF_HISTONE_H3_K4_METHYLATION	23	-0.218001	-0.583941	0.910134	1	1	6453	tags=30%, list=32%, signal=44%
GO_POSITIVE_REGULATION_OF_ENDOTHELIAL_CELL_PROLIFERATION	66	-0.173937	-0.687445	0.910506	1	1	4789	tags=24%, list=23%, signal=32%
GO_GLUCOSE_CATABOLIC_PROCESS	28	-0.217755	-0.580165	0.910751	1	1	4468	tags=25%, list=22%, signal=32%
GO_ESTABLISHMENT_OF_PROTEIN_LOCALIZATION_TO_MEMBRANE	239	-0.164005	-0.651001	0.911765	1	1	4488	tags=21%, list=22%, signal=27%
GO_BRANCH_ELONGATION_OF_AN_EPITHELIUM	17	-0.2168	-0.597984	0.912176	1	1	6189	tags=35%, list=30%, signal=51%
GO_REGULATION_OF_MITOCHONDRIAL_MEMBRANE_PERMEABILITY_INVOLVED_IN_APOPTOTIC_PROCESS	20	-0.192626	-0.631202	0.912955	1	1	7905	tags=45%, list=39%, signal=73%
GO_NEGATIVE_REGULATION_OF_HEART_CONTRACTION	20	-0.196413	-0.693608	0.913223	1	1	2059	tags=15%, list=10%, signal=17%
GO_GALACTOSYLTRANSFERASE_ACTIVITY	30	-0.191738	-0.673357	0.913534	1	1	2735	tags=17%, list=13%, signal=19%
GO_SKELETAL_MUSCLE_CONTRACTION	31	-0.189194	-0.569835	0.913628	1	1	2703	tags=13%, list=13%, signal=15%
GO_REGULATION_OF_RELEASE_OF_CYTOCHROME_C_FROM_MITOCHONDRIA	42	-0.184091	-0.636942	0.913655	1	1	3988	tags=17%, list=19%, signal=21%
GO_MODIFIED_AMINO_ACID_TRANSMEMBRANE_TRANSPORTER_ACTIVITY	15	-0.229872	-0.632729	0.913725	1	1	4798	tags=27%, list=23%, signal=35%
GO_TRANSLATION_ELONGATION_FACTOR_ACTIVITY	16	-0.213461	-0.627467	0.913725	1	1	6148	tags=38%, list=30%, signal=54%
GO_REGULATION_OF_REACTIVE_OXYGEN_SPECIES_BIOSYNTHETIC_PROCESS	62	-0.17476	-0.635373	0.913828	1	1	4561	tags=21%, list=22%, signal=27%
GO_MACROMOLECULE_DEACYLATION	64	-0.180916	-0.65891	0.914397	1	1	4589	tags=20%, list=22%, signal=26%
GO_ENDOSOME_LUMEN	22	-0.211035	-0.615161	0.91502	1	1	2829	tags=18%, list=14%, signal=21%
GO_POSITIVE_REGULATION_OF_CALCIUM_ION_TRANSPORT	99	-0.173379	-0.734315	0.915114	1	1	4009	tags=19%, list=20%, signal=24%
GO_MYELIN_ASSEMBLY	15	-0.212623	-0.657373	0.915152	1	1	8547	tags=60%, list=42%, signal=103%
GO_EXOCYST	16	-0.225572	-0.629842	0.915385	1	1	2799	tags=19%, list=14%, signal=22%
GO_REGULATION_OF_ION_HOMEOSTASIS	189	-0.159076	-0.759634	0.915638	1	1	4303	tags=18%, list=21%, signal=23%
GO_NEGATIVE_REGULATION_OF_ORGANIC_ACID_TRANSPORT	17	-0.199875	-0.667256	0.915851	1	1	3218	tags=18%, list=16%, signal=21%
GO_RNA_POLYMERASE_II_CORE_PROMOTER_SEQUENCE_SPECIFIC_DNA_BINDING	50	-0.185533	-0.694065	0.916168	1	1	4768	tags=22%, list=23%, signal=29%
GO_NEGATIVE_REGULATION_OF_ION_TRANSPORT	119	-0.159787	-0.777574	0.916667	1	1	3337	tags=13%, list=16%, signal=16%
GO_QUATERNARY_AMMONIUM_GROUP_BINDING	46	-0.193617	-0.627358	0.917012	1	1	4434	tags=26%, list=22%, signal=33%
GO_SULFUR_COMPOUND_METABOLIC_PROCESS	335	-0.157796	-0.689249	0.91716	1	1	5723	tags=27%, list=28%, signal=36%
GO_DENDRITIC_SHAFT	34	-0.176596	-0.684996	0.917339	1	1	5223	tags=26%, list=25%, signal=35%
GO_REGULATION_OF_EXOSOMAL_SECRETION	16	-0.210048	-0.630791	0.917466	1	1	2764	tags=13%, list=13%, signal=14%
GO_POSITIVE_REGULATION_OF_MUSCLE_TISSUE_DEVELOPMENT	54	-0.173483	-0.721387	0.917695	1	1	6189	tags=30%, list=30%, signal=42%
GO_MORPHOGENESIS_OF_AN_ENDOTHELIUM	16	-0.219299	-0.540076	0.918972	1	1	1574	tags=13%, list=8%, signal=14%
GO_HEAD_MORPHOGENESIS	34	-0.199305	-0.682172	0.919355	1	1	5979	tags=29%, list=29%, signal=41%
GO_POSITIVE_REGULATION_OF_TRANSMEMBRANE_RECEPTOR_PROTEIN_SERINE_THREONINE_KINASE_SIGNALING_PATHWAY	94	-0.173388	-0.704818	0.919492	1	1	6400	tags=34%, list=31%, signal=49%
GO_ENZYME_ACTIVATOR_ACTIVITY	434	-0.157265	-0.752384	0.919608	1	1	4645	tags=20%, list=23%, signal=25%
GO_GOLGI_ASSOCIATED_VESICLE	75	-0.175775	-0.700555	0.920152	1	1	1864	tags=12%, list=9%, signal=13%
GO_VITAMIN_METABOLIC_PROCESS	112	-0.175944	-0.639867	0.920408	1	1	3101	tags=14%, list=15%, signal=17%
GO_POSITIVE_REGULATION_OF_DNA_REPAIR	36	-0.192101	-0.695981	0.920664	1	1	6602	tags=39%, list=32%, signal=57%
GO_CELLULAR_RESPONSE_TO_MECHANICAL_STIMULUS	78	-0.172113	-0.655546	0.920664	1	1	2595	tags=13%, list=13%, signal=15%
GO_MYOSIN_COMPLEX	65	-0.175762	-0.623354	0.921212	1	1	5876	tags=32%, list=29%, signal=45%
GO_RESPONSE_TO_OXIDATIVE_STRESS	337	-0.153049	-0.703376	0.921305	1	1	5730	tags=24%, list=28%, signal=33%
GO_NEGATIVE_REGULATION_OF_REACTIVE_OXYGEN_SPECIES_BIOSYNTHETIC_PROCESS	15	-0.22103	-0.588469	0.922105	1	1	6984	tags=53%, list=34%, signal=81%
GO_NEGATIVE_REGULATION_OF_CELL_SUBSTRATE_ADHESION	49	-0.182289	-0.646053	0.922465	1	1	8455	tags=49%, list=41%, signal=83%
GO_REGULATION_OF_MACROPHAGE_ACTIVATION	23	-0.192363	-0.62803	0.922495	1	1	798	tags=9%, list=4%, signal=9%
GO_POSITIVE_REGULATION_OF_ESTABLISHMENT_OF_PROTEIN_LOCALIZATION	470	-0.15535	-0.743718	0.923529	1	1	3930	tags=17%, list=19%, signal=21%
GO_DNA_STRAND_ELONGATION	30	-0.199781	-0.575047	0.923954	1	1	1367	tags=10%, list=7%, signal=11%
GO_LIGASE_ACTIVITY_FORMING_CARBON_NITROGEN_BONDS	51	-0.176753	-0.677473	0.92418	1	1	7094	tags=35%, list=35%, signal=54%
GO_HISTONE_DEACETYLASE_COMPLEX	60	-0.17847	-0.614669	0.924303	1	1	6867	tags=35%, list=34%, signal=52%
GO_DIVALENT_INORGANIC_CATION_TRANSPORT	243	-0.15938	-0.747167	0.924335	1	1	5239	tags=23%, list=26%, signal=31%
GO_REGULATION_OF_MYELOID_LEUKOCYTE_DIFFERENTIATION	99	-0.162971	-0.654851	0.924419	1	1	4658	tags=20%, list=23%, signal=26%
GO_CYTOPLASMIC_EXOSOME_RNASE_COMPLEX_	15	-0.218623	-0.647079	0.924644	1	1	16010	tags=100%, list=78%, signal=458%
GO_HISTONE_UBIQUITINATION	34	-0.210379	-0.565419	0.92467	1	1	5303	tags=26%, list=26%, signal=36%
GO_MICROTUBULE_NUCLEATION	18	-0.211128	-0.56719	0.924901	1	1	8367	tags=56%, list=41%, signal=94%
GO_ALCOHOL_METABOLIC_PROCESS	333	-0.158993	-0.673277	0.925466	1	1	4434	tags=21%, list=22%, signal=26%
GO_SUBSTRATE_ADHESION_DEPENDENT_CELL_SPREADING	38	-0.191193	-0.633665	0.925553	1	1	6837	tags=34%, list=33%, signal=51%
GO_ACTIN_FILAMENT_ORGANIZATION	163	-0.159497	-0.658264	0.926214	1	1	4289	tags=19%, list=21%, signal=24%
GO_TRANSCRIPTIONALLY_ACTIVE_CHROMATIN	16	-0.2067	-0.674671	0.927022	1	1	251	tags=6%, list=1%, signal=6%
GO_MAMMARY_GLAND_DEVELOPMENT	110	-0.168892	-0.706892	0.927126	1	1	4289	tags=23%, list=21%, signal=29%
GO_BITTER_TASTE_RECEPTOR_ACTIVITY	18	-0.209737	-0.587198	0.927195	1	1	941	tags=11%, list=5%, signal=12%
GO_NEGATIVE_REGULATION_OF_INTRACELLULAR_TRANSPORT	129	-0.162595	-0.743538	0.927308	1	1	6664	tags=29%, list=33%, signal=42%
GO_REGULATION_OF_ACTIN_FILAMENT_BASED_PROCESS	300	-0.156719	-0.69323	0.927593	1	1	5078	tags=22%, list=25%, signal=29%
GO_PLASMA_MEMBRANE_RECEPTOR_COMPLEX	168	-0.160079	-0.690944	0.927835	1	1	5223	tags=24%, list=25%, signal=32%
GO_POSITIVE_REGULATION_OF_PEPTIDASE_ACTIVITY	147	-0.163446	-0.70645	0.928705	1	1	4932	tags=22%, list=24%, signal=28%
GO_STEROID_BIOSYNTHETIC_PROCESS	107	-0.172987	-0.586703	0.928717	1	1	6125	tags=32%, list=30%, signal=45%
GO_LENS_MORPHOGENESIS_IN_CAMERA_TYPE_EYE	19	-0.206349	-0.66718	0.928726	1	1	6983	tags=47%, list=34%, signal=72%
GO_PROTEIN_LIPID_COMPLEX	35	-0.203619	-0.64833	0.92887	1	1	4994	tags=26%, list=24%, signal=34%
GO_REGULATION_OF_APOPTOTIC_SIGNALING_PATHWAY	339	-0.15539	-0.712293	0.929134	1	1	5065	tags=22%, list=25%, signal=29%
GO_REPRESSING_TRANSCRIPTION_FACTOR_BINDING	55	-0.18025	-0.595579	0.929389	1	1	4779	tags=20%, list=23%, signal=26%
GO_NAD_BINDING	53	-0.170593	-0.510107	0.929577	1	1	7686	tags=42%, list=38%, signal=66%
GO_POSITIVE_REGULATION_OF_FATTY_ACID_BIOSYNTHETIC_PROCESS	17	-0.223203	-0.580163	0.930085	1	1	7156	tags=41%, list=35%, signal=63%
GO_REGULATION_OF_CELL_DIVISION	250	-0.153317	-0.757583	0.930189	1	1	6746	tags=32%, list=33%, signal=47%
GO_ORGANIC_HYDROXY_COMPOUND_BIOSYNTHETIC_PROCESS	169	-0.167836	-0.656304	0.930526	1	1	4673	tags=21%, list=23%, signal=27%
GO_REGULATION_OF_HORMONE_BIOSYNTHETIC_PROCESS	16	-0.198923	-0.634049	0.930693	1	1	739	tags=6%, list=4%, signal=6%
GO_NEGATIVE_REGULATION_OF_BLOOD_VESSEL_ENDOTHELIAL_CELL_MIGRATION	23	-0.183779	-0.581904	0.930693	1	1	1377	tags=9%, list=7%, signal=9%
GO_ORGANIC_ACID_TRANSMEMBRANE_TRANSPORT	92	-0.182762	-0.698022	0.931393	1	1	3207	tags=16%, list=16%, signal=19%
GO_NEUROPEPTIDE_RECEPTOR_ACTIVITY	40	-0.197	-0.580056	0.931535	1	1	5482	tags=33%, list=27%, signal=44%
[truncated: 270 more rows]

## Sheet: Pos_GO
NAME	GS<br> follow link to MSigDB	GS DETAILS	SIZE	ES	NES	NOM p-val	FDR q-val	FWER p-val	RANK AT MAX	LEADING EDGE
GO_NEGATIVE_REGULATION_OF_RECEPTOR_MEDIATED_ENDOCYTOSIS	GO_NEGATIVE_REGULATION_OF_RECEPTOR_MEDIATED_ENDOCYTOSIS	Details ...	17	0.561292	1.73812	0.00411523	1	0.916	3277	tags=41%, list=16%, signal=49%
GO_ACIDIC_AMINO_ACID_TRANSPORT	GO_ACIDIC_AMINO_ACID_TRANSPORT	Details ...	21	0.575041	1.72122	0.0100402	1	0.944	5554	tags=57%, list=27%, signal=78%
GO_ESTABLISHMENT_OR_MAINTENANCE_OF_MONOPOLAR_CELL_POLARITY	GO_ESTABLISHMENT_OR_MAINTENANCE_OF_MONOPOLAR_CELL_POLARITY	Details ...	15	0.613077	1.64453	0.0190678	1	0.986	5287	tags=60%, list=26%, signal=81%
GO_CYCLIN_DEPENDENT_PROTEIN_KINASE_ACTIVITY	GO_CYCLIN_DEPENDENT_PROTEIN_KINASE_ACTIVITY	Details ...	30	0.417686	1.5036	0.0264766	1	1	5761	tags=53%, list=28%, signal=74%
GO_NUCLEOPHAGY	GO_NUCLEOPHAGY	Details ...	17	0.540299	1.63486	0.0325203	1	0.99	1203	tags=24%, list=6%, signal=25%
GO_AMINE_BIOSYNTHETIC_PROCESS	GO_AMINE_BIOSYNTHETIC_PROCESS	Details ...	20	0.554731	1.61834	0.0342052	1	0.994	4406	tags=65%, list=22%, signal=83%
GO_NEURAL_RETINA_DEVELOPMENT	GO_NEURAL_RETINA_DEVELOPMENT	Details ...	49	0.41019	1.50358	0.0433071	1	1	4802	tags=45%, list=23%, signal=59%
GO_REGULATION_OF_ARF_PROTEIN_SIGNAL_TRANSDUCTION	GO_REGULATION_OF_ARF_PROTEIN_SIGNAL_TRANSDUCTION	Details ...	16	0.493622	1.51962	0.0449219	1	1	2400	tags=44%, list=12%, signal=50%
GO_ASPARTIC_TYPE_PEPTIDASE_ACTIVITY	GO_ASPARTIC_TYPE_PEPTIDASE_ACTIVITY	Details ...	19	0.49968	1.48741	0.0455446	1	1	1768	tags=32%, list=9%, signal=35%
GO_DICARBOXYLIC_ACID_TRANSMEMBRANE_TRANSPORTER_ACTIVITY	GO_DICARBOXYLIC_ACID_TRANSMEMBRANE_TRANSPORTER_ACTIVITY	Details ...	32	0.431444	1.48133	0.0460922	1	1	3693	tags=41%, list=18%, signal=49%
GO_CARBOXYPEPTIDASE_ACTIVITY	GO_CARBOXYPEPTIDASE_ACTIVITY	Details ...	38	0.425515	1.51822	0.0517928	1	1	5070	tags=53%, list=25%, signal=70%
GO_RESPONSE_TO_ELECTRICAL_STIMULUS	GO_RESPONSE_TO_ELECTRICAL_STIMULUS		42	0.353771	1.40243	0.0535714	1	1	2619	tags=26%, list=13%, signal=30%
GO_CGMP_BIOSYNTHETIC_PROCESS	GO_CGMP_BIOSYNTHETIC_PROCESS	Details ...	15	0.483797	1.46654	0.0537428	1	1	582	tags=20%, list=3%, signal=21%
GO_LAMELLAR_BODY	GO_LAMELLAR_BODY	Details ...	18	0.488969	1.44836	0.0542636	1	1	4153	tags=33%, list=20%, signal=42%
GO_NEGATIVE_REGULATION_OF_CD4_POSITIVE_ALPHA_BETA_T_CELL_ACTIVATION	GO_NEGATIVE_REGULATION_OF_CD4_POSITIVE_ALPHA_BETA_T_CELL_ACTIVATION	Details ...	15	0.572417	1.53574	0.060166	1	1	5381	tags=60%, list=26%, signal=81%
GO_GTP_DEPENDENT_PROTEIN_BINDING	GO_GTP_DEPENDENT_PROTEIN_BINDING	Details ...	17	0.544556	1.53568	0.0618337	1	1	5628	tags=53%, list=27%, signal=73%
GO_INTRACELLULAR_CALCIUM_ACTIVATED_CHLORIDE_CHANNEL_ACTIVITY	GO_INTRACELLULAR_CALCIUM_ACTIVATED_CHLORIDE_CHANNEL_ACTIVITY	Details ...	16	0.557145	1.5049	0.0622568	1	1	4159	tags=44%, list=20%, signal=55%
GO_MALE_MEIOSIS_I	GO_MALE_MEIOSIS_I	Details ...	16	0.522042	1.55785	0.0627451	1	1	2053	tags=44%, list=10%, signal=49%
GO_S_ACYLTRANSFERASE_ACTIVITY	GO_S_ACYLTRANSFERASE_ACTIVITY	Details ...	28	0.474848	1.52185	0.0691057	1	1	3927	tags=39%, list=19%, signal=49%
GO_SMOOTH_ENDOPLASMIC_RETICULUM	GO_SMOOTH_ENDOPLASMIC_RETICULUM		31	0.419904	1.44211	0.0708502	1	1	5436	tags=45%, list=27%, signal=61%
GO_RESPONSE_TO_LITHIUM_ION	GO_RESPONSE_TO_LITHIUM_ION		27	0.424084	1.4396	0.0721649	1	1	5110	tags=48%, list=25%, signal=64%
GO_REGULATION_OF_SYNCYTIUM_FORMATION_BY_PLASMA_MEMBRANE_FUSION	GO_REGULATION_OF_SYNCYTIUM_FORMATION_BY_PLASMA_MEMBRANE_FUSION	Details ...	22	0.545426	1.51731	0.0750988	1	1	7073	tags=73%, list=35%, signal=111%
GO_PHOSPHATIDYLINOSITOL_DEPHOSPHORYLATION	GO_PHOSPHATIDYLINOSITOL_DEPHOSPHORYLATION		21	0.481773	1.44717	0.0753564	1	1	2059	tags=33%, list=10%, signal=37%
GO_PEPTIDYL_GLUTAMIC_ACID_MODIFICATION	GO_PEPTIDYL_GLUTAMIC_ACID_MODIFICATION		28	0.413627	1.38521	0.0772128	1	1	2827	tags=36%, list=14%, signal=41%
GO_POSITIVE_REGULATION_OF_OXIDOREDUCTASE_ACTIVITY	GO_POSITIVE_REGULATION_OF_OXIDOREDUCTASE_ACTIVITY		43	0.41087	1.43543	0.0816733	1	1	2881	tags=35%, list=14%, signal=41%
GO_CELLULAR_RESPONSE_TO_HEAT	GO_CELLULAR_RESPONSE_TO_HEAT		33	0.419829	1.39991	0.0820734	1	1	5535	tags=52%, list=27%, signal=70%
GO_CELLULAR_RESPONSE_TO_ANTIBIOTIC	GO_CELLULAR_RESPONSE_TO_ANTIBIOTIC		16	0.495394	1.43972	0.0826446	1	1	5110	tags=44%, list=25%, signal=58%
GO_RETINA_MORPHOGENESIS_IN_CAMERA_TYPE_EYE	GO_RETINA_MORPHOGENESIS_IN_CAMERA_TYPE_EYE		44	0.36796	1.37089	0.0839844	1	1	2219	tags=25%, list=11%, signal=28%
GO_HSP70_PROTEIN_BINDING	GO_HSP70_PROTEIN_BINDING		30	0.399945	1.3962	0.0849257	1	1	5939	tags=43%, list=29%, signal=61%
GO_PLASMA_MEMBRANE_FUSION	GO_PLASMA_MEMBRANE_FUSION		22	0.396721	1.36861	0.0893971	1	1	621	tags=18%, list=3%, signal=19%
GO_SCF_UBIQUITIN_LIGASE_COMPLEX	GO_SCF_UBIQUITIN_LIGASE_COMPLEX		34	0.414982	1.4269	0.0901804	1	1	3673	tags=38%, list=18%, signal=47%
GO_CELLULAR_PROTEIN_COMPLEX_LOCALIZATION	GO_CELLULAR_PROTEIN_COMPLEX_LOCALIZATION		22	0.404881	1.36098	0.092437	1	1	4115	tags=41%, list=20%, signal=51%
GO_POSITIVE_REGULATION_OF_EPIDERMAL_CELL_DIFFERENTIATION	GO_POSITIVE_REGULATION_OF_EPIDERMAL_CELL_DIFFERENTIATION		16	0.474068	1.4274	0.0934394	1	1	2717	tags=38%, list=13%, signal=43%
GO_ESTABLISHMENT_OF_SPINDLE_ORIENTATION	GO_ESTABLISHMENT_OF_SPINDLE_ORIENTATION	Details ...	25	0.466416	1.45295	0.0938124	1	1	1302	tags=20%, list=6%, signal=21%
GO_RESPONSE_TO_MANGANESE_ION	GO_RESPONSE_TO_MANGANESE_ION		16	0.451356	1.36348	0.0962343	1	1	3731	tags=38%, list=18%, signal=46%
GO_NEGATIVE_REGULATION_OF_ENDOCYTOSIS	GO_NEGATIVE_REGULATION_OF_ENDOCYTOSIS		38	0.40226	1.4076	0.0977131	1	1	3707	tags=34%, list=18%, signal=42%
GO_RESPONSE_TO_STIMULUS_INVOLVED_IN_REGULATION_OF_MUSCLE_ADAPTATION	GO_RESPONSE_TO_STIMULUS_INVOLVED_IN_REGULATION_OF_MUSCLE_ADAPTATION		15	0.477315	1.40429	0.0995935	1	1	1937	tags=27%, list=9%, signal=29%
GO_NEGATIVE_REGULATION_OF_RESPONSE_TO_BIOTIC_STIMULUS	GO_NEGATIVE_REGULATION_OF_RESPONSE_TO_BIOTIC_STIMULUS		29	0.412279	1.37255	0.102	1	1	3240	tags=34%, list=16%, signal=41%
GO_CLATHRIN_COAT_OF_COATED_PIT	GO_CLATHRIN_COAT_OF_COATED_PIT		16	0.533342	1.43283	0.102669	1	1	2541	tags=38%, list=12%, signal=43%
GO_PHOSPHATIDYLINOSITOL_3_5_BISPHOSPHATE_BINDING	GO_PHOSPHATIDYLINOSITOL_3_5_BISPHOSPHATE_BINDING		19	0.510155	1.43225	0.102823	1	1	1622	tags=26%, list=8%, signal=29%
GO_GLYCOLIPID_BINDING	GO_GLYCOLIPID_BINDING		19	0.455732	1.3844	0.103922	1	1	3647	tags=32%, list=18%, signal=38%
GO_INOSITOL_PHOSPHATE_PHOSPHATASE_ACTIVITY	GO_INOSITOL_PHOSPHATE_PHOSPHATASE_ACTIVITY		20	0.427403	1.37718	0.104384	1	1	4727	tags=45%, list=23%, signal=58%
GO_DEVELOPMENTAL_PROGRAMMED_CELL_DEATH	GO_DEVELOPMENTAL_PROGRAMMED_CELL_DEATH		26	0.445003	1.41529	0.104508	1	1	4526	tags=46%, list=22%, signal=59%
GO_TRNA_SPECIFIC_RIBONUCLEASE_ACTIVITY	GO_TRNA_SPECIFIC_RIBONUCLEASE_ACTIVITY		15	0.565984	1.44443	0.106029	1	1	3260	tags=47%, list=16%, signal=55%
GO_ERK1_AND_ERK2_CASCADE	GO_ERK1_AND_ERK2_CASCADE		22	0.429607	1.35641	0.107368	1	1	7476	tags=73%, list=36%, signal=114%
GO_SIALYLATION	GO_SIALYLATION		20	0.402896	1.30455	0.107692	1	1	4272	tags=35%, list=21%, signal=44%
GO_NEGATIVE_REGULATION_OF_MRNA_SPLICING_VIA_SPLICEOSOME	GO_NEGATIVE_REGULATION_OF_MRNA_SPLICING_VIA_SPLICEOSOME		17	0.536328	1.40923	0.10828	1	1	4532	tags=53%, list=22%, signal=68%
GO_ACUTE_PHASE_RESPONSE	GO_ACUTE_PHASE_RESPONSE		39	0.433707	1.3938	0.110236	1	1	4129	tags=41%, list=20%, signal=51%
GO_REGULATION_OF_CHEMOKINE_PRODUCTION	GO_REGULATION_OF_CHEMOKINE_PRODUCTION		62	0.397775	1.39963	0.111814	1	1	4714	tags=42%, list=23%, signal=54%
GO_METALLOCARBOXYPEPTIDASE_ACTIVITY	GO_METALLOCARBOXYPEPTIDASE_ACTIVITY		26	0.417658	1.36645	0.112	1	1	4202	tags=50%, list=21%, signal=63%
GO_POSITIVE_REGULATION_OF_CHEMOKINE_PRODUCTION	GO_POSITIVE_REGULATION_OF_CHEMOKINE_PRODUCTION		47	0.430193	1.39577	0.112832	1	1	4714	tags=49%, list=23%, signal=63%
GO_PROTEIN_PALMITOYLATION	GO_PROTEIN_PALMITOYLATION		23	0.371838	1.30002	0.114458	1	1	4062	tags=43%, list=20%, signal=54%
GO_MUSCLE_ADAPTATION	GO_MUSCLE_ADAPTATION		29	0.392129	1.33104	0.116412	1	1	6110	tags=52%, list=30%, signal=74%
GO_NEGATIVE_REGULATION_OF_DEPHOSPHORYLATION	GO_NEGATIVE_REGULATION_OF_DEPHOSPHORYLATION		71	0.321568	1.28736	0.118012	1	1	2751	tags=20%, list=13%, signal=23%
GO_SCF_DEPENDENT_PROTEASOMAL_UBIQUITIN_DEPENDENT_PROTEIN_CATABOLIC_PROCESS	GO_SCF_DEPENDENT_PROTEASOMAL_UBIQUITIN_DEPENDENT_PROTEIN_CATABOLIC_PROCESS		23	0.424465	1.34831	0.119497	1	1	3673	tags=43%, list=18%, signal=53%
GO_INTRAMOLECULAR_OXIDOREDUCTASE_ACTIVITY_TRANSPOSING_S_S_BONDS	GO_INTRAMOLECULAR_OXIDOREDUCTASE_ACTIVITY_TRANSPOSING_S_S_BONDS		20	0.501274	1.38848	0.119588	1	1	6116	tags=75%, list=30%, signal=107%
GO_REGULATION_OF_INTERLEUKIN_8_SECRETION	GO_REGULATION_OF_INTERLEUKIN_8_SECRETION		18	0.544999	1.44031	0.120582	1	1	4564	tags=44%, list=22%, signal=57%
GO_STEROID_CATABOLIC_PROCESS	GO_STEROID_CATABOLIC_PROCESS		24	0.382434	1.31616	0.120983	1	1	3509	tags=33%, list=17%, signal=40%
GO_REGULATION_OF_MYOBLAST_DIFFERENTIATION	GO_REGULATION_OF_MYOBLAST_DIFFERENTIATION		46	0.373432	1.3092	0.121399	1	1	4701	tags=41%, list=23%, signal=53%
GO_ARF_GUANYL_NUCLEOTIDE_EXCHANGE_FACTOR_ACTIVITY	GO_ARF_GUANYL_NUCLEOTIDE_EXCHANGE_FACTOR_ACTIVITY		24	0.407553	1.37615	0.123203	1	1	2400	tags=33%, list=12%, signal=38%
GO_POSITIVE_REGULATION_OF_PROTEIN_COMPLEX_DISASSEMBLY	GO_POSITIVE_REGULATION_OF_PROTEIN_COMPLEX_DISASSEMBLY		22	0.44079	1.36286	0.124236	1	1	6034	tags=68%, list=29%, signal=97%
GO_LIPASE_INHIBITOR_ACTIVITY	GO_LIPASE_INHIBITOR_ACTIVITY		17	0.481482	1.37945	0.126	1	1	3532	tags=41%, list=17%, signal=50%
GO_REGULATION_OF_NFAT_PROTEIN_IMPORT_INTO_NUCLEUS	GO_REGULATION_OF_NFAT_PROTEIN_IMPORT_INTO_NUCLEUS		17	0.421675	1.32383	0.126233	1	1	1497	tags=24%, list=7%, signal=25%
GO_PROTEIN_EXIT_FROM_ENDOPLASMIC_RETICULUM	GO_PROTEIN_EXIT_FROM_ENDOPLASMIC_RETICULUM		18	0.532137	1.40878	0.126582	1	1	4691	tags=56%, list=23%, signal=72%
GO_NEGATIVE_REGULATION_OF_MEIOTIC_CELL_CYCLE	GO_NEGATIVE_REGULATION_OF_MEIOTIC_CELL_CYCLE		18	0.439091	1.33892	0.126679	1	1	1302	tags=22%, list=6%, signal=24%
GO_RECEPTOR_CATABOLIC_PROCESS	GO_RECEPTOR_CATABOLIC_PROCESS		16	0.424808	1.2955	0.127883	1	1	6885	tags=63%, list=34%, signal=94%
GO_REGULATION_OF_MYOBLAST_FUSION	GO_REGULATION_OF_MYOBLAST_FUSION		19	0.543974	1.43547	0.129159	1	1	6948	tags=74%, list=34%, signal=111%
GO_FLAVONOID_METABOLIC_PROCESS	GO_FLAVONOID_METABOLIC_PROCESS		15	0.472361	1.32995	0.129562	1	1	4493	tags=47%, list=22%, signal=60%
GO_FIBROBLAST_GROWTH_FACTOR_RECEPTOR_SIGNALING_PATHWAY	GO_FIBROBLAST_GROWTH_FACTOR_RECEPTOR_SIGNALING_PATHWAY		82	0.288151	1.26388	0.130621	1	1	3259	tags=26%, list=16%, signal=30%
GO_PROTEASOME_BINDING	GO_PROTEASOME_BINDING		15	0.499631	1.39185	0.130785	1	1	4854	tags=40%, list=24%, signal=52%
GO_REGULATION_OF_CHROMATIN_BINDING	GO_REGULATION_OF_CHROMATIN_BINDING		17	0.452573	1.30213	0.13278	1	1	1266	tags=18%, list=6%, signal=19%
GO_REGULATION_OF_RETINOIC_ACID_RECEPTOR_SIGNALING_PATHWAY	GO_REGULATION_OF_RETINOIC_ACID_RECEPTOR_SIGNALING_PATHWAY		18	0.389713	1.28367	0.135081	1	1	1652	tags=22%, list=8%, signal=24%
GO_NEGATIVE_REGULATION_OF_T_CELL_DIFFERENTIATION	GO_NEGATIVE_REGULATION_OF_T_CELL_DIFFERENTIATION		31	0.393976	1.33092	0.135729	1	1	5596	tags=48%, list=27%, signal=66%
GO_PROTEIN_PHOSPHORYLATED_AMINO_ACID_BINDING	GO_PROTEIN_PHOSPHORYLATED_AMINO_ACID_BINDING		24	0.501359	1.38275	0.137045	1	1	2751	tags=38%, list=13%, signal=43%
GO_NF_KAPPAB_BINDING	GO_NF_KAPPAB_BINDING		29	0.448865	1.34279	0.137931	1	1	6636	tags=59%, list=32%, signal=87%
GO_PHOSPHOTYROSINE_BINDING	GO_PHOSPHOTYROSINE_BINDING		15	0.535497	1.38093	0.141667	1	1	2541	tags=40%, list=12%, signal=46%
GO_NEGATIVE_REGULATION_OF_REGULATED_SECRETORY_PATHWAY	GO_NEGATIVE_REGULATION_OF_REGULATED_SECRETORY_PATHWAY		21	0.501254	1.376	0.142549	1	1	3970	tags=43%, list=19%, signal=53%
GO_NUCLEAR_UBIQUITIN_LIGASE_COMPLEX	GO_NUCLEAR_UBIQUITIN_LIGASE_COMPLEX		37	0.391298	1.30651	0.143162	1	1	4099	tags=35%, list=20%, signal=44%
GO_EYE_PHOTORECEPTOR_CELL_DEVELOPMENT	GO_EYE_PHOTORECEPTOR_CELL_DEVELOPMENT		29	0.378879	1.30793	0.143969	1	1	3762	tags=38%, list=18%, signal=46%
GO_PHOTOPERIODISM	GO_PHOTOPERIODISM		23	0.370258	1.27923	0.144	1	1	4377	tags=39%, list=21%, signal=50%
GO_REGULATION_OF_CELL_FATE_COMMITMENT	GO_REGULATION_OF_CELL_FATE_COMMITMENT		23	0.412169	1.32409	0.147059	1	1	3317	tags=39%, list=16%, signal=47%
GO_NEGATIVE_REGULATION_OF_RNA_SPLICING	GO_NEGATIVE_REGULATION_OF_RNA_SPLICING		20	0.496846	1.36432	0.148148	1	1	4532	tags=45%, list=22%, signal=58%
GO_ESTABLISHMENT_OF_CELL_POLARITY	GO_ESTABLISHMENT_OF_CELL_POLARITY		84	0.322164	1.26375	0.148374	1	1	3866	tags=26%, list=19%, signal=32%
GO_SKELETAL_MUSCLE_TISSUE_REGENERATION	GO_SKELETAL_MUSCLE_TISSUE_REGENERATION		26	0.389912	1.2864	0.150391	1	1	3109	tags=31%, list=15%, signal=36%
GO_EYE_PHOTORECEPTOR_CELL_DIFFERENTIATION	GO_EYE_PHOTORECEPTOR_CELL_DIFFERENTIATION		40	0.367408	1.32711	0.15098	1	1	4250	tags=40%, list=21%, signal=50%
GO_ENDOPLASMIC_RETICULUM_TO_CYTOSOL_TRANSPORT	GO_ENDOPLASMIC_RETICULUM_TO_CYTOSOL_TRANSPORT		20	0.457311	1.33405	0.151515	1	1	5246	tags=50%, list=26%, signal=67%
GO_FEMALE_MEIOTIC_DIVISION	GO_FEMALE_MEIOTIC_DIVISION		22	0.455851	1.35865	0.151751	1	1	5839	tags=64%, list=29%, signal=89%
GO_POSITIVE_REGULATION_OF_PROTEIN_DEPOLYMERIZATION	GO_POSITIVE_REGULATION_OF_PROTEIN_DEPOLYMERIZATION		17	0.464096	1.3251	0.152263	1	1	6034	tags=71%, list=29%, signal=100%
GO_NEGATIVE_REGULATION_OF_CHEMOKINE_PRODUCTION	GO_NEGATIVE_REGULATION_OF_CHEMOKINE_PRODUCTION		15	0.485547	1.33673	0.154959	1	1	2376	tags=27%, list=12%, signal=30%
GO_SH2_DOMAIN_BINDING	GO_SH2_DOMAIN_BINDING		28	0.454556	1.38517	0.155136	1	1	5924	tags=54%, list=29%, signal=75%
GO_NEGATIVE_REGULATION_OF_GLIOGENESIS	GO_NEGATIVE_REGULATION_OF_GLIOGENESIS		37	0.361585	1.26333	0.156313	1	1	3177	tags=32%, list=16%, signal=38%
GO_POSITIVE_REGULATION_OF_ALCOHOL_BIOSYNTHETIC_PROCESS	GO_POSITIVE_REGULATION_OF_ALCOHOL_BIOSYNTHETIC_PROCESS		22	0.388409	1.26788	0.156977	1	1	2280	tags=32%, list=11%, signal=36%
GO_MAINTENANCE_OF_GASTROINTESTINAL_EPITHELIUM	GO_MAINTENANCE_OF_GASTROINTESTINAL_EPITHELIUM		15	0.412001	1.28528	0.157371	1	1	1705	tags=27%, list=8%, signal=29%
GO_REGULATION_OF_NF_KAPPAB_IMPORT_INTO_NUCLEUS	GO_REGULATION_OF_NF_KAPPAB_IMPORT_INTO_NUCLEUS		44	0.432814	1.35826	0.157783	1	1	4844	tags=45%, list=24%, signal=59%
GO_SYMPATHETIC_NERVOUS_SYSTEM_DEVELOPMENT	GO_SYMPATHETIC_NERVOUS_SYSTEM_DEVELOPMENT		21	0.439578	1.32083	0.163904	1	1	2738	tags=38%, list=13%, signal=44%
GO_EPIDERMAL_GROWTH_FACTOR_RECEPTOR_BINDING	GO_EPIDERMAL_GROWTH_FACTOR_RECEPTOR_BINDING		29	0.410691	1.28707	0.164905	1	1	4203	tags=31%, list=21%, signal=39%
GO_POSITIVE_REGULATION_OF_MONOOXYGENASE_ACTIVITY	GO_POSITIVE_REGULATION_OF_MONOOXYGENASE_ACTIVITY		26	0.415773	1.28779	0.168	1	1	2744	tags=31%, list=13%, signal=35%
GO_T_CELL_HOMEOSTASIS	GO_T_CELL_HOMEOSTASIS		34	0.448451	1.33854	0.169133	1	1	3584	tags=32%, list=17%, signal=39%
GO_REGULATION_OF_MONOOXYGENASE_ACTIVITY	GO_REGULATION_OF_MONOOXYGENASE_ACTIVITY		57	0.319531	1.23993	0.169323	1	1	5846	tags=42%, list=29%, signal=59%
GO_MALE_MEIOSIS	GO_MALE_MEIOSIS		35	0.389591	1.29917	0.169557	1	1	2840	tags=34%, list=14%, signal=40%
GO_EMBRYONIC_DIGESTIVE_TRACT_MORPHOGENESIS	GO_EMBRYONIC_DIGESTIVE_TRACT_MORPHOGENESIS		17	0.409255	1.26884	0.170588	1	1	2740	tags=24%, list=13%, signal=27%
GO_DNA_DAMAGE_RESPONSE_SIGNAL_TRANSDUCTION_RESULTING_IN_TRANSCRIPTION	GO_DNA_DAMAGE_RESPONSE_SIGNAL_TRANSDUCTION_RESULTING_IN_TRANSCRIPTION		15	0.492537	1.30114	0.171937	1	1	4377	tags=53%, list=21%, signal=68%
GO_RESPONSE_TO_ACETYLCHOLINE	GO_RESPONSE_TO_ACETYLCHOLINE		18	0.428613	1.28007	0.172481	1	1	3015	tags=33%, list=15%, signal=39%
GO_CELLULAR_RESPONSE_TO_LITHIUM_ION	GO_CELLULAR_RESPONSE_TO_LITHIUM_ION		17	0.402129	1.2411	0.173448	1	1	4406	tags=41%, list=22%, signal=52%
GO_ACUTE_INFLAMMATORY_RESPONSE	GO_ACUTE_INFLAMMATORY_RESPONSE		69	0.325655	1.25736	0.173489	1	1	4129	tags=30%, list=20%, signal=38%
GO_HISTONE_PHOSPHORYLATION	GO_HISTONE_PHOSPHORYLATION		25	0.445316	1.321	0.174737	1	1	3896	tags=36%, list=19%, signal=44%
GO_INORGANIC_ION_IMPORT_INTO_CELL	GO_INORGANIC_ION_IMPORT_INTO_CELL		15	0.480671	1.30471	0.175439	1	1	1434	tags=27%, list=7%, signal=29%
GO_PH_REDUCTION	GO_PH_REDUCTION		36	0.422999	1.30919	0.175476	1	1	5066	tags=50%, list=25%, signal=66%
GO_POSITIVE_REGULATION_OF_CELL_CYCLE_G1_S_PHASE_TRANSITION	GO_POSITIVE_REGULATION_OF_CELL_CYCLE_G1_S_PHASE_TRANSITION		28	0.349428	1.22828	0.177874	1	1	3788	tags=32%, list=18%, signal=39%
GO_NEGATIVE_REGULATION_OF_INTERLEUKIN_2_PRODUCTION	GO_NEGATIVE_REGULATION_OF_INTERLEUKIN_2_PRODUCTION		16	0.493937	1.33493	0.179337	1	1	6859	tags=69%, list=33%, signal=103%
GO_RNA_PHOSPHODIESTER_BOND_HYDROLYSIS_ENDONUCLEOLYTIC	GO_RNA_PHOSPHODIESTER_BOND_HYDROLYSIS_ENDONUCLEOLYTIC		48	0.379417	1.26532	0.180467	1	1	3260	tags=25%, list=16%, signal=30%
GO_CAMERA_TYPE_EYE_PHOTORECEPTOR_CELL_DIFFERENTIATION	GO_CAMERA_TYPE_EYE_PHOTORECEPTOR_CELL_DIFFERENTIATION		15	0.429939	1.26113	0.182004	1	1	2219	tags=33%, list=11%, signal=37%
GO_RESPONSE_TO_VITAMIN_D	GO_RESPONSE_TO_VITAMIN_D		32	0.392072	1.28999	0.182752	1	1	5110	tags=47%, list=25%, signal=62%
GO_RESPONSE_TO_FIBROBLAST_GROWTH_FACTOR	GO_RESPONSE_TO_FIBROBLAST_GROWTH_FACTOR		112	0.264184	1.18986	0.182752	1	1	2823	tags=22%, list=14%, signal=26%
GO_PHOSPHATASE_INHIBITOR_ACTIVITY	GO_PHOSPHATASE_INHIBITOR_ACTIVITY		34	0.374367	1.24657	0.183236	1	1	2569	tags=24%, list=13%, signal=27%
GO_NEGATIVE_REGULATION_OF_LIPID_TRANSPORT	GO_NEGATIVE_REGULATION_OF_LIPID_TRANSPORT		25	0.374454	1.22489	0.185567	1	1	3810	tags=36%, list=19%, signal=44%
GO_EXOCYTIC_VESICLE_MEMBRANE	GO_EXOCYTIC_VESICLE_MEMBRANE		56	0.351613	1.24304	0.188192	1	1	3264	tags=30%, list=16%, signal=36%
GO_PHAGOSOME_MATURATION	GO_PHAGOSOME_MATURATION		35	0.388444	1.27027	0.188797	1	1	4541	tags=46%, list=22%, signal=59%
GO_POLYOL_BIOSYNTHETIC_PROCESS	GO_POLYOL_BIOSYNTHETIC_PROCESS		24	0.398272	1.2782	0.188976	1	1	5278	tags=50%, list=26%, signal=67%
GO_PROTEASOME_COMPLEX	GO_PROTEASOME_COMPLEX		71	0.41805	1.36106	0.1893	1	1	5018	tags=44%, list=24%, signal=58%
GO_CLATHRIN_BINDING	GO_CLATHRIN_BINDING		59	0.308837	1.22691	0.190661	1	1	2702	tags=29%, list=13%, signal=33%
GO_ANAPHASE_PROMOTING_COMPLEX	GO_ANAPHASE_PROMOTING_COMPLEX		19	0.410612	1.26123	0.192067	1	1	3283	tags=32%, list=16%, signal=38%
GO_REGULATION_OF_TELOMERE_CAPPING	GO_REGULATION_OF_TELOMERE_CAPPING		21	0.439652	1.27041	0.194915	1	1	6758	tags=76%, list=33%, signal=114%
GO_GANGLIOSIDE_BIOSYNTHETIC_PROCESS	GO_GANGLIOSIDE_BIOSYNTHETIC_PROCESS		17	0.39323	1.22208	0.19666	1	1	498	tags=18%, list=2%, signal=18%
GO_TOLL_LIKE_RECEPTOR_4_SIGNALING_PATHWAY	GO_TOLL_LIKE_RECEPTOR_4_SIGNALING_PATHWAY		17	0.468232	1.29168	0.198276	1	1	5918	tags=59%, list=29%, signal=83%
GO_CLATHRIN_COATED_VESICLE_MEMBRANE	GO_CLATHRIN_COATED_VESICLE_MEMBRANE		73	0.332217	1.23139	0.198413	1	1	5009	tags=37%, list=24%, signal=49%
GO_MEMBRANE_PROTEIN_INTRACELLULAR_DOMAIN_PROTEOLYSIS	GO_MEMBRANE_PROTEIN_INTRACELLULAR_DOMAIN_PROTEOLYSIS		16	0.552307	1.35463	0.199584	1	1	5160	tags=69%, list=25%, signal=92%
GO_RESPONSE_TO_ACTIVITY	GO_RESPONSE_TO_ACTIVITY		66	0.299613	1.19516	0.2	1	1	5087	tags=36%, list=25%, signal=48%
GO_CLATHRIN_COATED_ENDOCYTIC_VESICLE	GO_CLATHRIN_COATED_ENDOCYTIC_VESICLE		58	0.344606	1.24941	0.201613	1	1	4856	tags=34%, list=24%, signal=45%
GO_HEPARAN_SULFATE_PROTEOGLYCAN_BIOSYNTHETIC_PROCESS	GO_HEPARAN_SULFATE_PROTEOGLYCAN_BIOSYNTHETIC_PROCESS		22	0.373589	1.23035	0.201961	1	1	2544	tags=27%, list=12%, signal=31%
GO_NEGATIVE_REGULATION_OF_TOR_SIGNALING	GO_NEGATIVE_REGULATION_OF_TOR_SIGNALING		30	0.332584	1.17644	0.20198	1	1	5425	tags=43%, list=26%, signal=59%
GO_POSITIVE_REGULATION_OF_NF_KAPPAB_IMPORT_INTO_NUCLEUS	GO_POSITIVE_REGULATION_OF_NF_KAPPAB_IMPORT_INTO_NUCLEUS		26	0.479096	1.31307	0.202929	1	1	4701	tags=42%, list=23%, signal=55%
GO_POSITIVE_REGULATION_OF_T_HELPER_CELL_DIFFERENTIATION	GO_POSITIVE_REGULATION_OF_T_HELPER_CELL_DIFFERENTIATION		17	0.569557	1.31824	0.205074	1	1	3534	tags=47%, list=17%, signal=57%
GO_NECROPTOTIC_PROCESS	GO_NECROPTOTIC_PROCESS		20	0.432568	1.26611	0.205689	1	1	3628	tags=35%, list=18%, signal=42%
GO_LIPOPOLYSACCHARIDE_MEDIATED_SIGNALING_PATHWAY	GO_LIPOPOLYSACCHARIDE_MEDIATED_SIGNALING_PATHWAY		30	0.524615	1.33252	0.207627	1	1	5918	tags=67%, list=29%, signal=94%
GO_CORTICAL_CYTOSKELETON_ORGANIZATION	GO_CORTICAL_CYTOSKELETON_ORGANIZATION		35	0.400811	1.26414	0.210526	1	1	5161	tags=51%, list=25%, signal=69%
GO_ESTABLISHMENT_OF_MITOTIC_SPINDLE_ORIENTATION	GO_ESTABLISHMENT_OF_MITOTIC_SPINDLE_ORIENTATION		19	0.414814	1.22086	0.213415	1	1	2726	tags=21%, list=13%, signal=24%
GO_MONOVALENT_INORGANIC_ANION_HOMEOSTASIS	GO_MONOVALENT_INORGANIC_ANION_HOMEOSTASIS		18	0.453071	1.24354	0.214145	1	1	3389	tags=33%, list=17%, signal=40%
GO_POSITIVE_REGULATION_OF_INTERLEUKIN_8_PRODUCTION	GO_POSITIVE_REGULATION_OF_INTERLEUKIN_8_PRODUCTION		43	0.398914	1.25332	0.214894	1	1	4792	tags=40%, list=23%, signal=51%
GO_NEGATIVE_REGULATION_OF_PRODUCTION_OF_MOLECULAR_MEDIATOR_OF_IMMUNE_RESPONSE	GO_NEGATIVE_REGULATION_OF_PRODUCTION_OF_MOLECULAR_MEDIATOR_OF_IMMUNE_RESPONSE		29	0.36656	1.21844	0.216634	1	1	2376	tags=24%, list=12%, signal=27%
GO_CELLULAR_RESPONSE_TO_OSMOTIC_STRESS	GO_CELLULAR_RESPONSE_TO_OSMOTIC_STRESS		20	0.398982	1.2278	0.216842	1	1	5876	tags=55%, list=29%, signal=77%
GO_MISFOLDED_OR_INCOMPLETELY_SYNTHESIZED_PROTEIN_CATABOLIC_PROCESS	GO_MISFOLDED_OR_INCOMPLETELY_SYNTHESIZED_PROTEIN_CATABOLIC_PROCESS		15	0.425095	1.24106	0.220165	1	1	6870	tags=60%, list=34%, signal=90%
GO_KERATINIZATION	GO_KERATINIZATION		30	0.399371	1.24452	0.220339	1	1	3008	tags=40%, list=15%, signal=47%
GO_RESPONSE_TO_MUSCLE_ACTIVITY	GO_RESPONSE_TO_MUSCLE_ACTIVITY		19	0.394451	1.20677	0.220907	1	1	5087	tags=37%, list=25%, signal=49%
GO_HISTONE_KINASE_ACTIVITY	GO_HISTONE_KINASE_ACTIVITY		19	0.469513	1.2534	0.221505	1	1	3896	tags=32%, list=19%, signal=39%
GO_ATP_DEPENDENT_DNA_HELICASE_ACTIVITY	GO_ATP_DEPENDENT_DNA_HELICASE_ACTIVITY		33	0.418529	1.25465	0.222458	1	1	6486	tags=61%, list=32%, signal=89%
GO_NEGATIVE_REGULATION_OF_SMOOTHENED_SIGNALING_PATHWAY	GO_NEGATIVE_REGULATION_OF_SMOOTHENED_SIGNALING_PATHWAY		25	0.330527	1.17357	0.224138	1	1	4481	tags=44%, list=22%, signal=56%
GO_PHOSPHATIDYLGLYCEROL_METABOLIC_PROCESS	GO_PHOSPHATIDYLGLYCEROL_METABOLIC_PROCESS		29	0.309555	1.17238	0.224609	1	1	2215	tags=21%, list=11%, signal=23%
GO_CLATHRIN_COATED_ENDOCYTIC_VESICLE_MEMBRANE	GO_CLATHRIN_COATED_ENDOCYTIC_VESICLE_MEMBRANE		43	0.372996	1.24576	0.2251	1	1	4856	tags=37%, list=24%, signal=49%
GO_MICROVILLUS_MEMBRANE	GO_MICROVILLUS_MEMBRANE		19	0.401932	1.21287	0.226069	1	1	3866	tags=47%, list=19%, signal=58%
GO_DECIDUALIZATION	GO_DECIDUALIZATION		20	0.458693	1.27115	0.226415	1	1	5438	tags=55%, list=27%, signal=75%
GO_LYTIC_VACUOLE_ORGANIZATION	GO_LYTIC_VACUOLE_ORGANIZATION		49	0.371526	1.24463	0.226804	1	1	5172	tags=41%, list=25%, signal=54%
GO_POSITIVE_REGULATION_OF_INTERLEUKIN_6_SECRETION	GO_POSITIVE_REGULATION_OF_INTERLEUKIN_6_SECRETION		16	0.449344	1.2434	0.226891	1	1	2280	tags=38%, list=11%, signal=42%
GO_POSITIVE_REGULATION_OF_TOLL_LIKE_RECEPTOR_SIGNALING_PATHWAY	GO_POSITIVE_REGULATION_OF_TOLL_LIKE_RECEPTOR_SIGNALING_PATHWAY		18	0.487788	1.29192	0.22766	1	1	5460	tags=67%, list=27%, signal=91%
GO_14_3_3_PROTEIN_BINDING	GO_14_3_3_PROTEIN_BINDING		19	0.367402	1.18247	0.228	1	1	2389	tags=21%, list=12%, signal=24%
GO_REGULATION_OF_EPIDERMAL_CELL_DIFFERENTIATION	GO_REGULATION_OF_EPIDERMAL_CELL_DIFFERENTIATION		40	0.354747	1.21759	0.228283	1	1	3166	tags=33%, list=15%, signal=38%
GO_MANNOSYLTRANSFERASE_ACTIVITY	GO_MANNOSYLTRANSFERASE_ACTIVITY		22	0.404106	1.22289	0.229376	1	1	4023	tags=41%, list=20%, signal=51%
GO_NEGATIVE_REGULATION_OF_INTERLEUKIN_6_PRODUCTION	GO_NEGATIVE_REGULATION_OF_INTERLEUKIN_6_PRODUCTION		30	0.414005	1.26197	0.229958	1	1	3446	tags=33%, list=17%, signal=40%
GO_POSITIVE_REGULATION_OF_EPIDERMIS_DEVELOPMENT	GO_POSITIVE_REGULATION_OF_EPIDERMIS_DEVELOPMENT		27	0.367088	1.20433	0.230924	1	1	4134	tags=41%, list=20%, signal=51%
GO_REGULATION_OF_ACTIVATED_T_CELL_PROLIFERATION	GO_REGULATION_OF_ACTIVATED_T_CELL_PROLIFERATION		38	0.426069	1.27777	0.230928	1	1	4743	tags=47%, list=23%, signal=62%
GO_REGULATION_OF_CELL_CYCLE_CHECKPOINT	GO_REGULATION_OF_CELL_CYCLE_CHECKPOINT		26	0.449588	1.23055	0.232558	1	1	4278	tags=42%, list=21%, signal=53%
GO_CD4_POSITIVE_ALPHA_BETA_T_CELL_ACTIVATION	GO_CD4_POSITIVE_ALPHA_BETA_T_CELL_ACTIVATION		33	0.413371	1.26515	0.23444	1	1	4792	tags=36%, list=23%, signal=47%
GO_NEGATIVE_REGULATION_OF_INTERLEUKIN_10_PRODUCTION	GO_NEGATIVE_REGULATION_OF_INTERLEUKIN_10_PRODUCTION		15	0.561217	1.27768	0.235537	1	1	5563	tags=53%, list=27%, signal=73%
GO_REGULATION_OF_ISOTYPE_SWITCHING	GO_REGULATION_OF_ISOTYPE_SWITCHING		24	0.417877	1.21118	0.23617	1	1	6892	tags=67%, list=34%, signal=100%
GO_CHROMOSOME_LOCALIZATION	GO_CHROMOSOME_LOCALIZATION		57	0.3826	1.22781	0.236443	1	1	4085	tags=40%, list=20%, signal=50%
GO_LIPOPROTEIN_PARTICLE_RECEPTOR_BINDING	GO_LIPOPROTEIN_PARTICLE_RECEPTOR_BINDING		22	0.359267	1.16697	0.236515	1	1	4412	tags=45%, list=22%, signal=58%
GO_T_CELL_DIFFERENTIATION_INVOLVED_IN_IMMUNE_RESPONSE	GO_T_CELL_DIFFERENTIATION_INVOLVED_IN_IMMUNE_RESPONSE		28	0.507865	1.28626	0.236674	1	1	4792	tags=39%, list=23%, signal=51%
GO_NEGATIVE_REGULATION_OF_MYOBLAST_DIFFERENTIATION	GO_NEGATIVE_REGULATION_OF_MYOBLAST_DIFFERENTIATION		23	0.395128	1.18903	0.238994	1	1	4701	tags=43%, list=23%, signal=56%
GO_REGULATION_OF_ALCOHOL_BIOSYNTHETIC_PROCESS	GO_REGULATION_OF_ALCOHOL_BIOSYNTHETIC_PROCESS		44	0.300893	1.16789	0.239175	1	1	3474	tags=32%, list=17%, signal=38%
GO_1_PHOSPHATIDYLINOSITOL_BINDING	GO_1_PHOSPHATIDYLINOSITOL_BINDING		18	0.469155	1.22947	0.241164	1	1	5131	tags=50%, list=25%, signal=67%
GO_REGULATION_OF_T_HELPER_CELL_DIFFERENTIATION	GO_REGULATION_OF_T_HELPER_CELL_DIFFERENTIATION		25	0.457888	1.24463	0.241525	1	1	5381	tags=52%, list=26%, signal=70%
GO_COMPLEMENT_BINDING	GO_COMPLEMENT_BINDING		17	0.445729	1.21861	0.241736	1	1	2979	tags=29%, list=15%, signal=34%
GO_NIK_NF_KAPPAB_SIGNALING	GO_NIK_NF_KAPPAB_SIGNALING		80	0.35497	1.22487	0.24295	1	1	4997	tags=40%, list=24%, signal=53%
GO_NEGATIVE_REGULATION_OF_NF_KAPPAB_IMPORT_INTO_NUCLEUS	GO_NEGATIVE_REGULATION_OF_NF_KAPPAB_IMPORT_INTO_NUCLEUS		16	0.436745	1.22354	0.243129	1	1	3628	tags=50%, list=18%, signal=61%
GO_REGULATION_OF_DEPHOSPHORYLATION	GO_REGULATION_OF_DEPHOSPHORYLATION		143	0.2565	1.127	0.243299	1	1	3267	tags=22%, list=16%, signal=26%
GO_GLYCOSIDE_METABOLIC_PROCESS	GO_GLYCOSIDE_METABOLIC_PROCESS		15	0.412141	1.1825	0.244306	1	1	1925	tags=27%, list=9%, signal=29%
GO_NEGATIVE_REGULATION_OF_ORGANELLE_ASSEMBLY	GO_NEGATIVE_REGULATION_OF_ORGANELLE_ASSEMBLY		21	0.40625	1.19064	0.244726	1	1	1588	tags=24%, list=8%, signal=26%
GO_RESPONSE_TO_PROSTAGLANDIN_E	GO_RESPONSE_TO_PROSTAGLANDIN_E		25	0.335921	1.15425	0.245136	1	1	5087	tags=32%, list=25%, signal=43%
GO_SKELETAL_MUSCLE_CELL_DIFFERENTIATION	GO_SKELETAL_MUSCLE_CELL_DIFFERENTIATION		49	0.325732	1.18235	0.246063	1	1	4305	tags=37%, list=21%, signal=46%
GO_PHOSPHATIDYLINOSITOL_PHOSPHATE_PHOSPHATASE_ACTIVITY	GO_PHOSPHATIDYLINOSITOL_PHOSPHATE_PHOSPHATASE_ACTIVITY		27	0.398614	1.2019	0.246284	1	1	2820	tags=30%, list=14%, signal=34%
GO_POSITIVE_REGULATION_OF_NOTCH_SIGNALING_PATHWAY	GO_POSITIVE_REGULATION_OF_NOTCH_SIGNALING_PATHWAY		34	0.319704	1.1571	0.25	1	1	4496	tags=35%, list=22%, signal=45%
GO_TRANSPORT_VESICLE_MEMBRANE	GO_TRANSPORT_VESICLE_MEMBRANE		143	0.248993	1.12356	0.250485	1	1	3307	tags=24%, list=16%, signal=28%
GO_REGULATION_OF_EPIDERMIS_DEVELOPMENT	GO_REGULATION_OF_EPIDERMIS_DEVELOPMENT		57	0.323032	1.18125	0.25102	1	1	3420	tags=32%, list=17%, signal=38%
GO_ENDORIBONUCLEASE_ACTIVITY_PRODUCING_5_PHOSPHOMONOESTERS	GO_ENDORIBONUCLEASE_ACTIVITY_PRODUCING_5_PHOSPHOMONOESTERS		24	0.415902	1.19683	0.253521	1	1	3260	tags=29%, list=16%, signal=35%
GO_POSITIVE_REGULATION_OF_ERBB_SIGNALING_PATHWAY	GO_POSITIVE_REGULATION_OF_ERBB_SIGNALING_PATHWAY		32	0.329793	1.13793	0.253669	1	1	4385	tags=28%, list=21%, signal=36%
GO_RESPONSE_TO_HEAT	GO_RESPONSE_TO_HEAT		85	0.26804	1.13089	0.255717	1	1	3890	tags=29%, list=19%, signal=36%
GO_TUMOR_NECROSIS_FACTOR_RECEPTOR_SUPERFAMILY_BINDING	GO_TUMOR_NECROSIS_FACTOR_RECEPTOR_SUPERFAMILY_BINDING		44	0.390233	1.20748	0.255765	1	1	3666	tags=39%, list=18%, signal=47%
GO_CYTOPLASMIC_MRNA_PROCESSING_BODY	GO_CYTOPLASMIC_MRNA_PROCESSING_BODY		62	0.332055	1.20743	0.255965	1	1	6432	tags=47%, list=31%, signal=68%
GO_COATED_VESICLE_MEMBRANE	GO_COATED_VESICLE_MEMBRANE		126	0.301388	1.1783	0.256303	1	1	5014	tags=36%, list=24%, signal=47%
GO_REGULATION_OF_RESPIRATORY_SYSTEM_PROCESS	GO_REGULATION_OF_RESPIRATORY_SYSTEM_PROCESS		15	0.360814	1.13188	0.259336	1	1	5729	tags=60%, list=28%, signal=83%
GO_REGULATION_OF_KERATINOCYTE_DIFFERENTIATION	GO_REGULATION_OF_KERATINOCYTE_DIFFERENTIATION		24	0.36166	1.1489	0.259635	1	1	2717	tags=33%, list=13%, signal=38%
GO_L_ALPHA_AMINO_ACID_TRANSMEMBRANE_TRANSPORT	GO_L_ALPHA_AMINO_ACID_TRANSMEMBRANE_TRANSPORT		31	0.342968	1.15471	0.259843	1	1	4578	tags=39%, list=22%, signal=50%
GO_REGULATION_OF_LIGASE_ACTIVITY	GO_REGULATION_OF_LIGASE_ACTIVITY		121	0.335196	1.16902	0.26	1	1	5013	tags=34%, list=24%, signal=45%
GO_REGULATION_OF_TRANSLATIONAL_ELONGATION	GO_REGULATION_OF_TRANSLATIONAL_ELONGATION		21	0.358742	1.18411	0.260246	1	1	4461	tags=38%, list=22%, signal=49%
GO_RRNA_MODIFICATION	GO_RRNA_MODIFICATION		22	0.372746	1.17137	0.260331	1	1	3681	tags=27%, list=18%, signal=33%
GO_POST_TRANSLATIONAL_PROTEIN_MODIFICATION	GO_POST_TRANSLATIONAL_PROTEIN_MODIFICATION		34	0.339307	1.16338	0.260521	1	1	4231	tags=29%, list=21%, signal=37%
GO_LEUKOCYTE_HOMEOSTASIS	GO_LEUKOCYTE_HOMEOSTASIS		59	0.407423	1.23204	0.261603	1	1	4931	tags=39%, list=24%, signal=51%
GO_METALLOEXOPEPTIDASE_ACTIVITY	GO_METALLOEXOPEPTIDASE_ACTIVITY		50	0.309858	1.15769	0.261759	1	1	4202	tags=36%, list=21%, signal=45%
GO_CGMP_METABOLIC_PROCESS	GO_CGMP_METABOLIC_PROCESS		23	0.340612	1.14194	0.262963	1	1	582	tags=13%, list=3%, signal=13%
GO_TUMOR_NECROSIS_FACTOR_MEDIATED_SIGNALING_PATHWAY	GO_TUMOR_NECROSIS_FACTOR_MEDIATED_SIGNALING_PATHWAY		112	0.341	1.18792	0.26383	1	1	5074	tags=36%, list=25%, signal=47%
GO_POSITIVE_REGULATION_OF_STEROID_METABOLIC_PROCESS	GO_POSITIVE_REGULATION_OF_STEROID_METABOLIC_PROCESS		22	0.392793	1.18246	0.264188	1	1	3532	tags=41%, list=17%, signal=49%
GO_POSITIVE_REGULATION_OF_SMALL_GTPASE_MEDIATED_SIGNAL_TRANSDUCTION	GO_POSITIVE_REGULATION_OF_SMALL_GTPASE_MEDIATED_SIGNAL_TRANSDUCTION		39	0.309123	1.15722	0.264591	1	1	3295	tags=23%, list=16%, signal=27%
GO_SPINDLE_LOCALIZATION	GO_SPINDLE_LOCALIZATION		37	0.33727	1.16748	0.265226	1	1	3282	tags=24%, list=16%, signal=29%
GO_RESPONSE_TO_SALT_STRESS	GO_RESPONSE_TO_SALT_STRESS		19	0.355193	1.14422	0.265594	1	1	5005	tags=42%, list=24%, signal=56%
GO_RAB_GUANYL_NUCLEOTIDE_EXCHANGE_FACTOR_ACTIVITY	GO_RAB_GUANYL_NUCLEOTIDE_EXCHANGE_FACTOR_ACTIVITY		27	0.389762	1.16043	0.266667	1	1	4360	tags=37%, list=21%, signal=47%
GO_PIGMENT_GRANULE	GO_PIGMENT_GRANULE		100	0.370943	1.21914	0.268908	1	1	7061	tags=58%, list=34%, signal=88%
GO_REGULATION_OF_CELLULAR_PH	GO_REGULATION_OF_CELLULAR_PH		70	0.293499	1.13789	0.269231	1	1	4485	tags=39%, list=22%, signal=49%
GO_INDOLALKYLAMINE_METABOLIC_PROCESS	GO_INDOLALKYLAMINE_METABOLIC_PROCESS		17	0.404782	1.18165	0.270059	1	1	4755	tags=53%, list=23%, signal=69%
GO_G_PROTEIN_COUPLED_PURINERGIC_RECEPTOR_SIGNALING_PATHWAY	GO_G_PROTEIN_COUPLED_PURINERGIC_RECEPTOR_SIGNALING_PATHWAY		18	0.424834	1.19531	0.270325	1	1	1467	tags=28%, list=7%, signal=30%
GO_RECYCLING_ENDOSOME_MEMBRANE	GO_RECYCLING_ENDOSOME_MEMBRANE		38	0.380279	1.19014	0.271552	1	1	5169	tags=42%, list=25%, signal=56%
GO_REGULATION_OF_INTERLEUKIN_10_PRODUCTION	GO_REGULATION_OF_INTERLEUKIN_10_PRODUCTION		41	0.445704	1.23949	0.271579	1	1	5563	tags=46%, list=27%, signal=63%
GO_PHAGOSOME_ACIDIFICATION	GO_PHAGOSOME_ACIDIFICATION		25	0.37705	1.1557	0.272541	1	1	4485	tags=44%, list=22%, signal=56%
GO_MATERNAL_PROCESS_INVOLVED_IN_FEMALE_PREGNANCY	GO_MATERNAL_PROCESS_INVOLVED_IN_FEMALE_PREGNANCY		58	0.300784	1.14941	0.272541	1	1	2368	tags=22%, list=12%, signal=25%
GO_CHROMATIN_DISASSEMBLY	GO_CHROMATIN_DISASSEMBLY		17	0.457814	1.22371	0.272912	1	1	7420	tags=71%, list=36%, signal=111%
GO_POSITIVE_REGULATION_OF_INTERLEUKIN_10_PRODUCTION	GO_POSITIVE_REGULATION_OF_INTERLEUKIN_10_PRODUCTION		27	0.45315	1.22275	0.272917	1	1	5143	tags=48%, list=25%, signal=64%
GO_CELLULAR_GLUCOSE_HOMEOSTASIS	GO_CELLULAR_GLUCOSE_HOMEOSTASIS		73	0.296849	1.15103	0.272917	1	1	2280	tags=19%, list=11%, signal=22%
GO_CELLULAR_RESPONSE_TO_DRUG	GO_CELLULAR_RESPONSE_TO_DRUG		63	0.272622	1.11264	0.274059	1	1	5237	tags=38%, list=26%, signal=51%
GO_REGULATION_OF_INTERLEUKIN_6_PRODUCTION	GO_REGULATION_OF_INTERLEUKIN_6_PRODUCTION		95	0.346818	1.21323	0.27409	1	1	4650	tags=36%, list=23%, signal=46%
GO_ESTABLISHMENT_OR_MAINTENANCE_OF_CELL_POLARITY	GO_ESTABLISHMENT_OR_MAINTENANCE_OF_CELL_POLARITY		136	0.260593	1.10614	0.275	1	1	3943	tags=24%, list=19%, signal=29%
GO_NUCLEOTIDE_EXCISION_REPAIR_PREINCISION_COMPLEX_STABILIZATION	GO_NUCLEOTIDE_EXCISION_REPAIR_PREINCISION_COMPLEX_STABILIZATION		20	0.476644	1.21846	0.27521	1	1	5159	tags=65%, list=25%, signal=87%
GO_VESICLE_TARGETING	GO_VESICLE_TARGETING		74	0.321012	1.14193	0.275641	1	1	6210	tags=47%, list=30%, signal=68%
GO_MORPHOGENESIS_OF_A_POLARIZED_EPITHELIUM	GO_MORPHOGENESIS_OF_A_POLARIZED_EPITHELIUM		27	0.396481	1.17313	0.275789	1	1	6249	tags=52%, list=31%, signal=75%
GO_POSITIVE_REGULATION_OF_INTERLEUKIN_12_PRODUCTION	GO_POSITIVE_REGULATION_OF_INTERLEUKIN_12_PRODUCTION		32	0.398277	1.20215	0.276151	1	1	3565	tags=38%, list=17%, signal=45%
GO_NATURAL_KILLER_CELL_MEDIATED_IMMUNITY	GO_NATURAL_KILLER_CELL_MEDIATED_IMMUNITY		21	0.379366	1.16861	0.276151	1	1	6280	tags=52%, list=31%, signal=75%
GO_POSITIVE_REGULATION_OF_ALPHA_BETA_T_CELL_DIFFERENTIATION	GO_POSITIVE_REGULATION_OF_ALPHA_BETA_T_CELL_DIFFERENTIATION		36	0.439851	1.22278	0.276824	1	1	5918	tags=56%, list=29%, signal=78%
GO_AROMATIC_AMINO_ACID_FAMILY_METABOLIC_PROCESS	GO_AROMATIC_AMINO_ACID_FAMILY_METABOLIC_PROCESS		27	0.347486	1.13515	0.27767	1	1	4755	tags=48%, list=23%, signal=63%
GO_RUFFLE_MEMBRANE	GO_RUFFLE_MEMBRANE		77	0.314787	1.16937	0.278132	1	1	5952	tags=43%, list=29%, signal=60%
GO_PROTEIN_BINDING_INVOLVED_IN_CELL_ADHESION	GO_PROTEIN_BINDING_INVOLVED_IN_CELL_ADHESION		17	0.375309	1.14113	0.278626	1	1	1352	tags=18%, list=7%, signal=19%
GO_RESPONSE_TO_MAGNESIUM_ION	GO_RESPONSE_TO_MAGNESIUM_ION		22	0.332802	1.13927	0.278656	1	1	3380	tags=36%, list=17%, signal=44%
GO_CLATHRIN_VESICLE_COAT	GO_CLATHRIN_VESICLE_COAT		22	0.413872	1.20134	0.28	1	1	2541	tags=27%, list=12%, signal=31%
GO_NEGATIVE_REGULATION_OF_DNA_RECOMBINATION	GO_NEGATIVE_REGULATION_OF_DNA_RECOMBINATION		15	0.423175	1.1673	0.282051	1	1	3749	tags=33%, list=18%, signal=41%
GO_HISTONE_DEUBIQUITINATION	GO_HISTONE_DEUBIQUITINATION		20	0.406729	1.15801	0.282158	1	1	6455	tags=50%, list=32%, signal=73%
GO_ENDOCYTIC_RECYCLING	GO_ENDOCYTIC_RECYCLING		24	0.4104	1.1765	0.284211	1	1	6814	tags=50%, list=33%, signal=75%
GO_REGULATION_OF_ALPHA_BETA_T_CELL_DIFFERENTIATION	GO_REGULATION_OF_ALPHA_BETA_T_CELL_DIFFERENTIATION		45	0.406701	1.20347	0.284501	1	1	5569	tags=49%, list=27%, signal=67%
GO_POSITIVE_REGULATION_OF_TUMOR_NECROSIS_FACTOR_SUPERFAMILY_CYTOKINE_PRODUCTION	GO_POSITIVE_REGULATION_OF_TUMOR_NECROSIS_FACTOR_SUPERFAMILY_CYTOKINE_PRODUCTION		53	0.407203	1.19615	0.28481	1	1	4650	tags=40%, list=23%, signal=51%
GO_RIBOSOME_BINDING	GO_RIBOSOME_BINDING		42	0.292764	1.11252	0.285398	1	1	2227	tags=24%, list=11%, signal=27%
GO_NEGATIVE_REGULATION_OF_EXOCYTOSIS	GO_NEGATIVE_REGULATION_OF_EXOCYTOSIS		27	0.386007	1.1565	0.286017	1	1	3970	tags=37%, list=19%, signal=46%
GO_CELLULAR_RESPONSE_TO_ALKALOID	GO_CELLULAR_RESPONSE_TO_ALKALOID		32	0.337042	1.13782	0.287109	1	1	5565	tags=41%, list=27%, signal=56%
GO_RESPONSE_TO_NERVE_GROWTH_FACTOR	GO_RESPONSE_TO_NERVE_GROWTH_FACTOR		36	0.333892	1.16169	0.287169	1	1	4955	tags=33%, list=24%, signal=44%
GO_REGULATION_OF_INTERLEUKIN_1_PRODUCTION	GO_REGULATION_OF_INTERLEUKIN_1_PRODUCTION		53	0.420582	1.23581	0.287212	1	1	4057	tags=38%, list=20%, signal=47%
GO_LIGAND_DEPENDENT_NUCLEAR_RECEPTOR_BINDING	GO_LIGAND_DEPENDENT_NUCLEAR_RECEPTOR_BINDING		22	0.362484	1.13722	0.288344	1	1	6974	tags=59%, list=34%, signal=89%
GO_POSITIVE_REGULATION_OF_BINDING	GO_POSITIVE_REGULATION_OF_BINDING		121	0.25997	1.10527	0.288421	1	1	4931	tags=33%, list=24%, signal=43%
GO_HISTONE_LYSINE_N_METHYLTRANSFERASE_ACTIVITY	GO_HISTONE_LYSINE_N_METHYLTRANSFERASE_ACTIVITY		40	0.321724	1.14266	0.288538	1	1	2520	tags=25%, list=12%, signal=28%
GO_PLASMA_LIPOPROTEIN_PARTICLE_CLEARANCE	GO_PLASMA_LIPOPROTEIN_PARTICLE_CLEARANCE		21	0.388528	1.14059	0.290061	1	1	3532	tags=38%, list=17%, signal=46%
GO_REGULATION_OF_EPIDERMAL_GROWTH_FACTOR_ACTIVATED_RECEPTOR_ACTIVITY	GO_REGULATION_OF_EPIDERMAL_GROWTH_FACTOR_ACTIVATED_RECEPTOR_ACTIVITY		21	0.384052	1.14717	0.290123	1	1	5848	tags=57%, list=29%, signal=80%
GO_PEPTIDYL_ASPARAGINE_MODIFICATION	GO_PEPTIDYL_ASPARAGINE_MODIFICATION		38	0.337533	1.1392	0.291028	1	1	4691	tags=34%, list=23%, signal=44%
GO_RESPONSE_TO_AMINE	GO_RESPONSE_TO_AMINE		46	0.277069	1.10206	0.291985	1	1	4835	tags=37%, list=24%, signal=48%
GO_POSITIVE_REGULATION_OF_PROTEIN_DEACETYLATION	GO_POSITIVE_REGULATION_OF_PROTEIN_DEACETYLATION		18	0.420823	1.1641	0.292276	1	1	2665	tags=22%, list=13%, signal=26%
GO_EPIBOLY	GO_EPIBOLY		20	0.422904	1.18092	0.292434	1	1	4882	tags=55%, list=24%, signal=72%
GO_COP9_SIGNALOSOME	GO_COP9_SIGNALOSOME		32	0.337188	1.13913	0.293139	1	1	5615	tags=44%, list=27%, signal=60%
GO_NEGATIVE_REGULATION_OF_RECEPTOR_ACTIVITY	GO_NEGATIVE_REGULATION_OF_RECEPTOR_ACTIVITY		26	0.290348	1.10396	0.294574	1	1	5963	tags=42%, list=29%, signal=60%
GO_TELOMERASE_HOLOENZYME_COMPLEX	GO_TELOMERASE_HOLOENZYME_COMPLEX		18	0.445016	1.16327	0.295455	1	1	6270	tags=56%, list=31%, signal=80%
GO_RNA_POLYMERASE_II_TRANSCRIPTION_COACTIVATOR_ACTIVITY	GO_RNA_POLYMERASE_II_TRANSCRIPTION_COACTIVATOR_ACTIVITY		35	0.351146	1.14799	0.296	1	1	5694	tags=43%, list=28%, signal=59%
GO_REGULATION_OF_DNA_RECOMBINATION	GO_REGULATION_OF_DNA_RECOMBINATION		54	0.348596	1.14025	0.297414	1	1	6597	tags=54%, list=32%, signal=79%
GO_CULLIN_RING_UBIQUITIN_LIGASE_COMPLEX	GO_CULLIN_RING_UBIQUITIN_LIGASE_COMPLEX		139	0.26409	1.09955	0.298319	1	1	4510	tags=30%, list=22%, signal=38%
GO_MAMMARY_GLAND_LOBULE_DEVELOPMENT	GO_MAMMARY_GLAND_LOBULE_DEVELOPMENT		16	0.394491	1.14741	0.298354	1	1	5738	tags=50%, list=28%, signal=69%
GO_ANTIGEN_PROCESSING_AND_PRESENTATION_OF_PEPTIDE_ANTIGEN_VIA_MHC_CLASS_I	GO_ANTIGEN_PROCESSING_AND_PRESENTATION_OF_PEPTIDE_ANTIGEN_VIA_MHC_CLASS_I		86	0.372202	1.18448	0.298925	1	1	7254	tags=51%, list=35%, signal=79%
GO_PIRNA_METABOLIC_PROCESS	GO_PIRNA_METABOLIC_PROCESS		15	0.410317	1.14204	0.299413	1	1	3517	tags=33%, list=17%, signal=40%
GO_POSITIVE_REGULATION_OF_INTERLEUKIN_6_PRODUCTION	GO_POSITIVE_REGULATION_OF_INTERLEUKIN_6_PRODUCTION		64	0.347925	1.18126	0.29979	1	1	3666	tags=30%, list=18%, signal=36%
GO_LYMPHOCYTE_HOMEOSTASIS	GO_LYMPHOCYTE_HOMEOSTASIS		50	0.400491	1.18282	0.30042	1	1	4931	tags=40%, list=24%, signal=53%
GO_ENDOPEPTIDASE_ACTIVITY	GO_ENDOPEPTIDASE_ACTIVITY		376	0.228702	1.0971	0.301556	1	1	3955	tags=25%, list=19%, signal=31%
GO_TRIVALENT_INORGANIC_CATION_TRANSPORT	GO_TRIVALENT_INORGANIC_CATION_TRANSPORT		37	0.34614	1.13707	0.302231	1	1	4879	tags=43%, list=24%, signal=57%
GO_NEGATIVE_REGULATION_OF_LIPID_CATABOLIC_PROCESS	GO_NEGATIVE_REGULATION_OF_LIPID_CATABOLIC_PROCESS		19	0.357154	1.12397	0.302231	1	1	3532	tags=32%, list=17%, signal=38%
GO_REGULATION_OF_ANOIKIS	GO_REGULATION_OF_ANOIKIS		24	0.340731	1.10439	0.303462	1	1	3151	tags=33%, list=15%, signal=39%
GO_MEIOTIC_CELL_CYCLE_PROCESS	GO_MEIOTIC_CELL_CYCLE_PROCESS		142	0.269115	1.10531	0.303571	1	1	4083	tags=32%, list=20%, signal=39%
GO_EXTRINSIC_COMPONENT_OF_PLASMA_MEMBRANE	GO_EXTRINSIC_COMPONENT_OF_PLASMA_MEMBRANE		135	0.26069	1.107	0.303644	1	1	5765	tags=40%, list=28%, signal=55%
GO_HYALURONAN_METABOLIC_PROCESS	GO_HYALURONAN_METABOLIC_PROCESS		29	0.3612	1.12815	0.304348	1	1	2556	tags=28%, list=12%, signal=31%
GO_RESPONSE_TO_X_RAY	GO_RESPONSE_TO_X_RAY		30	0.355021	1.14015	0.307054	1	1	4686	tags=37%, list=23%, signal=47%
GO_INTRACELLULAR_ESTROGEN_RECEPTOR_SIGNALING_PATHWAY	GO_INTRACELLULAR_ESTROGEN_RECEPTOR_SIGNALING_PATHWAY		16	0.385718	1.13622	0.307071	1	1	4778	tags=38%, list=23%, signal=49%
GO_APOPTOTIC_PROCESS_INVOLVED_IN_DEVELOPMENT	GO_APOPTOTIC_PROCESS_INVOLVED_IN_DEVELOPMENT		20	0.370668	1.13616	0.308448	1	1	4526	tags=40%, list=22%, signal=51%
GO_RETINA_LAYER_FORMATION	GO_RETINA_LAYER_FORMATION		21	0.39218	1.15629	0.308738	1	1	3002	tags=33%, list=15%, signal=39%
GO_LYSOPHOSPHOLIPASE_ACTIVITY	GO_LYSOPHOSPHOLIPASE_ACTIVITY		18	0.36994	1.12686	0.310139	1	1	5110	tags=44%, list=25%, signal=59%
GO_EYE_MORPHOGENESIS	GO_EYE_MORPHOGENESIS		131	0.246786	1.09172	0.311321	1	1	2219	tags=18%, list=11%, signal=20%
GO_POSITIVE_REGULATION_OF_CYTOKINE_SECRETION	GO_POSITIVE_REGULATION_OF_CYTOKINE_SECRETION		91	0.346937	1.16072	0.31185	1	1	4931	tags=42%, list=24%, signal=55%
GO_POSITIVE_REGULATION_OF_ACTIVATED_T_CELL_PROLIFERATION	GO_POSITIVE_REGULATION_OF_ACTIVATED_T_CELL_PROLIFERATION		26	0.381011	1.15151	0.311983	1	1	4701	tags=46%, list=23%, signal=60%
GO_POSITIVE_REGULATION_OF_RESPONSE_TO_BIOTIC_STIMULUS	GO_POSITIVE_REGULATION_OF_RESPONSE_TO_BIOTIC_STIMULUS		36	0.315675	1.1138	0.312629	1	1	4604	tags=39%, list=22%, signal=50%
GO_T_CELL_ACTIVATION_INVOLVED_IN_IMMUNE_RESPONSE	GO_T_CELL_ACTIVATION_INVOLVED_IN_IMMUNE_RESPONSE		57	0.37292	1.16151	0.313278	1	1	4904	tags=39%, list=24%, signal=51%
GO_REGULATION_OF_CELL_CYCLE_ARREST	GO_REGULATION_OF_CELL_CYCLE_ARREST		103	0.280911	1.11339	0.313725	1	1	4707	tags=30%, list=23%, signal=39%
GO_POSITIVE_REGULATION_OF_CYTOKINE_BIOSYNTHETIC_PROCESS	GO_POSITIVE_REGULATION_OF_CYTOKINE_BIOSYNTHETIC_PROCESS		57	0.393343	1.17274	0.315011	1	1	3708	tags=35%, list=18%, signal=43%
GO_NEGATIVE_REGULATION_OF_HYDROLASE_ACTIVITY	GO_NEGATIVE_REGULATION_OF_HYDROLASE_ACTIVITY		366	0.221109	1.08261	0.315175	1	1	4214	tags=24%, list=21%, signal=29%
GO_NEGATIVE_REGULATION_OF_ALPHA_BETA_T_CELL_DIFFERENTIATION	GO_NEGATIVE_REGULATION_OF_ALPHA_BETA_T_CELL_DIFFERENTIATION		15	0.361124	1.10642	0.315369	1	1	5381	tags=47%, list=26%, signal=63%
GO_HIGH_DENSITY_LIPOPROTEIN_PARTICLE_REMODELING	GO_HIGH_DENSITY_LIPOPROTEIN_PARTICLE_REMODELING		15	0.417396	1.14296	0.316327	1	1	3924	tags=47%, list=19%, signal=58%
GO_NEGATIVE_REGULATION_OF_GLIAL_CELL_DIFFERENTIATION	GO_NEGATIVE_REGULATION_OF_GLIAL_CELL_DIFFERENTIATION		26	0.357619	1.10263	0.316602	1	1	3177	tags=35%, list=16%, signal=41%
GO_INTRINSIC_APOPTOTIC_SIGNALING_PATHWAY_IN_RESPONSE_TO_DNA_DAMAGE_BY_P53_CLASS_MEDIATOR	GO_INTRINSIC_APOPTOTIC_SIGNALING_PATHWAY_IN_RESPONSE_TO_DNA_DAMAGE_BY_P53_CLASS_MEDIATOR		28	0.395295	1.15182	0.317021	1	1	6903	tags=54%, list=34%, signal=81%
GO_MEMBRANE_PROTEIN_PROTEOLYSIS	GO_MEMBRANE_PROTEIN_PROTEOLYSIS		33	0.409186	1.17269	0.317719	1	1	6308	tags=52%, list=31%, signal=74%
GO_STRESS_ACTIVATED_PROTEIN_KINASE_SIGNALING_CASCADE	GO_STRESS_ACTIVATED_PROTEIN_KINASE_SIGNALING_CASCADE		101	0.278357	1.08745	0.320261	1	1	4903	tags=32%, list=24%, signal=41%
GO_SPERMATID_NUCLEUS_DIFFERENTIATION	GO_SPERMATID_NUCLEUS_DIFFERENTIATION		18	0.36225	1.09978	0.320911	1	1	3229	tags=33%, list=16%, signal=40%
GO_NEGATIVE_REGULATION_OF_CELL_CYCLE_ARREST	GO_NEGATIVE_REGULATION_OF_CELL_CYCLE_ARREST		18	0.348508	1.09452	0.321138	1	1	5096	tags=44%, list=25%, signal=59%
GO_POSITIVE_REGULATION_OF_CD4_POSITIVE_ALPHA_BETA_T_CELL_ACTIVATION	GO_POSITIVE_REGULATION_OF_CD4_POSITIVE_ALPHA_BETA_T_CELL_ACTIVATION		26	0.515027	1.21024	0.321353	1	1	5918	tags=58%, list=29%, signal=81%
GO_POSITIVE_REGULATION_OF_TELOMERE_CAPPING	GO_POSITIVE_REGULATION_OF_TELOMERE_CAPPING		15	0.375654	1.11834	0.321357	1	1	6758	tags=73%, list=33%, signal=109%
GO_SUGAR_TRANSMEMBRANE_TRANSPORTER_ACTIVITY	GO_SUGAR_TRANSMEMBRANE_TRANSPORTER_ACTIVITY		30	0.319248	1.1198	0.321429	1	1	4912	tags=53%, list=24%, signal=70%
GO_SPLICEOSOMAL_SNRNP_ASSEMBLY	GO_SPLICEOSOMAL_SNRNP_ASSEMBLY		35	0.402176	1.15151	0.322851	1	1	4595	tags=37%, list=22%, signal=48%
GO_FC_EPSILON_RECEPTOR_SIGNALING_PATHWAY	GO_FC_EPSILON_RECEPTOR_SIGNALING_PATHWAY		120	0.345445	1.14699	0.324034	1	1	7320	tags=58%, list=36%, signal=90%
GO_U2_TYPE_SPLICEOSOMAL_COMPLEX	GO_U2_TYPE_SPLICEOSOMAL_COMPLEX		28	0.453545	1.15928	0.324153	1	1	3221	tags=36%, list=16%, signal=42%
GO_REGULATION_OF_PRODUCTION_OF_MOLECULAR_MEDIATOR_OF_IMMUNE_RESPONSE	GO_REGULATION_OF_PRODUCTION_OF_MOLECULAR_MEDIATOR_OF_IMMUNE_RESPONSE		97	0.307941	1.12757	0.324324	1	1	4700	tags=34%, list=23%, signal=44%
GO_MEIOTIC_CELL_CYCLE	GO_MEIOTIC_CELL_CYCLE		173	0.269542	1.0974	0.325	1	1	3974	tags=29%, list=19%, signal=36%
GO_CELLULAR_RESPONSE_TO_TOPOLOGICALLY_INCORRECT_PROTEIN	GO_CELLULAR_RESPONSE_TO_TOPOLOGICALLY_INCORRECT_PROTEIN		115	0.330032	1.13125	0.327623	1	1	5219	tags=37%, list=25%, signal=50%
GO_AUTOPHAGOSOME_ORGANIZATION	GO_AUTOPHAGOSOME_ORGANIZATION		40	0.296521	1.10442	0.328094	1	1	3623	tags=23%, list=18%, signal=27%
GO_PHOSPHATIDYLCHOLINE_BINDING	GO_PHOSPHATIDYLCHOLINE_BINDING		19	0.357537	1.11565	0.328794	1	1	3924	tags=37%, list=19%, signal=46%
GO_POSITIVE_REGULATION_OF_TRANSCRIPTION_FACTOR_IMPORT_INTO_NUCLEUS	GO_POSITIVE_REGULATION_OF_TRANSCRIPTION_FACTOR_IMPORT_INTO_NUCLEUS		50	0.359353	1.12925	0.32906	1	1	4882	tags=38%, list=24%, signal=50%
GO_REGULATION_OF_INTERLEUKIN_8_PRODUCTION	GO_REGULATION_OF_INTERLEUKIN_8_PRODUCTION		55	0.339635	1.13545	0.329832	1	1	4792	tags=36%, list=23%, signal=47%
GO_REGULATION_OF_ENDOPLASMIC_RETICULUM_UNFOLDED_PROTEIN_RESPONSE	GO_REGULATION_OF_ENDOPLASMIC_RETICULUM_UNFOLDED_PROTEIN_RESPONSE		24	0.379974	1.14019	0.330454	1	1	4335	tags=33%, list=21%, signal=42%
GO_REGULATION_OF_GENE_EXPRESSION_BY_GENETIC_IMPRINTING	GO_REGULATION_OF_GENE_EXPRESSION_BY_GENETIC_IMPRINTING		15	0.438909	1.12596	0.33049	1	1	3631	tags=33%, list=18%, signal=40%
GO_GRANULOCYTE_ACTIVATION	GO_GRANULOCYTE_ACTIVATION		18	0.470036	1.16427	0.330578	1	1	5444	tags=56%, list=27%, signal=76%
GO_GAMMA_TUBULIN_COMPLEX	GO_GAMMA_TUBULIN_COMPLEX		17	0.428923	1.13571	0.331237	1	1	7654	tags=65%, list=37%, signal=103%
GO_REGULATION_OF_PRI_MIRNA_TRANSCRIPTION_FROM_RNA_POLYMERASE_II_PROMOTER	GO_REGULATION_OF_PRI_MIRNA_TRANSCRIPTION_FROM_RNA_POLYMERASE_II_PROMOTER		17	0.386214	1.07906	0.33125	1	1	5386	tags=47%, list=26%, signal=64%
GO_REGULATION_OF_CELLULAR_AMINE_METABOLIC_PROCESS	GO_REGULATION_OF_CELLULAR_AMINE_METABOLIC_PROCESS		85	0.285605	1.09583	0.331313	1	1	4949	tags=36%, list=24%, signal=48%
GO_REGULATION_OF_PROTEIN_UBIQUITINATION_INVOLVED_IN_UBIQUITIN_DEPENDENT_PROTEIN_CATABOLIC_PROCESS	GO_REGULATION_OF_PROTEIN_UBIQUITINATION_INVOLVED_IN_UBIQUITIN_DEPENDENT_PROTEIN_CATABOLIC_PROCESS		96	0.31064	1.11138	0.331906	1	1	5219	tags=36%, list=25%, signal=49%
GO_REGULATION_OF_TYROSINE_PHOSPHORYLATION_OF_STAT1_PROTEIN	GO_REGULATION_OF_TYROSINE_PHOSPHORYLATION_OF_STAT1_PROTEIN		15	0.455777	1.13926	0.333333	1	1	4079	tags=47%, list=20%, signal=58%
GO_PHOSPHOPROTEIN_BINDING	GO_PHOSPHOPROTEIN_BINDING		58	0.320528	1.11949	0.333333	1	1	4643	tags=34%, list=23%, signal=44%
GO_LUNG_ALVEOLUS_DEVELOPMENT	GO_LUNG_ALVEOLUS_DEVELOPMENT		41	0.318113	1.11221	0.333333	1	1	1101	tags=15%, list=5%, signal=15%
GO_POSITIVE_REGULATION_OF_MYOBLAST_DIFFERENTIATION	GO_POSITIVE_REGULATION_OF_MYOBLAST_DIFFERENTIATION		22	0.348081	1.11624	0.333992	1	1	4305	tags=36%, list=21%, signal=46%
GO_NEGATIVE_REGULATION_OF_TELOMERE_MAINTENANCE	GO_NEGATIVE_REGULATION_OF_TELOMERE_MAINTENANCE		26	0.4145	1.1638	0.334038	1	1	5209	tags=50%, list=25%, signal=67%
GO_PROTEIN_SERINE_THREONINE_TYROSINE_KINASE_ACTIVITY	GO_PROTEIN_SERINE_THREONINE_TYROSINE_KINASE_ACTIVITY		38	0.293528	1.08858	0.334694	1	1	5183	tags=42%, list=25%, signal=56%
GO_REGULATION_OF_RAS_PROTEIN_SIGNAL_TRANSDUCTION	GO_REGULATION_OF_RAS_PROTEIN_SIGNAL_TRANSDUCTION		177	0.245751	1.08194	0.334702	1	1	4361	tags=29%, list=21%, signal=37%
GO_NUCLEUS_LOCALIZATION	GO_NUCLEUS_LOCALIZATION		20	0.381584	1.12266	0.335366	1	1	2283	tags=20%, list=11%, signal=22%
GO_CELLULAR_RESPONSE_TO_PROSTAGLANDIN_STIMULUS	GO_CELLULAR_RESPONSE_TO_PROSTAGLANDIN_STIMULUS		23	0.328491	1.08335	0.336557	1	1	5087	tags=39%, list=25%, signal=52%
GO_REGULATION_OF_MYOTUBE_DIFFERENTIATION	GO_REGULATION_OF_MYOTUBE_DIFFERENTIATION		54	0.30121	1.11039	0.336653	1	1	4048	tags=33%, list=20%, signal=41%
GO_NEGATIVE_REGULATION_OF_DEFENSE_RESPONSE_TO_VIRUS	GO_NEGATIVE_REGULATION_OF_DEFENSE_RESPONSE_TO_VIRUS		18	0.351226	1.0957	0.337398	1	1	3240	tags=28%, list=16%, signal=33%
GO_POSITIVE_REGULATION_OF_MEMBRANE_PROTEIN_ECTODOMAIN_PROTEOLYSIS	GO_POSITIVE_REGULATION_OF_MEMBRANE_PROTEIN_ECTODOMAIN_PROTEOLYSIS		15	0.415138	1.11892	0.337526	1	1	5131	tags=53%, list=25%, signal=71%
GO_CELLULAR_RESPONSE_TO_PROSTAGLANDIN_E_STIMULUS	GO_CELLULAR_RESPONSE_TO_PROSTAGLANDIN_E_STIMULUS		18	0.365163	1.09965	0.337917	1	1	5087	tags=39%, list=25%, signal=52%
GO_SPERMATID_DIFFERENTIATION	GO_SPERMATID_DIFFERENTIATION		117	0.237068	1.07159	0.339114	1	1	2167	tags=20%, list=11%, signal=22%
GO_NUCLEOTIDE_SUGAR_BIOSYNTHETIC_PROCESS	GO_NUCLEOTIDE_SUGAR_BIOSYNTHETIC_PROCESS		17	0.437681	1.1345	0.339286	1	1	5826	tags=47%, list=28%, signal=66%
GO_SYNAPTIC_VESICLE_ENDOCYTOSIS	GO_SYNAPTIC_VESICLE_ENDOCYTOSIS		17	0.342191	1.07534	0.339623	1	1	4920	tags=47%, list=24%, signal=62%
GO_REGULATION_OF_LEUKOCYTE_DEGRANULATION	GO_REGULATION_OF_LEUKOCYTE_DEGRANULATION		41	0.402402	1.14503	0.340292	1	1	5737	tags=49%, list=28%, signal=68%
GO_EPHRIN_RECEPTOR_SIGNALING_PATHWAY	GO_EPHRIN_RECEPTOR_SIGNALING_PATHWAY		83	0.285923	1.0879	0.341176	1	1	6000	tags=46%, list=29%, signal=64%
GO_POSITIVE_REGULATION_OF_ACTIN_FILAMENT_POLYMERIZATION	GO_POSITIVE_REGULATION_OF_ACTIN_FILAMENT_POLYMERIZATION		64	0.292349	1.09364	0.34188	1	1	5575	tags=42%, list=27%, signal=58%
GO_POSITIVE_REGULATION_OF_INTERLEUKIN_4_PRODUCTION	GO_POSITIVE_REGULATION_OF_INTERLEUKIN_4_PRODUCTION		21	0.439697	1.14214	0.343035	1	1	3944	tags=38%, list=19%, signal=47%
GO_REGULATION_OF_DNA_TEMPLATED_TRANSCRIPTION_IN_RESPONSE_TO_STRESS	GO_REGULATION_OF_DNA_TEMPLATED_TRANSCRIPTION_IN_RESPONSE_TO_STRESS		67	0.310136	1.08956	0.343478	1	1	4686	tags=31%, list=23%, signal=41%
GO_POSITIVE_REGULATION_OF_RECEPTOR_ACTIVITY	GO_POSITIVE_REGULATION_OF_RECEPTOR_ACTIVITY		39	0.314957	1.08432	0.34375	1	1	5349	tags=36%, list=26%, signal=48%
GO_EXOCYTIC_VESICLE	GO_EXOCYTIC_VESICLE		138	0.238967	1.05895	0.344697	1	1	3264	tags=24%, list=16%, signal=28%
GO_RNA_POLYMERASE_II_CARBOXY_TERMINAL_DOMAIN_KINASE_ACTIVITY	GO_RNA_POLYMERASE_II_CARBOXY_TERMINAL_DOMAIN_KINASE_ACTIVITY		15	0.404311	1.1035	0.345416	1	1	5761	tags=60%, list=28%, signal=83%
GO_URONIC_ACID_METABOLIC_PROCESS	GO_URONIC_ACID_METABOLIC_PROCESS		15	0.36041	1.08853	0.345455	1	1	5157	tags=47%, list=25%, signal=62%
GO_VESICLE_COATING	GO_VESICLE_COATING		72	0.315753	1.10342	0.345572	1	1	6210	tags=46%, list=30%, signal=66%
GO_REGULATION_OF_I_KAPPAB_KINASE_NF_KAPPAB_SIGNALING	GO_REGULATION_OF_I_KAPPAB_KINASE_NF_KAPPAB_SIGNALING		217	0.317333	1.11763	0.345652	1	1	7082	tags=50%, list=35%, signal=76%
GO_FC_GAMMA_RECEPTOR_SIGNALING_PATHWAY	GO_FC_GAMMA_RECEPTOR_SIGNALING_PATHWAY		75	0.351335	1.11969	0.345833	1	1	5734	tags=48%, list=28%, signal=66%
GO_FC_RECEPTOR_SIGNALING_PATHWAY	GO_FC_RECEPTOR_SIGNALING_PATHWAY		179	0.31616	1.12428	0.345912	1	1	5916	tags=44%, list=29%, signal=61%
GO_POSITIVE_REGULATION_OF_TRANSCRIPTION_FROM_RNA_POLYMERASE_II_PROMOTER_IN_RESPONSE_TO_STRESS	GO_POSITIVE_REGULATION_OF_TRANSCRIPTION_FROM_RNA_POLYMERASE_II_PROMOTER_IN_RESPONSE_TO_STRESS		23	0.407302	1.13476	0.346491	1	1	4686	tags=43%, list=23%, signal=56%
GO_REGULATION_OF_ASTROCYTE_DIFFERENTIATION	GO_REGULATION_OF_ASTROCYTE_DIFFERENTIATION		27	0.336021	1.07643	0.346614	1	1	3177	tags=37%, list=16%, signal=44%
GO_ANTIGEN_PROCESSING_AND_PRESENTATION_VIA_MHC_CLASS_IB	GO_ANTIGEN_PROCESSING_AND_PRESENTATION_VIA_MHC_CLASS_IB		15	0.510007	1.13627	0.347737	1	1	6973	tags=53%, list=34%, signal=81%
GO_PHOSPHOLIPID_DEPHOSPHORYLATION	GO_PHOSPHOLIPID_DEPHOSPHORYLATION		32	0.289094	1.07096	0.348089	1	1	2059	tags=22%, list=10%, signal=24%
GO_REGULATION_OF_INTERLEUKIN_1_BETA_PRODUCTION	GO_REGULATION_OF_INTERLEUKIN_1_BETA_PRODUCTION		44	0.392762	1.13791	0.348361	1	1	4057	tags=36%, list=20%, signal=45%
GO_MACROMOLECULE_TRANSMEMBRANE_TRANSPORTER_ACTIVITY	GO_MACROMOLECULE_TRANSMEMBRANE_TRANSPORTER_ACTIVITY		19	0.349648	1.06253	0.348361	1	1	3768	tags=32%, list=18%, signal=39%
GO_ENDOLYSOSOME	GO_ENDOLYSOSOME		15	0.429379	1.15499	0.348739	1	1	5431	tags=47%, list=27%, signal=63%
GO_NEGATIVE_REGULATION_OF_MACROAUTOPHAGY	GO_NEGATIVE_REGULATION_OF_MACROAUTOPHAGY		20	0.383249	1.09648	0.348936	1	1	5744	tags=45%, list=28%, signal=62%
GO_CALMODULIN_BINDING	GO_CALMODULIN_BINDING		174	0.227234	1.05867	0.350379	1	1	2210	tags=17%, list=11%, signal=19%
GO_NEGATIVE_REGULATION_OF_HISTONE_METHYLATION	GO_NEGATIVE_REGULATION_OF_HISTONE_METHYLATION		15	0.520904	1.16054	0.350538	1	1	4955	tags=47%, list=24%, signal=62%
GO_CARBOHYDRATE_TRANSMEMBRANE_TRANSPORT	GO_CARBOHYDRATE_TRANSMEMBRANE_TRANSPORT		22	0.40565	1.10843	0.350598	1	1	4878	tags=64%, list=24%, signal=83%
GO_PLATELET_AGGREGATION	GO_PLATELET_AGGREGATION		36	0.350882	1.1077	0.350951	1	1	5903	tags=56%, list=29%, signal=78%
GO_ORGANOPHOSPHATE_ESTER_TRANSPORT	GO_ORGANOPHOSPHATE_ESTER_TRANSPORT		85	0.238592	1.04734	0.352083	1	1	3679	tags=27%, list=18%, signal=33%
GO_CELLULAR_RESPONSE_TO_FATTY_ACID	GO_CELLULAR_RESPONSE_TO_FATTY_ACID		48	0.267939	1.05163	0.352826	1	1	2875	tags=23%, list=14%, signal=27%
GO_REGULATION_OF_TOLL_LIKE_RECEPTOR_4_SIGNALING_PATHWAY	GO_REGULATION_OF_TOLL_LIKE_RECEPTOR_4_SIGNALING_PATHWAY		16	0.408354	1.11297	0.354906	1	1	5085	tags=63%, list=25%, signal=83%
GO_REGULATION_OF_CD4_POSITIVE_ALPHA_BETA_T_CELL_ACTIVATION	GO_REGULATION_OF_CD4_POSITIVE_ALPHA_BETA_T_CELL_ACTIVATION		37	0.435474	1.14326	0.355319	1	1	5918	tags=49%, list=29%, signal=68%
GO_REGULATION_OF_IMMUNOGLOBULIN_SECRETION	GO_REGULATION_OF_IMMUNOGLOBULIN_SECRETION		17	0.38432	1.0857	0.355509	1	1	3398	tags=29%, list=17%, signal=35%
GO_PROTEIN_LOCALIZATION_TO_CHROMOSOME	GO_PROTEIN_LOCALIZATION_TO_CHROMOSOME		41	0.363948	1.08341	0.357294	1	1	4255	tags=32%, list=21%, signal=40%
GO_ANAPHASE_PROMOTING_COMPLEX_DEPENDENT_CATABOLIC_PROCESS	GO_ANAPHASE_PROMOTING_COMPLEX_DEPENDENT_CATABOLIC_PROCESS		72	0.359052	1.09648	0.359307	1	1	4916	tags=36%, list=24%, signal=47%
GO_PURINE_CONTAINING_COMPOUND_SALVAGE	GO_PURINE_CONTAINING_COMPOUND_SALVAGE		16	0.431311	1.12901	0.359833	1	1	6304	tags=69%, list=31%, signal=99%
GO_PHOSPHATIDYLINOSITOL_3_PHOSPHATE_BIOSYNTHETIC_PROCESS	GO_PHOSPHATIDYLINOSITOL_3_PHOSPHATE_BIOSYNTHETIC_PROCESS		49	0.262739	1.05543	0.361277	1	1	2241	tags=22%, list=11%, signal=25%
GO_ENDOCYTIC_VESICLE	GO_ENDOCYTIC_VESICLE		240	0.249919	1.06806	0.361522	1	1	5014	tags=30%, list=24%, signal=40%
GO_SINGLE_ORGANISM_MEMBRANE_FUSION	GO_SINGLE_ORGANISM_MEMBRANE_FUSION		116	0.221599	1.04205	0.361829	1	1	2549	tags=16%, list=12%, signal=18%
GO_PHOSPHATIDYLINOSITOL_KINASE_ACTIVITY	GO_PHOSPHATIDYLINOSITOL_KINASE_ACTIVITY		48	0.259361	1.06242	0.36255	1	1	2241	tags=21%, list=11%, signal=23%
GO_POSITIVE_REGULATION_OF_LIGASE_ACTIVITY	GO_POSITIVE_REGULATION_OF_LIGASE_ACTIVITY		101	0.314195	1.06501	0.364035	1	1	5187	tags=34%, list=25%, signal=45%
GO_SALIVARY_GLAND_DEVELOPMENT	GO_SALIVARY_GLAND_DEVELOPMENT		32	0.306311	1.06789	0.364173	1	1	1518	tags=19%, list=7%, signal=20%
GO_PHOTORECEPTOR_CELL_DIFFERENTIATION	GO_PHOTORECEPTOR_CELL_DIFFERENTIATION		48	0.279734	1.05343	0.364341	1	1	4250	tags=35%, list=21%, signal=45%
GO_SULFATION	GO_SULFATION		15	0.348598	1.06551	0.364522	1	1	1378	tags=27%, list=7%, signal=29%
GO_REGULATION_OF_MRNA_SPLICING_VIA_SPLICEOSOME	GO_REGULATION_OF_MRNA_SPLICING_VIA_SPLICEOSOME		55	0.35874	1.12066	0.365546	1	1	5259	tags=44%, list=26%, signal=59%
GO_GLYCOLIPID_BIOSYNTHETIC_PROCESS	GO_GLYCOLIPID_BIOSYNTHETIC_PROCESS		60	0.254335	1.05208	0.365613	1	1	4404	tags=28%, list=21%, signal=36%
GO_RETINOIC_ACID_RECEPTOR_BINDING	GO_RETINOIC_ACID_RECEPTOR_BINDING		31	0.311978	1.06142	0.365759	1	1	1323	tags=16%, list=6%, signal=17%
GO_KERATINOCYTE_DIFFERENTIATION	GO_KERATINOCYTE_DIFFERENTIATION		80	0.25641	1.05462	0.366167	1	1	3449	tags=28%, list=17%, signal=33%
GO_EXTRINSIC_COMPONENT_OF_CYTOPLASMIC_SIDE_OF_PLASMA_MEMBRANE	GO_EXTRINSIC_COMPONENT_OF_CYTOPLASMIC_SIDE_OF_PLASMA_MEMBRANE		98	0.261524	1.05571	0.366397	1	1	5701	tags=40%, list=28%, signal=55%
GO_PURINE_NTP_DEPENDENT_HELICASE_ACTIVITY	GO_PURINE_NTP_DEPENDENT_HELICASE_ACTIVITY		93	0.29932	1.08124	0.367089	1	1	6486	tags=48%, list=32%, signal=70%
GO_INTRINSIC_COMPONENT_OF_ENDOPLASMIC_RETICULUM_MEMBRANE	GO_INTRINSIC_COMPONENT_OF_ENDOPLASMIC_RETICULUM_MEMBRANE		112	0.282033	1.07218	0.368421	1	1	5911	tags=37%, list=29%, signal=51%
GO_MOLTING_CYCLE	GO_MOLTING_CYCLE		81	0.238931	1.02938	0.368519	1	1	4341	tags=31%, list=21%, signal=39%
GO_REGULATION_OF_CYTOKINE_SECRETION	GO_REGULATION_OF_CYTOKINE_SECRETION		136	0.306374	1.087	0.369979	1	1	4931	tags=38%, list=24%, signal=50%
GO_ER_NUCLEUS_SIGNALING_PATHWAY	GO_ER_NUCLEUS_SIGNALING_PATHWAY		32	0.368068	1.0844	0.370044	1	1	4562	tags=41%, list=22%, signal=52%
GO_REGULATION_OF_TRANSCRIPTION_FACTOR_IMPORT_INTO_NUCLEUS	GO_REGULATION_OF_TRANSCRIPTION_FACTOR_IMPORT_INTO_NUCLEUS		90	0.29246	1.0678	0.370763	1	1	3731	tags=28%, list=18%, signal=34%
GO_MEIOSIS_I	GO_MEIOSIS_I		81	0.280521	1.06432	0.370902	1	1	4880	tags=42%, list=24%, signal=55%
GO_PROTEASOME_ACCESSORY_COMPLEX	GO_PROTEASOME_ACCESSORY_COMPLEX		23	0.406849	1.08826	0.370933	1	1	7128	tags=61%, list=35%, signal=93%
GO_REGULATION_OF_INTRACELLULAR_ESTROGEN_RECEPTOR_SIGNALING_PATHWAY	GO_REGULATION_OF_INTRACELLULAR_ESTROGEN_RECEPTOR_SIGNALING_PATHWAY		26	0.328966	1.06828	0.371308	1	1	4405	tags=27%, list=22%, signal=34%
GO_GLYCOSPHINGOLIPID_BIOSYNTHETIC_PROCESS	GO_GLYCOSPHINGOLIPID_BIOSYNTHETIC_PROCESS		24	0.30652	1.04419	0.371324	1	1	3339	tags=25%, list=16%, signal=30%
GO_REGULATION_OF_STEROID_METABOLIC_PROCESS	GO_REGULATION_OF_STEROID_METABOLIC_PROCESS		71	0.264532	1.05596	0.372549	1	1	3532	tags=25%, list=17%, signal=31%
GO_CELLULAR_RESPONSE_TO_CARBOHYDRATE_STIMULUS	GO_CELLULAR_RESPONSE_TO_CARBOHYDRATE_STIMULUS		72	0.278566	1.05111	0.374194	1	1	5233	tags=35%, list=26%, signal=46%
GO_IRE1_MEDIATED_UNFOLDED_PROTEIN_RESPONSE	GO_IRE1_MEDIATED_UNFOLDED_PROTEIN_RESPONSE		52	0.384956	1.09283	0.375536	1	1	3114	tags=29%, list=15%, signal=34%
GO_ENDORIBONUCLEASE_COMPLEX	GO_ENDORIBONUCLEASE_COMPLEX		15	0.410135	1.07926	0.37577	1	1	3260	tags=33%, list=16%, signal=40%
GO_ALKALI_METAL_ION_BINDING	GO_ALKALI_METAL_ION_BINDING		19	0.32412	1.04667	0.376404	1	1	3919	tags=37%, list=19%, signal=46%
GO_CUL4_RING_E3_UBIQUITIN_LIGASE_COMPLEX	GO_CUL4_RING_E3_UBIQUITIN_LIGASE_COMPLEX		25	0.357279	1.08727	0.376812	1	1	4510	tags=36%, list=22%, signal=46%
GO_POSITIVE_REGULATION_OF_COAGULATION	GO_POSITIVE_REGULATION_OF_COAGULATION		24	0.341039	1.07999	0.376812	1	1	1416	tags=13%, list=7%, signal=13%
GO_POSITIVE_REGULATION_OF_PEPTIDYL_THREONINE_PHOSPHORYLATION	GO_POSITIVE_REGULATION_OF_PEPTIDYL_THREONINE_PHOSPHORYLATION		22	0.322566	1.06238	0.377246	1	1	3244	tags=32%, list=16%, signal=38%
GO_REGULATION_OF_IMMUNOGLOBULIN_PRODUCTION	GO_REGULATION_OF_IMMUNOGLOBULIN_PRODUCTION		47	0.325754	1.0589	0.378819	1	1	6973	tags=55%, list=34%, signal=84%
GO_UDP_GLYCOSYLTRANSFERASE_ACTIVITY	GO_UDP_GLYCOSYLTRANSFERASE_ACTIVITY		117	0.23044	1.04062	0.379798	1	1	4726	tags=34%, list=23%, signal=44%
GO_GLUCOSYLTRANSFERASE_ACTIVITY	GO_GLUCOSYLTRANSFERASE_ACTIVITY		15	0.396018	1.0844	0.379877	1	1	4170	tags=40%, list=20%, signal=50%
GO_POSITIVE_REGULATION_OF_I_KAPPAB_KINASE_NF_KAPPAB_SIGNALING	GO_POSITIVE_REGULATION_OF_I_KAPPAB_KINASE_NF_KAPPAB_SIGNALING		167	0.328336	1.08699	0.380645	1	1	7647	tags=55%, list=37%, signal=87%
GO_REGULATION_OF_CLATHRIN_MEDIATED_ENDOCYTOSIS	GO_REGULATION_OF_CLATHRIN_MEDIATED_ENDOCYTOSIS		16	0.395003	1.06402	0.380952	1	1	5161	tags=50%, list=25%, signal=67%
GO_REGULATION_OF_VASCULAR_ENDOTHELIAL_GROWTH_FACTOR_RECEPTOR_SIGNALING_PATHWAY	GO_REGULATION_OF_VASCULAR_ENDOTHELIAL_GROWTH_FACTOR_RECEPTOR_SIGNALING_PATHWAY		25	0.35231	1.061	0.380952	1	1	5068	tags=36%, list=25%, signal=48%
GO_RECEPTOR_METABOLIC_PROCESS	GO_RECEPTOR_METABOLIC_PROCESS		77	0.248121	1.03833	0.381048	1	1	5444	tags=36%, list=27%, signal=49%
GO_ORGANELLE_LOCALIZATION	GO_ORGANELLE_LOCALIZATION		387	0.22046	1.02373	0.381057	1	1	4534	tags=29%, list=22%, signal=36%
GO_IRON_ION_TRANSPORT	GO_IRON_ION_TRANSPORT		53	0.301908	1.07122	0.382289	1	1	4879	tags=38%, list=24%, signal=49%
GO_POSITIVE_REGULATION_OF_INTERLEUKIN_1_PRODUCTION	GO_POSITIVE_REGULATION_OF_INTERLEUKIN_1_PRODUCTION		34	0.423375	1.11164	0.383158	1	1	4564	tags=41%, list=22%, signal=53%
GO_MRNA_TRANSCRIPTION	GO_MRNA_TRANSCRIPTION		19	0.388754	1.07204	0.384289	1	1	4882	tags=47%, list=24%, signal=62%
GO_TUMOR_NECROSIS_FACTOR_RECEPTOR_BINDING	GO_TUMOR_NECROSIS_FACTOR_RECEPTOR_BINDING		29	0.395511	1.09502	0.384306	1	1	4700	tags=45%, list=23%, signal=58%
GO_MEMBRANE_FUSION	GO_MEMBRANE_FUSION		142	0.22556	1.03529	0.385106	1	1	3514	tags=20%, list=17%, signal=24%
GO_INTRINSIC_APOPTOTIC_SIGNALING_PATHWAY_BY_P53_CLASS_MEDIATOR	GO_INTRINSIC_APOPTOTIC_SIGNALING_PATHWAY_BY_P53_CLASS_MEDIATOR		51	0.319418	1.07517	0.385439	1	1	4573	tags=29%, list=22%, signal=38%
GO_MONOSACCHARIDE_TRANSMEMBRANE_TRANSPORTER_ACTIVITY	GO_MONOSACCHARIDE_TRANSMEMBRANE_TRANSPORTER_ACTIVITY		19	0.361422	1.06816	0.385965	1	1	4878	tags=63%, list=24%, signal=83%
GO_POSITIVE_REGULATION_OF_INTERLEUKIN_1_SECRETION	GO_POSITIVE_REGULATION_OF_INTERLEUKIN_1_SECRETION		22	0.469176	1.12122	0.387029	1	1	4564	tags=45%, list=22%, signal=58%
GO_NEGATIVE_REGULATION_OF_LEUKOCYTE_PROLIFERATION	GO_NEGATIVE_REGULATION_OF_LEUKOCYTE_PROLIFERATION		65	0.348484	1.0783	0.387029	1	1	6471	tags=51%, list=32%, signal=74%
GO_REGULATION_OF_NITRIC_OXIDE_SYNTHASE_BIOSYNTHETIC_PROCESS	GO_REGULATION_OF_NITRIC_OXIDE_SYNTHASE_BIOSYNTHETIC_PROCESS		17	0.391951	1.07903	0.387234	1	1	5550	tags=53%, list=27%, signal=73%
GO_PEPTIDYL_TYROSINE_AUTOPHOSPHORYLATION	GO_PEPTIDYL_TYROSINE_AUTOPHOSPHORYLATION		38	0.354368	1.0809	0.387424	1	1	5641	tags=42%, list=28%, signal=58%
GO_VESICLE_COAT	GO_VESICLE_COAT		42	0.317447	1.05681	0.3878	1	1	4856	tags=36%, list=24%, signal=47%
GO_POLY_PYRIMIDINE_TRACT_BINDING	GO_POLY_PYRIMIDINE_TRACT_BINDING		16	0.363233	1.05589	0.390593	1	1	5126	tags=50%, list=25%, signal=67%
GO_PRECATALYTIC_SPLICEOSOME	GO_PRECATALYTIC_SPLICEOSOME		21	0.420112	1.09264	0.390658	1	1	5221	tags=43%, list=25%, signal=57%
GO_NEGATIVE_REGULATION_OF_LIPID_BIOSYNTHETIC_PROCESS	GO_NEGATIVE_REGULATION_OF_LIPID_BIOSYNTHETIC_PROCESS		42	0.279454	1.03268	0.39083	1	1	3474	tags=31%, list=17%, signal=37%
GO_POSITIVE_REGULATION_OF_DNA_RECOMBINATION	GO_POSITIVE_REGULATION_OF_DNA_RECOMBINATION		18	0.374106	1.07451	0.391489	1	1	4880	tags=50%, list=24%, signal=66%
GO_REGULATION_OF_T_CELL_RECEPTOR_SIGNALING_PATHWAY	GO_REGULATION_OF_T_CELL_RECEPTOR_SIGNALING_PATHWAY		27	0.480478	1.1326	0.391863	1	1	7250	tags=70%, list=35%, signal=109%
GO_NEGATIVE_REGULATION_OF_T_CELL_RECEPTOR_SIGNALING_PATHWAY	GO_NEGATIVE_REGULATION_OF_T_CELL_RECEPTOR_SIGNALING_PATHWAY		16	0.479584	1.10739	0.392324	1	1	6688	tags=75%, list=33%, signal=111%
GO_LOW_DENSITY_LIPOPROTEIN_PARTICLE_RECEPTOR_BINDING	GO_LOW_DENSITY_LIPOPROTEIN_PARTICLE_RECEPTOR_BINDING		17	0.329912	1.03527	0.392484	1	1	4412	tags=47%, list=22%, signal=60%
GO_HISTONE_H3_ACETYLATION	GO_HISTONE_H3_ACETYLATION		40	0.35417	1.07386	0.394515	1	1	3003	tags=23%, list=15%, signal=26%
GO_REGULATION_OF_INTERLEUKIN_12_PRODUCTION	GO_REGULATION_OF_INTERLEUKIN_12_PRODUCTION		50	0.367344	1.09664	0.395397	1	1	5014	tags=44%, list=24%, signal=58%
GO_EXOPEPTIDASE_ACTIVITY	GO_EXOPEPTIDASE_ACTIVITY		100	0.232529	1.0172	0.395918	1	1	4202	tags=28%, list=21%, signal=35%
GO_RESPONSE_TO_TOPOLOGICALLY_INCORRECT_PROTEIN	GO_RESPONSE_TO_TOPOLOGICALLY_INCORRECT_PROTEIN		154	0.292224	1.06307	0.396146	1	1	5535	tags=36%, list=27%, signal=49%
GO_REGULATION_OF_ERBB_SIGNALING_PATHWAY	GO_REGULATION_OF_ERBB_SIGNALING_PATHWAY		77	0.253379	1.00507	0.396437	1	1	4534	tags=27%, list=22%, signal=35%
GO_MISMATCH_REPAIR	GO_MISMATCH_REPAIR		27	0.374785	1.05159	0.397059	1	1	6240	tags=52%, list=30%, signal=74%
GO_REGULATION_OF_BONE_DEVELOPMENT	GO_REGULATION_OF_BONE_DEVELOPMENT		17	0.379932	1.05349	0.397149	1	1	2024	tags=24%, list=10%, signal=26%
GO_POSITIVE_REGULATION_OF_PROTEIN_TYROSINE_KINASE_ACTIVITY	GO_POSITIVE_REGULATION_OF_PROTEIN_TYROSINE_KINASE_ACTIVITY		33	0.332826	1.05401	0.39749	1	1	3001	tags=24%, list=15%, signal=28%
GO_CYSTEINE_TYPE_ENDOPEPTIDASE_INHIBITOR_ACTIVITY	GO_CYSTEINE_TYPE_ENDOPEPTIDASE_INHIBITOR_ACTIVITY		52	0.278007	1.03338	0.398039	1	1	3665	tags=25%, list=18%, signal=30%
GO_AROMATIC_AMINO_ACID_FAMILY_CATABOLIC_PROCESS	GO_AROMATIC_AMINO_ACID_FAMILY_CATABOLIC_PROCESS		19	0.372518	1.06672	0.398844	1	1	4755	tags=47%, list=23%, signal=62%
GO_PEPTIDYL_THREONINE_MODIFICATION	GO_PEPTIDYL_THREONINE_MODIFICATION		46	0.2743	1.03891	0.39916	1	1	4198	tags=30%, list=20%, signal=38%
GO_POSITIVE_REGULATION_OF_ANTIGEN_PROCESSING_AND_PRESENTATION	GO_POSITIVE_REGULATION_OF_ANTIGEN_PROCESSING_AND_PRESENTATION		16	0.488882	1.09695	0.399577	1	1	4564	tags=44%, list=22%, signal=56%
GO_NEGATIVE_REGULATION_OF_CELL_CYCLE_G2_M_PHASE_TRANSITION	GO_NEGATIVE_REGULATION_OF_CELL_CYCLE_G2_M_PHASE_TRANSITION		23	0.344179	1.06165	0.40081	1	1	5796	tags=52%, list=28%, signal=73%
GO_POSITIVE_REGULATION_OF_NEURON_APOPTOTIC_PROCESS	GO_POSITIVE_REGULATION_OF_NEURON_APOPTOTIC_PROCESS		45	0.276424	1.02398	0.402041	1	1	2288	tags=18%, list=11%, signal=20%
GO_NEGATIVE_REGULATION_OF_PROTEIN_SECRETION	GO_NEGATIVE_REGULATION_OF_PROTEIN_SECRETION		101	0.238006	1.01426	0.40481	1	1	3671	tags=28%, list=18%, signal=34%
GO_NEGATIVE_REGULATION_OF_HOMOTYPIC_CELL_CELL_ADHESION	GO_NEGATIVE_REGULATION_OF_HOMOTYPIC_CELL_CELL_ADHESION		96	0.310078	1.05149	0.40592	1	1	6471	tags=51%, list=32%, signal=74%
GO_REGULATION_OF_T_HELPER_1_TYPE_IMMUNE_RESPONSE	GO_REGULATION_OF_T_HELPER_1_TYPE_IMMUNE_RESPONSE		21	0.421417	1.07575	0.406186	1	1	6290	tags=52%, list=31%, signal=76%
GO_CHONDROITIN_SULFATE_PROTEOGLYCAN_BIOSYNTHETIC_PROCESS	GO_CHONDROITIN_SULFATE_PROTEOGLYCAN_BIOSYNTHETIC_PROCESS		28	0.31839	1.02585	0.406709	1	1	3091	tags=25%, list=15%, signal=29%
GO_REGULATION_OF_TRIGLYCERIDE_BIOSYNTHETIC_PROCESS	GO_REGULATION_OF_TRIGLYCERIDE_BIOSYNTHETIC_PROCESS		17	0.45396	1.08873	0.406746	1	1	4825	tags=41%, list=24%, signal=54%
GO_ENDOCYTIC_VESICLE_MEMBRANE	GO_ENDOCYTIC_VESICLE_MEMBRANE		142	0.254574	1.03461	0.407332	1	1	5169	tags=32%, list=25%, signal=42%
GO_LYMPHOCYTE_ACTIVATION_INVOLVED_IN_IMMUNE_RESPONSE	GO_LYMPHOCYTE_ACTIVATION_INVOLVED_IN_IMMUNE_RESPONSE		94	0.308619	1.03594	0.407407	1	1	4931	tags=33%, list=24%, signal=43%
GO_NEGATIVE_REGULATION_OF_ALPHA_BETA_T_CELL_ACTIVATION	GO_NEGATIVE_REGULATION_OF_ALPHA_BETA_T_CELL_ACTIVATION		23	0.341083	1.04027	0.407921	1	1	6471	tags=52%, list=32%, signal=76%
GO_REGULATION_OF_INTERLEUKIN_6_BIOSYNTHETIC_PROCESS	GO_REGULATION_OF_INTERLEUKIN_6_BIOSYNTHETIC_PROCESS		15	0.387372	1.05382	0.408818	1	1	2280	tags=33%, list=11%, signal=37%
GO_POSITIVE_REGULATION_OF_PRODUCTION_OF_MOLECULAR_MEDIATOR_OF_IMMUNE_RESPONSE	GO_POSITIVE_REGULATION_OF_PRODUCTION_OF_MOLECULAR_MEDIATOR_OF_IMMUNE_RESPONSE		60	0.315777	1.03576	0.409283	1	1	4700	tags=37%, list=23%, signal=47%
GO_DOPAMINE_RECEPTOR_BINDING	GO_DOPAMINE_RECEPTOR_BINDING		16	0.360951	1.03273	0.409543	1	1	4369	tags=44%, list=21%, signal=56%
GO_REGULATION_OF_EXTRACELLULAR_MATRIX_ORGANIZATION	GO_REGULATION_OF_EXTRACELLULAR_MATRIX_ORGANIZATION		26	0.332262	1.03118	0.411417	1	1	4931	tags=35%, list=24%, signal=46%
GO_NEGATIVE_REGULATION_OF_LYMPHOCYTE_DIFFERENTIATION	GO_NEGATIVE_REGULATION_OF_LYMPHOCYTE_DIFFERENTIATION		39	0.274872	1.01768	0.411417	1	1	5596	tags=41%, list=27%, signal=56%
GO_NEGATIVE_REGULATION_OF_B_CELL_PROLIFERATION	GO_NEGATIVE_REGULATION_OF_B_CELL_PROLIFERATION		15	0.460896	1.08198	0.412998	1	1	3647	tags=40%, list=18%, signal=49%
GO_NEGATIVE_REGULATION_OF_CELL_CELL_ADHESION	GO_NEGATIVE_REGULATION_OF_CELL_CELL_ADHESION		130	0.283742	1.04056	0.413223	1	1	6554	tags=47%, list=32%, signal=69%
GO_OXIDOREDUCTASE_ACTIVITY_OXIDIZING_METAL_IONS	GO_OXIDOREDUCTASE_ACTIVITY_OXIDIZING_METAL_IONS		16	0.355	1.027	0.413333	1	1	796	tags=13%, list=4%, signal=13%
GO_PHAGOCYTIC_VESICLE_MEMBRANE	GO_PHAGOCYTIC_VESICLE_MEMBRANE		55	0.328895	1.05053	0.41342	1	1	5169	tags=36%, list=25%, signal=49%
GO_MULTI_ORGANISM_MEMBRANE_ORGANIZATION	GO_MULTI_ORGANISM_MEMBRANE_ORGANIZATION		28	0.325093	1.02327	0.414013	1	1	5744	tags=43%, list=28%, signal=59%
GO_COCHLEA_MORPHOGENESIS	GO_COCHLEA_MORPHOGENESIS		20	0.300295	1.02151	0.414226	1	1	6669	tags=55%, list=33%, signal=81%
GO_EPITHELIAL_CELL_PROLIFERATION	GO_EPITHELIAL_CELL_PROLIFERATION		88	0.23813	1.02407	0.41498	1	1	4305	tags=31%, list=21%, signal=39%
GO_MODULATION_OF_GROWTH_OF_SYMBIONT_INVOLVED_IN_INTERACTION_WITH_HOST	GO_MODULATION_OF_GROWTH_OF_SYMBIONT_INVOLVED_IN_INTERACTION_WITH_HOST		16	0.383501	1.04277	0.415507	1	1	3317	tags=50%, list=16%, signal=60%
GO_ENZYME_INHIBITOR_ACTIVITY	GO_ENZYME_INHIBITOR_ACTIVITY		343	0.197485	1.01107	0.415842	1	1	4372	tags=25%, list=21%, signal=31%
GO_CELL_SEPARATION_AFTER_CYTOKINESIS	GO_CELL_SEPARATION_AFTER_CYTOKINESIS		15	0.395004	1.03615	0.416162	1	1	3390	tags=33%, list=17%, signal=40%
GO_G_PROTEIN_BETA_GAMMA_SUBUNIT_COMPLEX_BINDING	GO_G_PROTEIN_BETA_GAMMA_SUBUNIT_COMPLEX_BINDING		21	0.308259	1.01968	0.416495	1	1	2145	tags=19%, list=10%, signal=21%
GO_REGULATION_OF_MITOPHAGY	GO_REGULATION_OF_MITOPHAGY		41	0.296232	1.01787	0.418033	1	1	3131	tags=22%, list=15%, signal=26%
GO_POSITIVE_REGULATION_OF_EXTRACELLULAR_MATRIX_ORGANIZATION	GO_POSITIVE_REGULATION_OF_EXTRACELLULAR_MATRIX_ORGANIZATION		16	0.365799	1.03442	0.419231	1	1	4250	tags=38%, list=21%, signal=47%
GO_HSP90_PROTEIN_BINDING	GO_HSP90_PROTEIN_BINDING		27	0.309311	1.02182	0.419492	1	1	7123	tags=48%, list=35%, signal=74%
GO_T_HELPER_1_TYPE_IMMUNE_RESPONSE	GO_T_HELPER_1_TYPE_IMMUNE_RESPONSE		17	0.461637	1.08098	0.420719	1	1	4701	tags=41%, list=23%, signal=53%
GO_NEGATIVE_REGULATION_OF_T_CELL_PROLIFERATION	GO_NEGATIVE_REGULATION_OF_T_CELL_PROLIFERATION		48	0.332686	1.04795	0.421384	1	1	6471	tags=54%, list=32%, signal=79%
GO_PROTEIN_N_TERMINUS_BINDING	GO_PROTEIN_N_TERMINUS_BINDING		99	0.290783	1.04191	0.421589	1	1	4795	tags=33%, list=23%, signal=43%
GO_REGULATION_OF_INTERLEUKIN_2_BIOSYNTHETIC_PROCESS	GO_REGULATION_OF_INTERLEUKIN_2_BIOSYNTHETIC_PROCESS		17	0.411206	1.05087	0.421687	1	1	6892	tags=59%, list=34%, signal=89%
GO_ENDORIBONUCLEASE_ACTIVITY	GO_ENDORIBONUCLEASE_ACTIVITY		41	0.31025	1.03921	0.421712	1	1	3260	tags=22%, list=16%, signal=26%
GO_NUCLEOTIDE_EXCISION_REPAIR_DNA_INCISION	GO_NUCLEOTIDE_EXCISION_REPAIR_DNA_INCISION		38	0.374744	1.06797	0.42236	1	1	6056	tags=55%, list=30%, signal=78%
GO_SIGNAL_TRANSDUCTION_IN_RESPONSE_TO_DNA_DAMAGE	GO_SIGNAL_TRANSDUCTION_IN_RESPONSE_TO_DNA_DAMAGE		92	0.286458	1.03424	0.422658	1	1	4707	tags=32%, list=23%, signal=41%
GO_PROTON_TRANSPORTING_V_TYPE_ATPASE_COMPLEX	GO_PROTON_TRANSPORTING_V_TYPE_ATPASE_COMPLEX		22	0.348526	1.02443	0.42268	1	1	4485	tags=50%, list=22%, signal=64%
GO_RRNA_METHYLATION	GO_RRNA_METHYLATION		16	0.346199	1.02509	0.423387	1	1	7246	tags=50%, list=35%, signal=77%
GO_MRNA_SPLICE_SITE_SELECTION	GO_MRNA_SPLICE_SITE_SELECTION		25	0.473246	1.12098	0.423729	1	1	5859	tags=44%, list=29%, signal=62%
GO_POSITIVE_REGULATION_OF_LEUKOCYTE_DEGRANULATION	GO_POSITIVE_REGULATION_OF_LEUKOCYTE_DEGRANULATION		18	0.401069	1.02389	0.423729	1	1	5381	tags=50%, list=26%, signal=68%
GO_ION_ANTIPORTER_ACTIVITY	GO_ION_ANTIPORTER_ACTIVITY		42	0.266975	1.00778	0.424419	1	1	3468	tags=31%, list=17%, signal=37%
GO_PRE_AUTOPHAGOSOMAL_STRUCTURE	GO_PRE_AUTOPHAGOSOMAL_STRUCTURE		28	0.325	1.01869	0.425101	1	1	3576	tags=21%, list=17%, signal=26%
GO_REGULATION_OF_SPINDLE_ORGANIZATION	GO_REGULATION_OF_SPINDLE_ORGANIZATION		17	0.413333	1.06664	0.42511	1	1	5744	tags=41%, list=28%, signal=57%
GO_HEAT_SHOCK_PROTEIN_BINDING	GO_HEAT_SHOCK_PROTEIN_BINDING		84	0.272958	1.02154	0.425806	1	1	5939	tags=33%, list=29%, signal=47%
GO_REGULATION_OF_MAST_CELL_ACTIVATION	GO_REGULATION_OF_MAST_CELL_ACTIVATION		39	0.343665	1.02287	0.426471	1	1	5737	tags=46%, list=28%, signal=64%
GO_MRNA_CIS_SPLICING_VIA_SPLICEOSOME	GO_MRNA_CIS_SPLICING_VIA_SPLICEOSOME		16	0.448443	1.07027	0.427105	1	1	5778	tags=56%, list=28%, signal=78%
GO_POSITIVE_REGULATION_OF_LEUKOCYTE_APOPTOTIC_PROCESS	GO_POSITIVE_REGULATION_OF_LEUKOCYTE_APOPTOTIC_PROCESS		25	0.35583	1.02656	0.427686	1	1	5037	tags=44%, list=25%, signal=58%
GO_EMBRYONIC_DIGESTIVE_TRACT_DEVELOPMENT	GO_EMBRYONIC_DIGESTIVE_TRACT_DEVELOPMENT		32	0.297198	1.02826	0.428846	1	1	2740	tags=19%, list=13%, signal=22%
GO_CLATHRIN_COAT	GO_CLATHRIN_COAT		44	0.315892	1.03373	0.429167	1	1	4375	tags=32%, list=21%, signal=40%
GO_ANTIGEN_PROCESSING_AND_PRESENTATION_OF_EXOGENOUS_PEPTIDE_ANTIGEN_VIA_MHC_CLASS_I	GO_ANTIGEN_PROCESSING_AND_PRESENTATION_OF_EXOGENOUS_PEPTIDE_ANTIGEN_VIA_MHC_CLASS_I		61	0.349697	1.04339	0.429474	1	1	5014	tags=34%, list=24%, signal=45%
GO_SNRNA_BINDING	GO_SNRNA_BINDING		33	0.378899	1.03932	0.429787	1	1	5221	tags=48%, list=25%, signal=65%
GO_COATED_MEMBRANE	GO_COATED_MEMBRANE		77	0.291345	1.03628	0.429825	1	1	5810	tags=42%, list=28%, signal=58%
GO_APOPTOTIC_PROCESS_INVOLVED_IN_MORPHOGENESIS	GO_APOPTOTIC_PROCESS_INVOLVED_IN_MORPHOGENESIS		16	0.361447	1.03075	0.42998	1	1	4526	tags=38%, list=22%, signal=48%
GO_LIPOPROTEIN_PARTICLE_RECEPTOR_ACTIVITY	GO_LIPOPROTEIN_PARTICLE_RECEPTOR_ACTIVITY		16	0.367387	1.03771	0.430155	1	1	2744	tags=31%, list=13%, signal=36%
GO_PROTEASOMAL_PROTEIN_CATABOLIC_PROCESS	GO_PROTEASOMAL_PROTEIN_CATABOLIC_PROCESS		258	0.260606	1.02182	0.430407	1	1	4916	tags=31%, list=24%, signal=40%
GO_METALLOENDOPEPTIDASE_ACTIVITY	GO_METALLOENDOPEPTIDASE_ACTIVITY		107	0.229836	1.01516	0.430712	1	1	3510	tags=26%, list=17%, signal=31%
GO_NEGATIVE_REGULATION_OF_CELL_CYCLE_PROCESS	GO_NEGATIVE_REGULATION_OF_CELL_CYCLE_PROCESS		203	0.264581	1.02517	0.430736	1	1	4713	tags=33%, list=23%, signal=42%
GO_GOLGI_TO_VACUOLE_TRANSPORT	GO_GOLGI_TO_VACUOLE_TRANSPORT		26	0.315453	1.0126	0.430962	1	1	913	tags=12%, list=4%, signal=12%
GO_HYDROLASE_ACTIVITY_HYDROLYZING_N_GLYCOSYL_COMPOUNDS	GO_HYDROLASE_ACTIVITY_HYDROLYZING_N_GLYCOSYL_COMPOUNDS		21	0.337197	1.00353	0.431212	1	1	6240	tags=52%, list=30%, signal=75%
GO_VITAMIN_BIOSYNTHETIC_PROCESS	GO_VITAMIN_BIOSYNTHETIC_PROCESS		15	0.375162	1.02222	0.431493	1	1	5349	tags=47%, list=26%, signal=63%
GO_NEGATIVE_REGULATION_OF_CELL_ACTIVATION	GO_NEGATIVE_REGULATION_OF_CELL_ACTIVATION		150	0.282178	1.0192	0.431535	1	1	5924	tags=41%, list=29%, signal=58%
GO_NON_MEMBRANE_SPANNING_PROTEIN_TYROSINE_KINASE_ACTIVITY	GO_NON_MEMBRANE_SPANNING_PROTEIN_TYROSINE_KINASE_ACTIVITY		45	0.326267	1.02213	0.431772	1	1	6706	tags=49%, list=33%, signal=73%
GO_CONDENSED_NUCLEAR_CHROMOSOME	GO_CONDENSED_NUCLEAR_CHROMOSOME		81	0.271117	1.00383	0.431772	1	1	1996	tags=19%, list=10%, signal=20%
GO_CELLULAR_RESPONSE_TO_INTERFERON_BETA	GO_CELLULAR_RESPONSE_TO_INTERFERON_BETA		15	0.337827	1.01178	0.434043	1	1	4057	tags=40%, list=20%, signal=50%
GO_RESPONSE_TO_AMMONIUM_ION	GO_RESPONSE_TO_AMMONIUM_ION		50	0.249067	1.0216	0.434363	1	1	3015	tags=22%, list=15%, signal=26%
GO_GLUCURONOSYLTRANSFERASE_ACTIVITY	GO_GLUCURONOSYLTRANSFERASE_ACTIVITY		21	0.304541	1.01514	0.434783	1	1	5132	tags=43%, list=25%, signal=57%
GO_RUFFLE_ORGANIZATION	GO_RUFFLE_ORGANIZATION		20	0.386585	1.02271	0.435052	1	1	8030	tags=70%, list=39%, signal=115%
GO_REGULATION_OF_CELL_CYCLE_PHASE_TRANSITION	GO_REGULATION_OF_CELL_CYCLE_PHASE_TRANSITION		306	0.262977	1.02972	0.435165	1	1	5059	tags=34%, list=25%, signal=44%
GO_REGULATION_OF_T_CELL_MEDIATED_CYTOTOXICITY	GO_REGULATION_OF_T_CELL_MEDIATED_CYTOTOXICITY		22	0.426394	1.03818	0.435318	1	1	5143	tags=45%, list=25%, signal=61%
GO_CELLULAR_RESPONSE_TO_FLUID_SHEAR_STRESS	GO_CELLULAR_RESPONSE_TO_FLUID_SHEAR_STRESS		19	0.351358	0.990743	0.436009	1	1	4305	tags=21%, list=21%, signal=27%
GO_PHOSPHATIDYLINOSITOL_3_KINASE_COMPLEX	GO_PHOSPHATIDYLINOSITOL_3_KINASE_COMPLEX		19	0.317185	1.03564	0.43659	1	1	2145	tags=26%, list=10%, signal=29%
GO_EMBRYONIC_PLACENTA_MORPHOGENESIS	GO_EMBRYONIC_PLACENTA_MORPHOGENESIS		22	0.318355	1.00014	0.436992	1	1	5707	tags=50%, list=28%, signal=69%
GO_NEGATIVE_REGULATION_OF_LIPID_METABOLIC_PROCESS	GO_NEGATIVE_REGULATION_OF_LIPID_METABOLIC_PROCESS		70	0.246788	1.00655	0.437367	1	1	3532	tags=26%, list=17%, signal=31%
GO_GLYCERALDEHYDE_3_PHOSPHATE_METABOLIC_PROCESS	GO_GLYCERALDEHYDE_3_PHOSPHATE_METABOLIC_PROCESS		17	0.365813	1.00652	0.437628	1	1	5623	tags=53%, list=27%, signal=73%
GO_REGULATION_OF_CELL_KILLING	GO_REGULATION_OF_CELL_KILLING		59	0.364193	1.03104	0.438134	1	1	5565	tags=41%, list=27%, signal=56%
GO_GLYCOPROTEIN_CATABOLIC_PROCESS	GO_GLYCOPROTEIN_CATABOLIC_PROCESS		15	0.336289	1.02657	0.438298	1	1	3942	tags=40%, list=19%, signal=49%
GO_PSEUDOPODIUM	GO_PSEUDOPODIUM		16	0.364565	1.02427	0.439024	1	1	6535	tags=56%, list=32%, signal=83%
GO_POSITIVE_REGULATION_OF_MULTI_ORGANISM_PROCESS	GO_POSITIVE_REGULATION_OF_MULTI_ORGANISM_PROCESS		146	0.244027	1.00225	0.439331	1	1	2687	tags=20%, list=13%, signal=23%
GO_REGULATION_OF_TELOMERASE_ACTIVITY	GO_REGULATION_OF_TELOMERASE_ACTIVITY		38	0.316515	1.00829	0.440162	1	1	4377	tags=37%, list=21%, signal=47%
GO_ER_TO_GOLGI_TRANSPORT_VESICLE_MEMBRANE	GO_ER_TO_GOLGI_TRANSPORT_VESICLE_MEMBRANE		48	0.325883	1.01182	0.440347	1	1	6436	tags=48%, list=31%, signal=70%
GO_ERROR_FREE_TRANSLESION_SYNTHESIS	GO_ERROR_FREE_TRANSLESION_SYNTHESIS		18	0.452152	1.05452	0.440529	1	1	5819	tags=50%, list=28%, signal=70%
GO_ACTIVATION_OF_INNATE_IMMUNE_RESPONSE	GO_ACTIVATION_OF_INNATE_IMMUNE_RESPONSE		193	0.316885	1.02412	0.44086	1	1	6859	tags=53%, list=33%, signal=79%
GO_INNATE_IMMUNE_RESPONSE_ACTIVATING_CELL_SURFACE_RECEPTOR_SIGNALING_PATHWAY	GO_INNATE_IMMUNE_RESPONSE_ACTIVATING_CELL_SURFACE_RECEPTOR_SIGNALING_PATHWAY		98	0.31264	1.02199	0.441113	1	1	7320	tags=57%, list=36%, signal=88%
GO_ENDOCYTOSIS	GO_ENDOCYTOSIS		457	0.233218	0.990421	0.443277	1	1	5529	tags=36%, list=27%, signal=48%
GO_REGULATION_OF_TYPE_2_IMMUNE_RESPONSE	GO_REGULATION_OF_TYPE_2_IMMUNE_RESPONSE		25	0.377995	1.03228	0.443515	1	1	6982	tags=56%, list=34%, signal=85%
GO_TRANS_GOLGI_NETWORK_TRANSPORT_VESICLE	GO_TRANS_GOLGI_NETWORK_TRANSPORT_VESICLE		27	0.333612	1.00592	0.444915	1	1	5169	tags=44%, list=25%, signal=59%
GO_CELLULAR_RESPONSE_TO_BIOTIC_STIMULUS	GO_CELLULAR_RESPONSE_TO_BIOTIC_STIMULUS		152	0.280728	1.0033	0.445148	1	1	5005	tags=40%, list=24%, signal=53%
GO_POSITIVE_REGULATION_OF_PROTEIN_MODIFICATION_BY_SMALL_PROTEIN_CONJUGATION_OR_REMOVAL	GO_POSITIVE_REGULATION_OF_PROTEIN_MODIFICATION_BY_SMALL_PROTEIN_CONJUGATION_OR_REMOVAL		182	0.271607	1.01093	0.445916	1	1	7205	tags=47%, list=35%, signal=72%
GO_POSITIVE_REGULATION_OF_INTERFERON_GAMMA_PRODUCTION	GO_POSITIVE_REGULATION_OF_INTERFERON_GAMMA_PRODUCTION		58	0.356235	1.03205	0.446121	1	1	4931	tags=41%, list=24%, signal=54%
GO_COA_HYDROLASE_ACTIVITY	GO_COA_HYDROLASE_ACTIVITY		18	0.40838	1.03021	0.446894	1	1	4285	tags=39%, list=21%, signal=49%
GO_NEGATIVE_REGULATION_OF_DNA_METABOLIC_PROCESS	GO_NEGATIVE_REGULATION_OF_DNA_METABOLIC_PROCESS		104	0.263378	1.0043	0.447257	1	1	4377	tags=31%, list=21%, signal=39%
GO_MHC_PROTEIN_COMPLEX	GO_MHC_PROTEIN_COMPLEX		22	0.522218	1.1008	0.447368	1	1	7254	tags=77%, list=35%, signal=120%
GO_REGULATION_OF_INTERLEUKIN_13_PRODUCTION	GO_REGULATION_OF_INTERLEUKIN_13_PRODUCTION		17	0.388846	1.02343	0.447853	1	1	3218	tags=35%, list=16%, signal=42%
GO_POSITIVE_REGULATION_OF_NATURAL_KILLER_CELL_ACTIVATION	GO_POSITIVE_REGULATION_OF_NATURAL_KILLER_CELL_ACTIVATION		15	0.431321	1.02415	0.448133	1	1	5306	tags=53%, list=26%, signal=72%
GO_POSITIVE_REGULATION_OF_CYCLIN_DEPENDENT_PROTEIN_KINASE_ACTIVITY	GO_POSITIVE_REGULATION_OF_CYCLIN_DEPENDENT_PROTEIN_KINASE_ACTIVITY		32	0.277517	0.984421	0.448498	1	1	2981	tags=22%, list=15%, signal=26%
GO_REGULATION_OF_RECEPTOR_RECYCLING	GO_REGULATION_OF_RECEPTOR_RECYCLING		19	0.31803	1.00076	0.449153	1	1	4534	tags=37%, list=22%, signal=47%
GO_ORGANIC_ACID_SODIUM_SYMPORTER_ACTIVITY	GO_ORGANIC_ACID_SODIUM_SYMPORTER_ACTIVITY		28	0.334961	1.01736	0.449438	1	1	1339	tags=18%, list=7%, signal=19%
GO_METHYL_CPG_BINDING	GO_METHYL_CPG_BINDING		16	0.374995	1.02573	0.44958	1	1	1744	tags=19%, list=9%, signal=20%
GO_NCRNA_3_END_PROCESSING	GO_NCRNA_3_END_PROCESSING		16	0.378953	1.01623	0.449782	1	1	7344	tags=50%, list=36%, signal=78%
GO_MEMBRANE_PROTEIN_ECTODOMAIN_PROTEOLYSIS	GO_MEMBRANE_PROTEIN_ECTODOMAIN_PROTEOLYSIS		20	0.414221	1.01776	0.449791	1	1	7162	tags=60%, list=35%, signal=92%
GO_CHROMOSOME_TELOMERIC_REGION	GO_CHROMOSOME_TELOMERIC_REGION		141	0.291958	1.00694	0.45	1	1	4309	tags=30%, list=21%, signal=38%
GO_T_CELL_RECEPTOR_SIGNALING_PATHWAY	GO_T_CELL_RECEPTOR_SIGNALING_PATHWAY		136	0.328081	1.02064	0.450549	1	1	7320	tags=57%, list=36%, signal=89%
GO_METALLOPEPTIDASE_ACTIVITY	GO_METALLOPEPTIDASE_ACTIVITY		178	0.214842	1.00468	0.450677	1	1	3510	tags=25%, list=17%, signal=30%
GO_RNA_SECONDARY_STRUCTURE_UNWINDING	GO_RNA_SECONDARY_STRUCTURE_UNWINDING		37	0.312548	1.00736	0.45082	1	1	7204	tags=54%, list=35%, signal=83%
GO_TERMINATION_OF_RNA_POLYMERASE_II_TRANSCRIPTION	GO_TERMINATION_OF_RNA_POLYMERASE_II_TRANSCRIPTION		53	0.3869	1.03992	0.451064	1	1	4500	tags=38%, list=22%, signal=48%
GO_SULFOTRANSFERASE_ACTIVITY	GO_SULFOTRANSFERASE_ACTIVITY		47	0.275759	1.01611	0.451977	1	1	2071	tags=21%, list=10%, signal=24%
GO_ARP2_3_COMPLEX_MEDIATED_ACTIN_NUCLEATION	GO_ARP2_3_COMPLEX_MEDIATED_ACTIN_NUCLEATION		15	0.387601	1.00288	0.452229	1	1	5325	tags=60%, list=26%, signal=81%
GO_SIGNAL_TRANSDUCTION_BY_P53_CLASS_MEDIATOR	GO_SIGNAL_TRANSDUCTION_BY_P53_CLASS_MEDIATOR		120	0.279844	1.02517	0.452431	1	1	4707	tags=28%, list=23%, signal=37%
GO_RESPONSE_TO_ARSENIC_CONTAINING_SUBSTANCE	GO_RESPONSE_TO_ARSENIC_CONTAINING_SUBSTANCE		28	0.299127	0.988926	0.452954	1	1	5349	tags=46%, list=26%, signal=63%
GO_PROTEIN_N_LINKED_GLYCOSYLATION	GO_PROTEIN_N_LINKED_GLYCOSYLATION		74	0.241914	0.979542	0.452954	1	1	4726	tags=27%, list=23%, signal=35%
GO_N_METHYLTRANSFERASE_ACTIVITY	GO_N_METHYLTRANSFERASE_ACTIVITY		78	0.254732	1.00701	0.453629	1	1	2638	tags=19%, list=13%, signal=22%
GO_B_CELL_HOMEOSTASIS	GO_B_CELL_HOMEOSTASIS		21	0.389794	1.0158	0.455128	1	1	5370	tags=52%, list=26%, signal=71%
GO_MICROFILAMENT_MOTOR_ACTIVITY	GO_MICROFILAMENT_MOTOR_ACTIVITY		21	0.329504	1.00457	0.455238	1	1	1838	tags=24%, list=9%, signal=26%
GO_CELL_ACTIVATION_INVOLVED_IN_IMMUNE_RESPONSE	GO_CELL_ACTIVATION_INVOLVED_IN_IMMUNE_RESPONSE		134	0.29586	1.00832	0.455301	1	1	5134	tags=35%, list=25%, signal=46%
GO_PROTEOGLYCAN_BIOSYNTHETIC_PROCESS	GO_PROTEOGLYCAN_BIOSYNTHETIC_PROCESS		56	0.251195	0.988795	0.45567	1	1	3091	tags=21%, list=15%, signal=25%
GO_METAPHASE_PLATE_CONGRESSION	GO_METAPHASE_PLATE_CONGRESSION		39	0.357496	1.01545	0.455982	1	1	4085	tags=38%, list=20%, signal=48%
GO_REGULATION_OF_HISTONE_H3_K9_METHYLATION	GO_REGULATION_OF_HISTONE_H3_K9_METHYLATION		17	0.372578	0.997134	0.456067	1	1	3859	tags=35%, list=19%, signal=43%
GO_PHOSPHATIDYLINOSITOL_BISPHOSPHATE_BINDING	GO_PHOSPHATIDYLINOSITOL_BISPHOSPHATE_BINDING		67	0.228667	0.989064	0.456107	1	1	2594	tags=19%, list=13%, signal=22%
GO_REGULATION_OF_GLIAL_CELL_PROLIFERATION	GO_REGULATION_OF_GLIAL_CELL_PROLIFERATION		21	0.302585	1.01238	0.456212	1	1	3647	tags=24%, list=18%, signal=29%
GO_REGULATION_OF_INTERLEUKIN_1_SECRETION	GO_REGULATION_OF_INTERLEUKIN_1_SECRETION		28	0.391494	1.01325	0.456432	1	1	4792	tags=39%, list=23%, signal=51%
GO_ANION_ANION_ANTIPORTER_ACTIVITY	GO_ANION_ANION_ANTIPORTER_ACTIVITY		21	0.300724	1.00084	0.456439	1	1	3460	tags=29%, list=17%, signal=34%
GO_NEGATIVE_REGULATION_OF_ANTIGEN_RECEPTOR_MEDIATED_SIGNALING_PATHWAY	GO_NEGATIVE_REGULATION_OF_ANTIGEN_RECEPTOR_MEDIATED_SIGNALING_PATHWAY		20	0.437262	1.04386	0.456612	1	1	6688	tags=65%, list=33%, signal=96%
GO_ORGANELLE_MEMBRANE_FUSION	GO_ORGANELLE_MEMBRANE_FUSION		88	0.236469	0.989469	0.457023	1	1	3514	tags=22%, list=17%, signal=26%
GO_NEGATIVE_REGULATION_OF_SEQUENCE_SPECIFIC_DNA_BINDING_TRANSCRIPTION_FACTOR_ACTIVITY	GO_NEGATIVE_REGULATION_OF_SEQUENCE_SPECIFIC_DNA_BINDING_TRANSCRIPTION_FACTOR_ACTIVITY		129	0.226634	0.983095	0.457516	1	1	5414	tags=37%, list=26%, signal=50%
GO_EPHRIN_RECEPTOR_BINDING	GO_EPHRIN_RECEPTOR_BINDING		24	0.303039	0.99864	0.459048	1	1	463	tags=13%, list=2%, signal=13%
GO_NEGATIVE_REGULATION_OF_CALCIUM_ION_TRANSPORT	GO_NEGATIVE_REGULATION_OF_CALCIUM_ION_TRANSPORT		46	0.251924	0.979629	0.459184	1	1	5889	tags=35%, list=29%, signal=49%
GO_REGULATION_OF_TUMOR_NECROSIS_FACTOR_SUPERFAMILY_CYTOKINE_PRODUCTION	GO_REGULATION_OF_TUMOR_NECROSIS_FACTOR_SUPERFAMILY_CYTOKINE_PRODUCTION		90	0.292444	0.99005	0.460123	1	1	4792	tags=36%, list=23%, signal=46%
GO_REGULATION_OF_ALTERNATIVE_MRNA_SPLICING_VIA_SPLICEOSOME	GO_REGULATION_OF_ALTERNATIVE_MRNA_SPLICING_VIA_SPLICEOSOME		31	0.323526	1.03513	0.460251	1	1	5093	tags=42%, list=25%, signal=56%
GO_U2_SNRNP	GO_U2_SNRNP		18	0.416504	1.02695	0.460385	1	1	3328	tags=33%, list=16%, signal=40%
GO_HISTONE_METHYLTRANSFERASE_ACTIVITY	GO_HISTONE_METHYLTRANSFERASE_ACTIVITY		52	0.280825	1.0036	0.460446	1	1	2520	tags=21%, list=12%, signal=24%
GO_REGULATION_OF_CELL_CYCLE_G2_M_PHASE_TRANSITION	GO_REGULATION_OF_CELL_CYCLE_G2_M_PHASE_TRANSITION		57	0.292621	1.00311	0.460744	1	1	5307	tags=40%, list=26%, signal=54%
GO_CLATHRIN_ADAPTOR_COMPLEX	GO_CLATHRIN_ADAPTOR_COMPLEX		27	0.376755	1.02807	0.461216	1	1	4070	tags=33%, list=20%, signal=42%
GO_NEGATIVE_REGULATION_OF_MAP_KINASE_ACTIVITY	GO_NEGATIVE_REGULATION_OF_MAP_KINASE_ACTIVITY		71	0.257107	0.978939	0.461216	1	1	3858	tags=27%, list=19%, signal=33%
GO_MYELOID_DENDRITIC_CELL_ACTIVATION	GO_MYELOID_DENDRITIC_CELL_ACTIVATION		24	0.388878	1.02945	0.461378	1	1	4564	tags=42%, list=22%, signal=54%
GO_REGULATION_OF_SIGNAL_TRANSDUCTION_BY_P53_CLASS_MEDIATOR	GO_REGULATION_OF_SIGNAL_TRANSDUCTION_BY_P53_CLASS_MEDIATOR		158	0.269993	0.989916	0.461538	1	1	5593	tags=38%, list=27%, signal=52%
GO_REGULATION_OF_LEUKOCYTE_MEDIATED_CYTOTOXICITY	GO_REGULATION_OF_LEUKOCYTE_MEDIATED_CYTOTOXICITY		49	0.37525	1.01036	0.462168	1	1	4389	tags=33%, list=21%, signal=41%
GO_POSITIVE_REGULATION_OF_PROTEIN_LOCALIZATION_TO_NUCLEUS	GO_POSITIVE_REGULATION_OF_PROTEIN_LOCALIZATION_TO_NUCLEUS		121	0.259037	0.982105	0.462343	1	1	4134	tags=26%, list=20%, signal=33%
GO_ERROR_PRONE_TRANSLESION_SYNTHESIS	GO_ERROR_PRONE_TRANSLESION_SYNTHESIS		19	0.46639	1.05214	0.463736	1	1	5819	tags=47%, list=28%, signal=66%
GO_OMEGA_PEPTIDASE_ACTIVITY	GO_OMEGA_PEPTIDASE_ACTIVITY		16	0.335792	0.98924	0.464015	1	1	417	tags=13%, list=2%, signal=13%
GO_ESTABLISHMENT_OF_MITOTIC_SPINDLE_LOCALIZATION	GO_ESTABLISHMENT_OF_MITOTIC_SPINDLE_LOCALIZATION		23	0.322461	0.989768	0.464503	1	1	1297	tags=13%, list=6%, signal=14%
GO_SIGNAL_PEPTIDE_PROCESSING	GO_SIGNAL_PEPTIDE_PROCESSING		22	0.299081	0.994523	0.464627	1	1	2052	tags=27%, list=10%, signal=30%
GO_REGULATION_OF_TRANSCRIPTION_FROM_RNA_POLYMERASE_II_PROMOTER_IN_RESPONSE_TO_HYPOXIA	GO_REGULATION_OF_TRANSCRIPTION_FROM_RNA_POLYMERASE_II_PROMOTER_IN_RESPONSE_TO_HYPOXIA		32	0.292021	1.00093	0.464853	1	1	4686	tags=31%, list=23%, signal=40%
GO_REGULATION_OF_B_CELL_APOPTOTIC_PROCESS	GO_REGULATION_OF_B_CELL_APOPTOTIC_PROCESS		18	0.37075	0.98602	0.465409	1	1	4757	tags=44%, list=23%, signal=58%
GO_REGULATION_OF_PEPTIDYL_SERINE_PHOSPHORYLATION_OF_STAT_PROTEIN	GO_REGULATION_OF_PEPTIDYL_SERINE_PHOSPHORYLATION_OF_STAT_PROTEIN		19	0.364858	1.01262	0.465517	1	1	1704	tags=26%, list=8%, signal=29%
GO_POSITIVE_REGULATION_OF_PROTEIN_POLYMERIZATION	GO_POSITIVE_REGULATION_OF_PROTEIN_POLYMERIZATION		84	0.255094	0.989932	0.466805	1	1	5641	tags=39%, list=28%, signal=54%
GO_PROTEIN_DNA_COMPLEX_SUBUNIT_ORGANIZATION	GO_PROTEIN_DNA_COMPLEX_SUBUNIT_ORGANIZATION		191	0.258852	0.984843	0.466814	1	1	4510	tags=29%, list=22%, signal=37%
GO_POSITIVE_REGULATION_OF_IMMUNOGLOBULIN_PRODUCTION	GO_POSITIVE_REGULATION_OF_IMMUNOGLOBULIN_PRODUCTION		31	0.333948	0.998425	0.467775	1	1	6973	tags=55%, list=34%, signal=83%
GO_DNA_ALKYLATION	GO_DNA_ALKYLATION		42	0.267981	0.999621	0.467961	1	1	3776	tags=26%, list=18%, signal=32%
GO_SNORNA_BINDING	GO_SNORNA_BINDING		24	0.316661	0.993915	0.468172	1	1	4291	tags=33%, list=21%, signal=42%
GO_REGULATION_OF_RNA_SPLICING	GO_REGULATION_OF_RNA_SPLICING		83	0.32617	1.03414	0.46822	1	1	4576	tags=34%, list=22%, signal=43%
GO_PEPTIDE_ANTIGEN_BINDING	GO_PEPTIDE_ANTIGEN_BINDING		25	0.439762	1.02084	0.469008	1	1	7254	tags=64%, list=35%, signal=99%
GO_PHOSPHATIDYLETHANOLAMINE_METABOLIC_PROCESS	GO_PHOSPHATIDYLETHANOLAMINE_METABOLIC_PROCESS		17	0.314817	0.991478	0.469388	1	1	3677	tags=35%, list=18%, signal=43%
GO_ERAD_PATHWAY	GO_ERAD_PATHWAY		71	0.278628	0.995423	0.469432	1	1	4691	tags=30%, list=23%, signal=38%
GO_PROSTATE_GLAND_DEVELOPMENT	GO_PROSTATE_GLAND_DEVELOPMENT		40	0.266004	0.990158	0.469636	1	1	3033	tags=23%, list=15%, signal=26%
GO_REGULATION_OF_STEROID_BIOSYNTHETIC_PROCESS	GO_REGULATION_OF_STEROID_BIOSYNTHETIC_PROCESS		47	0.257428	0.994897	0.46988	1	1	3380	tags=26%, list=17%, signal=31%
GO_NEGATIVE_REGULATION_OF_MRNA_METABOLIC_PROCESS	GO_NEGATIVE_REGULATION_OF_MRNA_METABOLIC_PROCESS		32	0.327867	0.994579	0.469957	1	1	4737	tags=38%, list=23%, signal=49%
GO_RIBOSOMAL_SMALL_SUBUNIT_ASSEMBLY	GO_RIBOSOMAL_SMALL_SUBUNIT_ASSEMBLY		15	0.40089	1.00736	0.470238	1	1	4754	tags=40%, list=23%, signal=52%
GO_HEPARAN_SULFATE_SULFOTRANSFERASE_ACTIVITY	GO_HEPARAN_SULFATE_SULFOTRANSFERASE_ACTIVITY		15	0.355471	0.985286	0.470699	1	1	2071	tags=27%, list=10%, signal=30%
GO_EPIDERMAL_CELL_DIFFERENTIATION	GO_EPIDERMAL_CELL_DIFFERENTIATION		119	0.219043	0.964121	0.471173	1	1	3449	tags=25%, list=17%, signal=30%
GO_MORPHOGENESIS_OF_AN_EPITHELIAL_SHEET	GO_MORPHOGENESIS_OF_AN_EPITHELIAL_SHEET		40	0.279768	0.968636	0.471193	1	1	4269	tags=35%, list=21%, signal=44%
GO_NEGATIVE_REGULATION_OF_IMMUNE_EFFECTOR_PROCESS	GO_NEGATIVE_REGULATION_OF_IMMUNE_EFFECTOR_PROCESS		100	0.244312	0.944767	0.471774	1	1	3970	tags=25%, list=19%, signal=31%
GO_SERINE_TYPE_EXOPEPTIDASE_ACTIVITY	GO_SERINE_TYPE_EXOPEPTIDASE_ACTIVITY		17	0.34942	1.00546	0.471888	1	1	5070	tags=47%, list=25%, signal=62%
GO_PHOSPHOLIPASE_A2_ACTIVITY	GO_PHOSPHOLIPASE_A2_ACTIVITY		27	0.280669	0.976567	0.471933	1	1	2616	tags=22%, list=13%, signal=25%
GO_ESTABLISHMENT_OF_EPITHELIAL_CELL_POLARITY	GO_ESTABLISHMENT_OF_EPITHELIAL_CELL_POLARITY		21	0.311152	0.982337	0.472222	1	1	3866	tags=38%, list=19%, signal=47%
GO_REGULATION_OF_NIK_NF_KAPPAB_SIGNALING	GO_REGULATION_OF_NIK_NF_KAPPAB_SIGNALING		42	0.286906	1.00361	0.472689	1	1	4587	tags=40%, list=22%, signal=52%
GO_NEGATIVE_REGULATION_OF_CYTOKINE_BIOSYNTHETIC_PROCESS	GO_NEGATIVE_REGULATION_OF_CYTOKINE_BIOSYNTHETIC_PROCESS		27	0.3026	0.982164	0.472763	1	1	2376	tags=19%, list=12%, signal=21%
GO_MALE_GERM_CELL_NUCLEUS	GO_MALE_GERM_CELL_NUCLEUS		15	0.332584	0.984309	0.47412	1	1	2840	tags=40%, list=14%, signal=46%
GO_CLATHRIN_MEDIATED_ENDOCYTOSIS	GO_CLATHRIN_MEDIATED_ENDOCYTOSIS		35	0.29642	0.98729	0.475	1	1	4920	tags=43%, list=24%, signal=56%
GO_PLATELET_DEGRANULATION	GO_PLATELET_DEGRANULATION		99	0.241398	0.950119	0.47561	1	1	5574	tags=34%, list=27%, signal=47%
GO_REGULATION_OF_TOR_SIGNALING	GO_REGULATION_OF_TOR_SIGNALING		66	0.239989	0.989606	0.475687	1	1	4089	tags=30%, list=20%, signal=38%
GO_MYD88_INDEPENDENT_TOLL_LIKE_RECEPTOR_SIGNALING_PATHWAY	GO_MYD88_INDEPENDENT_TOLL_LIKE_RECEPTOR_SIGNALING_PATHWAY		29	0.410969	1.03299	0.475771	1	1	7592	tags=59%, list=37%, signal=93%
GO_POSITIVE_REGULATION_OF_MICROTUBULE_POLYMERIZATION_OR_DEPOLYMERIZATION	GO_POSITIVE_REGULATION_OF_MICROTUBULE_POLYMERIZATION_OR_DEPOLYMERIZATION		22	0.338355	1.00801	0.475806	1	1	5939	tags=50%, list=29%, signal=70%
GO_POSITIVE_REGULATION_OF_G1_S_TRANSITION_OF_MITOTIC_CELL_CYCLE	GO_POSITIVE_REGULATION_OF_G1_S_TRANSITION_OF_MITOTIC_CELL_CYCLE		24	0.296215	0.974802	0.475983	1	1	3788	tags=29%, list=18%, signal=36%
GO_ANTIGEN_PROCESSING_AND_PRESENTATION_OF_ENDOGENOUS_ANTIGEN	GO_ANTIGEN_PROCESSING_AND_PRESENTATION_OF_ENDOGENOUS_ANTIGEN		17	0.488483	1.0534	0.476091	1	1	7203	tags=59%, list=35%, signal=91%
GO_POSITIVE_REGULATION_OF_T_CELL_MEDIATED_CYTOTOXICITY	GO_POSITIVE_REGULATION_OF_T_CELL_MEDIATED_CYTOTOXICITY		15	0.416066	0.983178	0.476483	1	1	5143	tags=53%, list=25%, signal=71%
GO_REGULATION_OF_ANTIGEN_PROCESSING_AND_PRESENTATION	GO_REGULATION_OF_ANTIGEN_PROCESSING_AND_PRESENTATION		23	0.437852	1.03675	0.476987	1	1	4899	tags=48%, list=24%, signal=63%
GO_TRANSPORT_VESICLE	GO_TRANSPORT_VESICLE		319	0.20397	0.981036	0.477178	1	1	3307	tags=21%, list=16%, signal=25%
GO_GASTRULATION_WITH_MOUTH_FORMING_SECOND	GO_GASTRULATION_WITH_MOUTH_FORMING_SECOND		27	0.284443	0.983356	0.477551	1	1	2312	tags=22%, list=11%, signal=25%
GO_CYCLIN_BINDING	GO_CYCLIN_BINDING		18	0.350799	0.979326	0.477642	1	1	4273	tags=44%, list=21%, signal=56%
GO_DNA_TEMPLATED_TRANSCRIPTION_TERMINATION	GO_DNA_TEMPLATED_TRANSCRIPTION_TERMINATION		87	0.31452	1.01012	0.477801	1	1	5795	tags=41%, list=28%, signal=57%
GO_VENTRICULAR_CARDIAC_MUSCLE_TISSUE_DEVELOPMENT	GO_VENTRICULAR_CARDIAC_MUSCLE_TISSUE_DEVELOPMENT		43	0.268302	0.988081	0.477927	1	1	5022	tags=35%, list=25%, signal=46%
GO_PROTEIN_SECRETION	GO_PROTEIN_SECRETION		109	0.245986	0.978598	0.479915	1	1	5169	tags=36%, list=25%, signal=48%
GO_POSITIVE_REGULATION_OF_PROTEIN_IMPORT	GO_POSITIVE_REGULATION_OF_PROTEIN_IMPORT		98	0.275836	0.995978	0.480084	1	1	4134	tags=30%, list=20%, signal=37%
GO_CAMERA_TYPE_EYE_MORPHOGENESIS	GO_CAMERA_TYPE_EYE_MORPHOGENESIS		98	0.229523	0.985576	0.480447	1	1	2219	tags=16%, list=11%, signal=18%
GO_ANION_HOMEOSTASIS	GO_ANION_HOMEOSTASIS		40	0.295869	0.991149	0.481038	1	1	2283	tags=20%, list=11%, signal=22%
GO_PROTEIN_AUTOPHOSPHORYLATION	GO_PROTEIN_AUTOPHOSPHORYLATION		189	0.237987	0.972087	0.48125	1	1	3901	tags=26%, list=19%, signal=32%
GO_MANNOSYLATION	GO_MANNOSYLATION		29	0.300481	0.97628	0.481633	1	1	4023	tags=34%, list=20%, signal=43%
GO_POSITIVE_REGULATION_OF_CELLULAR_RESPONSE_TO_INSULIN_STIMULUS	GO_POSITIVE_REGULATION_OF_CELLULAR_RESPONSE_TO_INSULIN_STIMULUS		20	0.285372	0.985997	0.481836	1	1	1799	tags=20%, list=9%, signal=22%
GO_CHROMATIN_ASSEMBLY_OR_DISASSEMBLY	GO_CHROMATIN_ASSEMBLY_OR_DISASSEMBLY		139	0.260474	0.973779	0.482759	1	1	4431	tags=29%, list=22%, signal=36%
GO_LOW_DENSITY_LIPOPROTEIN_PARTICLE_BINDING	GO_LOW_DENSITY_LIPOPROTEIN_PARTICLE_BINDING		15	0.326889	0.972726	0.482966	1	1	4971	tags=40%, list=24%, signal=53%
GO_PROTEOGLYCAN_METABOLIC_PROCESS	GO_PROTEOGLYCAN_METABOLIC_PROCESS		81	0.229107	0.968174	0.483673	1	1	3091	tags=19%, list=15%, signal=22%
GO_REGULATION_OF_RHO_PROTEIN_SIGNAL_TRANSDUCTION	GO_REGULATION_OF_RHO_PROTEIN_SIGNAL_TRANSDUCTION		104	0.233403	0.977239	0.483806	1	1	5473	tags=38%, list=27%, signal=52%
GO_REGULATION_OF_MAST_CELL_ACTIVATION_INVOLVED_IN_IMMUNE_RESPONSE	GO_REGULATION_OF_MAST_CELL_ACTIVATION_INVOLVED_IN_IMMUNE_RESPONSE		31	0.341475	0.970361	0.484009	1	1	5737	tags=48%, list=28%, signal=67%
GO_POSITIVE_REGULATION_OF_B_CELL_MEDIATED_IMMUNITY	GO_POSITIVE_REGULATION_OF_B_CELL_MEDIATED_IMMUNITY		26	0.354128	0.968422	0.484144	1	1	6892	tags=62%, list=34%, signal=93%
GO_ANTIGEN_RECEPTOR_MEDIATED_SIGNALING_PATHWAY	GO_ANTIGEN_RECEPTOR_MEDIATED_SIGNALING_PATHWAY		171	0.332438	0.986639	0.484716	1	1	7458	tags=60%, list=36%, signal=93%
GO_IMMUNE_RESPONSE_REGULATING_CELL_SURFACE_RECEPTOR_SIGNALING_PATHWAY	GO_IMMUNE_RESPONSE_REGULATING_CELL_SURFACE_RECEPTOR_SIGNALING_PATHWAY		281	0.306458	0.991788	0.484783	1	1	6814	tags=51%, list=33%, signal=76%
GO_PHOSPHOLIPID_TRANSPORT	GO_PHOSPHOLIPID_TRANSPORT		55	0.248851	0.988959	0.485169	1	1	3924	tags=29%, list=19%, signal=36%
GO_TRANSFERASE_ACTIVITY_TRANSFERRING_ACYL_GROUPS_OTHER_THAN_AMINO_ACYL_GROUPS	GO_TRANSFERASE_ACTIVITY_TRANSFERRING_ACYL_GROUPS_OTHER_THAN_AMINO_ACYL_GROUPS		186	0.214652	0.978567	0.485597	1	1	3641	tags=23%, list=18%, signal=28%
GO_TOLL_LIKE_RECEPTOR_SIGNALING_PATHWAY	GO_TOLL_LIKE_RECEPTOR_SIGNALING_PATHWAY		83	0.339059	0.98654	0.485961	1	1	5557	tags=45%, list=27%, signal=61%
GO_PHOTORECEPTOR_CELL_DEVELOPMENT	GO_PHOTORECEPTOR_CELL_DEVELOPMENT		37	0.269659	0.987409	0.486842	1	1	3820	tags=32%, list=19%, signal=40%
GO_POSITIVE_REGULATION_OF_TRANSCRIPTION_INITIATION_FROM_RNA_POLYMERASE_II_PROMOTER	GO_POSITIVE_REGULATION_OF_TRANSCRIPTION_INITIATION_FROM_RNA_POLYMERASE_II_PROMOTER		17	0.335927	0.992776	0.487288	1	1	1640	tags=18%, list=8%, signal=19%
GO_ALPHA_BETA_T_CELL_DIFFERENTIATION	GO_ALPHA_BETA_T_CELL_DIFFERENTIATION		44	0.361552	1.00663	0.487552	1	1	5596	tags=41%, list=27%, signal=56%
GO_THREONINE_TYPE_PEPTIDASE_ACTIVITY	GO_THREONINE_TYPE_PEPTIDASE_ACTIVITY		19	0.3601	0.962843	0.487552	1	1	4916	tags=37%, list=24%, signal=48%
GO_LABYRINTHINE_LAYER_DEVELOPMENT	GO_LABYRINTHINE_LAYER_DEVELOPMENT		44	0.255394	0.972024	0.487805	1	1	3909	tags=30%, list=19%, signal=36%
GO_REGULATION_OF_ALPHA_BETA_T_CELL_PROLIFERATION	GO_REGULATION_OF_ALPHA_BETA_T_CELL_PROLIFERATION		22	0.498289	1.031	0.488421	1	1	6973	tags=73%, list=34%, signal=110%
GO_SYNAPTIC_VESICLE_RECYCLING	GO_SYNAPTIC_VESICLE_RECYCLING		22	0.320129	0.988658	0.488593	1	1	4920	tags=41%, list=24%, signal=54%
GO_REGULATION_OF_LIPOPROTEIN_METABOLIC_PROCESS	GO_REGULATION_OF_LIPOPROTEIN_METABOLIC_PROCESS		15	0.31702	0.967913	0.489279	1	1	5118	tags=33%, list=25%, signal=44%
GO_STRIATED_MUSCLE_ADAPTATION	GO_STRIATED_MUSCLE_ADAPTATION		23	0.300059	0.96418	0.489362	1	1	6110	tags=48%, list=30%, signal=68%
GO_NEGATIVE_REGULATION_OF_NF_KAPPAB_TRANSCRIPTION_FACTOR_ACTIVITY	GO_NEGATIVE_REGULATION_OF_NF_KAPPAB_TRANSCRIPTION_FACTOR_ACTIVITY		62	0.266109	0.991014	0.490239	1	1	5740	tags=42%, list=28%, signal=58%
GO_LYSOSOMAL_LUMEN	GO_LYSOSOMAL_LUMEN		80	0.281774	0.963654	0.490722	1	1	6641	tags=48%, list=32%, signal=70%
GO_NEGATIVE_REGULATION_OF_HOMEOSTATIC_PROCESS	GO_NEGATIVE_REGULATION_OF_HOMEOSTATIC_PROCESS		117	0.244496	0.962476	0.490722	1	1	5349	tags=34%, list=26%, signal=46%
GO_PEPTIDYL_ARGININE_MODIFICATION	GO_PEPTIDYL_ARGININE_MODIFICATION		17	0.287638	0.978667	0.491194	1	1	3237	tags=29%, list=16%, signal=35%
GO_REGULATION_OF_PROTEIN_MODIFICATION_BY_SMALL_PROTEIN_CONJUGATION_OR_REMOVAL	GO_REGULATION_OF_PROTEIN_MODIFICATION_BY_SMALL_PROTEIN_CONJUGATION_OR_REMOVAL		258	0.25015	0.979706	0.491228	1	1	7163	tags=47%, list=35%, signal=72%
GO_REGULATION_OF_TOLL_LIKE_RECEPTOR_SIGNALING_PATHWAY	GO_REGULATION_OF_TOLL_LIKE_RECEPTOR_SIGNALING_PATHWAY		45	0.289998	0.957332	0.491304	1	1	5596	tags=44%, list=27%, signal=61%
GO_TELOMERE_ORGANIZATION	GO_TELOMERE_ORGANIZATION		87	0.290595	0.979149	0.492274	1	1	4309	tags=32%, list=21%, signal=41%
GO_INFLAMMATORY_RESPONSE_TO_ANTIGENIC_STIMULUS	GO_INFLAMMATORY_RESPONSE_TO_ANTIGENIC_STIMULUS		24	0.335552	0.994137	0.492693	1	1	3240	tags=29%, list=16%, signal=35%
GO_T_CELL_PROLIFERATION	GO_T_CELL_PROLIFERATION		34	0.36687	0.977325	0.494647	1	1	5478	tags=47%, list=27%, signal=64%
GO_POSITIVE_REGULATION_OF_INNATE_IMMUNE_RESPONSE	GO_POSITIVE_REGULATION_OF_INNATE_IMMUNE_RESPONSE		235	0.291468	0.963831	0.494737	1	1	6997	tags=52%, list=34%, signal=79%
GO_VESICLE_MEMBRANE	GO_VESICLE_MEMBRANE		478	0.197704	0.980677	0.494845	1	1	5169	tags=30%, list=25%, signal=39%
GO_ANTIGEN_BINDING	GO_ANTIGEN_BINDING		76	0.339332	0.950324	0.494929	1	1	7366	tags=50%, list=36%, signal=78%
GO_CYCLIN_DEPENDENT_PROTEIN_KINASE_HOLOENZYME_COMPLEX	GO_CYCLIN_DEPENDENT_PROTEIN_KINASE_HOLOENZYME_COMPLEX		30	0.301954	0.96483	0.495652	1	1	6596	tags=53%, list=32%, signal=79%
GO_POSITIVE_REGULATION_OF_MONOCYTE_CHEMOTAXIS	GO_POSITIVE_REGULATION_OF_MONOCYTE_CHEMOTAXIS		15	0.381597	0.983835	0.495727	1	1	7621	tags=67%, list=37%, signal=106%
GO_PEPTIDYL_LYSINE_TRIMETHYLATION	GO_PEPTIDYL_LYSINE_TRIMETHYLATION		22	0.309962	0.98233	0.495902	1	1	3156	tags=27%, list=15%, signal=32%
GO_DOPAMINE_RECEPTOR_SIGNALING_PATHWAY	GO_DOPAMINE_RECEPTOR_SIGNALING_PATHWAY		29	0.306076	0.979563	0.496078	1	1	2781	tags=28%, list=14%, signal=32%
GO_POSITIVE_REGULATION_OF_ALPHA_BETA_T_CELL_ACTIVATION	GO_POSITIVE_REGULATION_OF_ALPHA_BETA_T_CELL_ACTIVATION		50	0.359573	0.969046	0.496842	1	1	5918	tags=50%, list=29%, signal=70%
GO_LEUKOCYTE_CELL_CELL_ADHESION	GO_LEUKOCYTE_CELL_CELL_ADHESION		246	0.303265	0.969251	0.496868	1	1	5740	tags=39%, list=28%, signal=53%
GO_SOMATIC_CELL_DNA_RECOMBINATION	GO_SOMATIC_CELL_DNA_RECOMBINATION		33	0.364298	0.977332	0.496945	1	1	4225	tags=27%, list=21%, signal=34%
GO_REGULATION_OF_T_CELL_DIFFERENTIATION	GO_REGULATION_OF_T_CELL_DIFFERENTIATION		102	0.281401	0.95477	0.496957	1	1	5596	tags=38%, list=27%, signal=52%
GO_ACTIN_CYTOSKELETON_REORGANIZATION	GO_ACTIN_CYTOSKELETON_REORGANIZATION		53	0.27446	0.970062	0.497899	1	1	3355	tags=26%, list=16%, signal=32%
GO_POSITIVE_REGULATION_OF_NEURON_DEATH	GO_POSITIVE_REGULATION_OF_NEURON_DEATH		65	0.253306	0.955119	0.498	1	1	5074	tags=32%, list=25%, signal=43%
GO_TRANSFERASE_ACTIVITY_TRANSFERRING_GLYCOSYL_GROUPS	GO_TRANSFERASE_ACTIVITY_TRANSFERRING_GLYCOSYL_GROUPS		248	0.198393	0.955912	0.498901	1	1	4523	tags=29%, list=22%, signal=36%
GO_NEGATIVE_REGULATION_OF_CYTOKINE_SECRETION	GO_NEGATIVE_REGULATION_OF_CYTOKINE_SECRETION		40	0.274425	0.942399	0.498934	1	1	4792	tags=43%, list=23%, signal=55%
GO_REGULATION_OF_CYTOKINE_BIOSYNTHETIC_PROCESS	GO_REGULATION_OF_CYTOKINE_BIOSYNTHETIC_PROCESS		91	0.281509	0.979085	0.498978	1	1	3944	tags=27%, list=19%, signal=34%
GO_NEGATIVE_REGULATION_OF_REPRODUCTIVE_PROCESS	GO_NEGATIVE_REGULATION_OF_REPRODUCTIVE_PROCESS		47	0.246523	0.971682	0.499018	1	1	1302	tags=15%, list=6%, signal=16%
GO_SULFUR_COMPOUND_TRANSPORT	GO_SULFUR_COMPOUND_TRANSPORT		30	0.282945	0.967453	0.50101	1	1	4055	tags=37%, list=20%, signal=46%
GO_REGULATION_OF_MEMBRANE_PROTEIN_ECTODOMAIN_PROTEOLYSIS	GO_REGULATION_OF_MEMBRANE_PROTEIN_ECTODOMAIN_PROTEOLYSIS		21	0.355155	0.965328	0.501048	1	1	5131	tags=48%, list=25%, signal=63%
GO_REGULATION_OF_TYPE_I_INTERFERON_PRODUCTION	GO_REGULATION_OF_TYPE_I_INTERFERON_PRODUCTION		108	0.298645	0.958536	0.501053	1	1	5688	tags=43%, list=28%, signal=59%
GO_PROTEIN_DEGLYCOSYLATION	GO_PROTEIN_DEGLYCOSYLATION		20	0.390701	0.98299	0.501057	1	1	5298	tags=45%, list=26%, signal=61%
GO_LEADING_EDGE_MEMBRANE	GO_LEADING_EDGE_MEMBRANE		127	0.219885	0.963435	0.503068	1	1	5644	tags=35%, list=28%, signal=49%
GO_REGULATION_OF_PLATELET_ACTIVATION	GO_REGULATION_OF_PLATELET_ACTIVATION		30	0.32157	0.972054	0.503158	1	1	4943	tags=33%, list=24%, signal=44%
GO_POSITIVE_REGULATION_OF_TYPE_I_INTERFERON_PRODUCTION	GO_POSITIVE_REGULATION_OF_TYPE_I_INTERFERON_PRODUCTION		70	0.294694	0.950423	0.503185	1	1	4974	tags=40%, list=24%, signal=53%
GO_CYCLIC_NUCLEOTIDE_BIOSYNTHETIC_PROCESS	GO_CYCLIC_NUCLEOTIDE_BIOSYNTHETIC_PROCESS		33	0.274313	0.975085	0.503788	1	1	4018	tags=27%, list=20%, signal=34%
GO_REGULATION_OF_TELOMERE_MAINTENANCE_VIA_TELOMERE_LENGTHENING	GO_REGULATION_OF_TELOMERE_MAINTENANCE_VIA_TELOMERE_LENGTHENING		46	0.304198	0.959321	0.504032	1	1	6535	tags=50%, list=32%, signal=73%
GO_COATED_VESICLE	GO_COATED_VESICLE		219	0.221909	0.944003	0.504049	1	1	5189	tags=32%, list=25%, signal=42%
GO_U12_TYPE_SPLICEOSOMAL_COMPLEX	GO_U12_TYPE_SPLICEOSOMAL_COMPLEX		25	0.334348	0.949261	0.504082	1	1	4925	tags=44%, list=24%, signal=58%
GO_DNA_DAMAGE_RESPONSE_DETECTION_OF_DNA_DAMAGE	GO_DNA_DAMAGE_RESPONSE_DETECTION_OF_DNA_DAMAGE		36	0.309919	0.975865	0.505133	1	1	5939	tags=47%, list=29%, signal=66%
GO_BLOC_COMPLEX	GO_BLOC_COMPLEX		15	0.366842	0.975973	0.505197	1	1	3979	tags=33%, list=19%, signal=41%
GO_OLIGOSACCHARIDE_LIPID_INTERMEDIATE_BIOSYNTHETIC_PROCESS	GO_OLIGOSACCHARIDE_LIPID_INTERMEDIATE_BIOSYNTHETIC_PROCESS		19	0.348457	0.96595	0.505219	1	1	5754	tags=42%, list=28%, signal=58%
GO_ENTRAINMENT_OF_CIRCADIAN_CLOCK	GO_ENTRAINMENT_OF_CIRCADIAN_CLOCK		25	0.275472	0.955213	0.505331	1	1	4377	tags=32%, list=21%, signal=41%
GO_ER_ASSOCIATED_UBIQUITIN_DEPENDENT_PROTEIN_CATABOLIC_PROCESS	GO_ER_ASSOCIATED_UBIQUITIN_DEPENDENT_PROTEIN_CATABOLIC_PROCESS		59	0.289797	0.970494	0.505543	1	1	5018	tags=32%, list=24%, signal=43%
GO_POSITIVE_REGULATION_OF_T_CELL_MEDIATED_IMMUNITY	GO_POSITIVE_REGULATION_OF_T_CELL_MEDIATED_IMMUNITY		29	0.336164	0.953266	0.50625	1	1	5370	tags=48%, list=26%, signal=65%
GO_CYSTEINE_TYPE_ENDOPEPTIDASE_INHIBITOR_ACTIVITY_INVOLVED_IN_APOPTOTIC_PROCESS	GO_CYSTEINE_TYPE_ENDOPEPTIDASE_INHIBITOR_ACTIVITY_INVOLVED_IN_APOPTOTIC_PROCESS		21	0.329738	0.977216	0.507307	1	1	628	tags=14%, list=3%, signal=15%
GO_REGULATION_OF_ALPHA_BETA_T_CELL_ACTIVATION	GO_REGULATION_OF_ALPHA_BETA_T_CELL_ACTIVATION		67	0.332667	0.945132	0.507307	1	1	6982	tags=55%, list=34%, signal=84%
GO_MITOTIC_SISTER_CHROMATID_SEGREGATION	GO_MITOTIC_SISTER_CHROMATID_SEGREGATION		85	0.322859	0.949517	0.507659	1	1	5148	tags=38%, list=25%, signal=50%
GO_LYTIC_VACUOLE_MEMBRANE	GO_LYTIC_VACUOLE_MEMBRANE		248	0.242778	0.940198	0.510549	1	1	5522	tags=36%, list=27%, signal=49%
GO_CELLULAR_MODIFIED_AMINO_ACID_BIOSYNTHETIC_PROCESS	GO_CELLULAR_MODIFIED_AMINO_ACID_BIOSYNTHETIC_PROCESS		48	0.247033	0.953951	0.511156	1	1	4403	tags=31%, list=21%, signal=40%
GO_LEUKOCYTE_PROLIFERATION	GO_LEUKOCYTE_PROLIFERATION		84	0.294497	0.946449	0.511294	1	1	4305	tags=30%, list=21%, signal=38%
GO_POSITIVE_REGULATION_OF_INTERLEUKIN_1_BETA_PRODUCTION	GO_POSITIVE_REGULATION_OF_INTERLEUKIN_1_BETA_PRODUCTION		29	0.38895	0.992257	0.511482	1	1	4564	tags=41%, list=22%, signal=53%
GO_DICARBOXYLIC_ACID_TRANSPORT	GO_DICARBOXYLIC_ACID_TRANSPORT		70	0.236425	0.977544	0.513513	1	1	5203	tags=34%, list=25%, signal=46%
GO_REGULATION_OF_PH	GO_REGULATION_OF_PH		83	0.238487	0.963634	0.514344	1	1	3515	tags=29%, list=17%, signal=35%
GO_NEGATIVE_REGULATION_OF_TELOMERE_MAINTENANCE_VIA_TELOMERE_LENGTHENING	GO_NEGATIVE_REGULATION_OF_TELOMERE_MAINTENANCE_VIA_TELOMERE_LENGTHENING		17	0.377549	0.935352	0.514403	1	1	5126	tags=47%, list=25%, signal=63%
GO_OLIGOSACCHARIDE_METABOLIC_PROCESS	GO_OLIGOSACCHARIDE_METABOLIC_PROCESS		64	0.248596	0.96062	0.514768	1	1	4731	tags=30%, list=23%, signal=38%
GO_INTERLEUKIN_1_PRODUCTION	GO_INTERLEUKIN_1_PRODUCTION		15	0.395379	0.975927	0.514894	1	1	4828	tags=47%, list=24%, signal=61%
GO_REGULATION_OF_LYMPHOCYTE_MIGRATION	GO_REGULATION_OF_LYMPHOCYTE_MIGRATION		33	0.37671	0.957258	0.515086	1	1	6176	tags=55%, list=30%, signal=78%
GO_MATERNAL_PLACENTA_DEVELOPMENT	GO_MATERNAL_PLACENTA_DEVELOPMENT		30	0.280113	0.935987	0.515213	1	1	5438	tags=40%, list=27%, signal=54%
GO_VACUOLE_ORGANIZATION	GO_VACUOLE_ORGANIZATION		156	0.239339	0.95652	0.515789	1	1	5172	tags=29%, list=25%, signal=39%
GO_REGULATION_OF_TRANSCRIPTION_INVOLVED_IN_G1_S_TRANSITION_OF_MITOTIC_CELL_CYCLE	GO_REGULATION_OF_TRANSCRIPTION_INVOLVED_IN_G1_S_TRANSITION_OF_MITOTIC_CELL_CYCLE		25	0.343397	0.951972	0.515924	1	1	6789	tags=64%, list=33%, signal=96%
GO_INTRINSIC_APOPTOTIC_SIGNALING_PATHWAY_IN_RESPONSE_TO_DNA_DAMAGE	GO_INTRINSIC_APOPTOTIC_SIGNALING_PATHWAY_IN_RESPONSE_TO_DNA_DAMAGE		69	0.287822	0.945692	0.515924	1	1	4564	tags=32%, list=22%, signal=41%
GO_RIBONUCLEOPROTEIN_COMPLEX_BINDING	GO_RIBONUCLEOPROTEIN_COMPLEX_BINDING		88	0.235651	0.930684	0.516327	1	1	6592	tags=44%, list=32%, signal=65%
GO_REGULATION_OF_URINE_VOLUME	GO_REGULATION_OF_URINE_VOLUME		20	0.344906	0.970772	0.516378	1	1	5136	tags=40%, list=25%, signal=53%
GO_ANTIGEN_PROCESSING_AND_PRESENTATION	GO_ANTIGEN_PROCESSING_AND_PRESENTATION		195	0.25315	0.931745	0.517598	1	1	5014	tags=34%, list=24%, signal=44%
GO_MUSCLE_MYOSIN_COMPLEX	GO_MUSCLE_MYOSIN_COMPLEX		19	0.395975	0.941775	0.51782	1	1	7359	tags=68%, list=36%, signal=107%
GO_MULTICELLULAR_ORGANISM_GROWTH	GO_MULTICELLULAR_ORGANISM_GROWTH		75	0.224999	0.965759	0.518164	1	1	2814	tags=20%, list=14%, signal=23%
GO_DOUBLE_STRANDED_RNA_BINDING	GO_DOUBLE_STRANDED_RNA_BINDING		56	0.283335	0.938215	0.518201	1	1	2707	tags=20%, list=13%, signal=23%
GO_PHAGOCYTOSIS_RECOGNITION	GO_PHAGOCYTOSIS_RECOGNITION		20	0.310895	0.913821	0.518293	1	1	6096	tags=45%, list=30%, signal=64%
GO_POSITIVE_REGULATION_OF_CELL_CYCLE_ARREST	GO_POSITIVE_REGULATION_OF_CELL_CYCLE_ARREST		82	0.265688	0.958791	0.519737	1	1	4396	tags=27%, list=21%, signal=34%
GO_NEGATIVE_REGULATION_OF_RESPONSE_TO_CYTOKINE_STIMULUS	GO_NEGATIVE_REGULATION_OF_RESPONSE_TO_CYTOKINE_STIMULUS		41	0.262263	0.950265	0.520161	1	1	3277	tags=24%, list=16%, signal=29%
GO_CALCIUM_DEPENDENT_CYSTEINE_TYPE_ENDOPEPTIDASE_ACTIVITY	GO_CALCIUM_DEPENDENT_CYSTEINE_TYPE_ENDOPEPTIDASE_ACTIVITY		19	0.300579	0.953021	0.520325	1	1	4356	tags=37%, list=21%, signal=47%
GO_PHAGOCYTIC_VESICLE	GO_PHAGOCYTIC_VESICLE		83	0.286196	0.937323	0.52043	1	1	5169	tags=33%, list=25%, signal=43%
GO_CELL_CELL_ADHERENS_JUNCTION	GO_CELL_CELL_ADHERENS_JUNCTION		53	0.262349	0.955165	0.520468	1	1	4526	tags=30%, list=22%, signal=39%
GO_ACTIVATION_OF_GTPASE_ACTIVITY	GO_ACTIVATION_OF_GTPASE_ACTIVITY		69	0.26411	0.941896	0.520576	1	1	4526	tags=29%, list=22%, signal=37%
GO_VACUOLAR_ACIDIFICATION	GO_VACUOLAR_ACIDIFICATION		15	0.37721	0.950739	0.520747	1	1	5066	tags=53%, list=25%, signal=71%
GO_ORGANELLE_FUSION	GO_ORGANELLE_FUSION		119	0.211339	0.963236	0.520833	1	1	4145	tags=23%, list=20%, signal=28%
GO_REGULATION_OF_TELOMERE_MAINTENANCE	GO_REGULATION_OF_TELOMERE_MAINTENANCE		60	0.279885	0.94033	0.521385	1	1	5282	tags=38%, list=26%, signal=52%
GO_NEGATIVE_REGULATION_OF_MYOTUBE_DIFFERENTIATION	GO_NEGATIVE_REGULATION_OF_MYOTUBE_DIFFERENTIATION		17	0.333792	0.956138	0.521401	1	1	4048	tags=41%, list=20%, signal=51%
GO_SPINDLE_MICROTUBULE	GO_SPINDLE_MICROTUBULE		53	0.323353	0.950847	0.522105	1	1	4543	tags=28%, list=22%, signal=36%
GO_CHROMOSOME_SEGREGATION	GO_CHROMOSOME_SEGREGATION		254	0.288215	0.9499	0.522124	1	1	5008	tags=37%, list=24%, signal=49%
GO_RESPONSE_TO_FLUID_SHEAR_STRESS	GO_RESPONSE_TO_FLUID_SHEAR_STRESS		33	0.305317	0.970468	0.522199	1	1	2134	tags=15%, list=10%, signal=17%
GO_REGULATION_OF_LYMPHOCYTE_CHEMOTAXIS	GO_REGULATION_OF_LYMPHOCYTE_CHEMOTAXIS		17	0.408409	0.956335	0.522634	1	1	5143	tags=47%, list=25%, signal=63%
GO_ION_GATED_CHANNEL_ACTIVITY	GO_ION_GATED_CHANNEL_ACTIVITY		38	0.294677	0.957186	0.522641	1	1	4159	tags=34%, list=20%, signal=43%
GO_ACYLGLYCEROL_HOMEOSTASIS	GO_ACYLGLYCEROL_HOMEOSTASIS		29	0.320755	0.95937	0.523166	1	1	4971	tags=38%, list=24%, signal=50%
GO_SPERM_FLAGELLUM	GO_SPERM_FLAGELLUM		49	0.252606	0.964971	0.524	1	1	1728	tags=18%, list=8%, signal=20%
GO_HISTONE_ACETYLTRANSFERASE_BINDING	GO_HISTONE_ACETYLTRANSFERASE_BINDING		28	0.292323	0.948427	0.524292	1	1	5994	tags=46%, list=29%, signal=66%
GO_POSITIVE_REGULATION_OF_MYELOID_LEUKOCYTE_MEDIATED_IMMUNITY	GO_POSITIVE_REGULATION_OF_MYELOID_LEUKOCYTE_MEDIATED_IMMUNITY		18	0.374227	0.957663	0.524313	1	1	5381	tags=50%, list=26%, signal=68%
GO_RESPONSE_TO_IONIZING_RADIATION	GO_RESPONSE_TO_IONIZING_RADIATION		138	0.247576	0.928653	0.524444	1	1	4411	tags=30%, list=22%, signal=38%
GO_POSITIVE_REGULATION_OF_OSTEOCLAST_DIFFERENTIATION	GO_POSITIVE_REGULATION_OF_OSTEOCLAST_DIFFERENTIATION		22	0.328703	0.950823	0.524896	1	1	3317	tags=27%, list=16%, signal=33%
GO_LYSINE_ACETYLATED_HISTONE_BINDING	GO_LYSINE_ACETYLATED_HISTONE_BINDING		16	0.365178	0.974301	0.525151	1	1	4278	tags=38%, list=21%, signal=47%
GO_REPLISOME	GO_REPLISOME		29	0.354588	0.978668	0.52521	1	1	5819	tags=45%, list=28%, signal=63%
GO_REGULATION_OF_LYMPHOCYTE_APOPTOTIC_PROCESS	GO_REGULATION_OF_LYMPHOCYTE_APOPTOTIC_PROCESS		52	0.29595	0.934875	0.525458	1	1	5037	tags=38%, list=25%, signal=51%
GO_POSITIVE_REGULATION_OF_TRANSLATIONAL_INITIATION	GO_POSITIVE_REGULATION_OF_TRANSLATIONAL_INITIATION		21	0.352949	0.966045	0.525499	1	1	6228	tags=62%, list=30%, signal=89%
GO_NUCLEAR_CHROMOSOME_TELOMERIC_REGION	GO_NUCLEAR_CHROMOSOME_TELOMERIC_REGION		113	0.285524	0.961184	0.526201	1	1	5855	tags=41%, list=29%, signal=57%
GO_NOTCH_RECEPTOR_PROCESSING	GO_NOTCH_RECEPTOR_PROCESSING		16	0.352313	0.937566	0.527197	1	1	1685	tags=25%, list=8%, signal=27%
GO_HEPARAN_SULFATE_PROTEOGLYCAN_METABOLIC_PROCESS	GO_HEPARAN_SULFATE_PROTEOGLYCAN_METABOLIC_PROCESS		27	0.276358	0.959375	0.527495	1	1	2544	tags=22%, list=12%, signal=25%
GO_NEGATIVE_REGULATION_OF_LYMPHOCYTE_APOPTOTIC_PROCESS	GO_NEGATIVE_REGULATION_OF_LYMPHOCYTE_APOPTOTIC_PROCESS		27	0.318987	0.927171	0.527495	1	1	5005	tags=37%, list=24%, signal=49%
GO_POSITIVE_REGULATION_OF_IMMUNE_EFFECTOR_PROCESS	GO_POSITIVE_REGULATION_OF_IMMUNE_EFFECTOR_PROCESS		146	0.279712	0.915084	0.52766	1	1	4700	tags=34%, list=23%, signal=43%
GO_CELL_CYCLE_G2_M_PHASE_TRANSITION	GO_CELL_CYCLE_G2_M_PHASE_TRANSITION		129	0.249238	0.931221	0.527964	1	1	5761	tags=36%, list=28%, signal=49%
GO_ACTIN_MYOSIN_FILAMENT_SLIDING	GO_ACTIN_MYOSIN_FILAMENT_SLIDING		38	0.387972	0.878946	0.528384	1	1	6339	tags=58%, list=31%, signal=84%
GO_POSITIVE_REGULATION_OF_PROTEIN_BINDING	GO_POSITIVE_REGULATION_OF_PROTEIN_BINDING		69	0.259147	0.969226	0.528421	1	1	4931	tags=36%, list=24%, signal=48%
GO_RAB_GTPASE_BINDING	GO_RAB_GTPASE_BINDING		114	0.22685	0.952099	0.528662	1	1	3295	tags=24%, list=16%, signal=28%
GO_MHC_PROTEIN_BINDING	GO_MHC_PROTEIN_BINDING		22	0.381921	0.946226	0.529167	1	1	5134	tags=45%, list=25%, signal=61%
GO_REGULATION_OF_PROTEIN_TYROSINE_KINASE_ACTIVITY	GO_REGULATION_OF_PROTEIN_TYROSINE_KINASE_ACTIVITY		56	0.264642	0.931781	0.529167	1	1	6689	tags=46%, list=33%, signal=69%
GO_REGULATION_OF_INTERLEUKIN_4_PRODUCTION	GO_REGULATION_OF_INTERLEUKIN_4_PRODUCTION		27	0.334222	0.933469	0.529536	1	1	3944	tags=30%, list=19%, signal=37%
GO_MODULATION_BY_HOST_OF_VIRAL_PROCESS	GO_MODULATION_BY_HOST_OF_VIRAL_PROCESS		17	0.315644	0.948275	0.529787	1	1	2196	tags=24%, list=11%, signal=26%
GO_INFLAMMATORY_RESPONSE	GO_INFLAMMATORY_RESPONSE		417	0.236164	0.909165	0.530398	1	1	5528	tags=34%, list=27%, signal=45%
GO_G1_DNA_DAMAGE_CHECKPOINT	GO_G1_DNA_DAMAGE_CHECKPOINT		70	0.279027	0.947071	0.530568	1	1	4396	tags=31%, list=21%, signal=40%
GO_STRUCTURAL_CONSTITUENT_OF_CYTOSKELETON	GO_STRUCTURAL_CONSTITUENT_OF_CYTOSKELETON		94	0.21292	0.963387	0.530651	1	1	4891	tags=35%, list=24%, signal=46%
GO_EMBRYO_IMPLANTATION	GO_EMBRYO_IMPLANTATION		36	0.282184	0.950563	0.530655	1	1	2849	tags=25%, list=14%, signal=29%
GO_PROTEIN_LOCALIZATION_TO_VACUOLE	GO_PROTEIN_LOCALIZATION_TO_VACUOLE		41	0.262383	0.922944	0.530786	1	1	1546	tags=15%, list=8%, signal=16%
GO_DNA_DEPENDENT_ATPASE_ACTIVITY	GO_DNA_DEPENDENT_ATPASE_ACTIVITY		77	0.292272	0.950606	0.53159	1	1	5209	tags=36%, list=25%, signal=49%
GO_ESTABLISHMENT_OF_TISSUE_POLARITY	GO_ESTABLISHMENT_OF_TISSUE_POLARITY		17	0.323915	0.92852	0.531697	1	1	6249	tags=47%, list=31%, signal=68%
GO_GENITALIA_DEVELOPMENT	GO_GENITALIA_DEVELOPMENT		41	0.247182	0.960243	0.531716	1	1	3876	tags=27%, list=19%, signal=33%
GO_POSITIVE_REGULATION_OF_LEUKOCYTE_MEDIATED_IMMUNITY	GO_POSITIVE_REGULATION_OF_LEUKOCYTE_MEDIATED_IMMUNITY		80	0.313434	0.92551	0.532632	1	1	5550	tags=44%, list=27%, signal=60%
GO_LYMPH_NODE_DEVELOPMENT	GO_LYMPH_NODE_DEVELOPMENT		17	0.388037	0.939482	0.532803	1	1	1151	tags=18%, list=6%, signal=19%
GO_ACTIN_NUCLEATION	GO_ACTIN_NUCLEATION		21	0.287268	0.929144	0.533613	1	1	5325	tags=52%, list=26%, signal=71%
GO_SPINDLE_POLE	GO_SPINDLE_POLE		113	0.285932	0.940716	0.533769	1	1	3939	tags=25%, list=19%, signal=31%
GO_NEGATIVE_REGULATION_OF_PROTEIN_BINDING	GO_NEGATIVE_REGULATION_OF_PROTEIN_BINDING		77	0.239963	0.942452	0.533881	1	1	3858	tags=25%, list=19%, signal=30%
GO_SULFUR_COMPOUND_TRANSMEMBRANE_TRANSPORTER_ACTIVITY	GO_SULFUR_COMPOUND_TRANSMEMBRANE_TRANSPORTER_ACTIVITY		25	0.292501	0.949221	0.534274	1	1	4055	tags=40%, list=20%, signal=50%
GO_DNA_REPLICATION_INDEPENDENT_NUCLEOSOME_ORGANIZATION	GO_DNA_REPLICATION_INDEPENDENT_NUCLEOSOME_ORGANIZATION		40	0.330585	0.919044	0.535637	1	1	3482	tags=25%, list=17%, signal=30%
GO_SINGLE_ORGANISM_MEMBRANE_BUDDING	GO_SINGLE_ORGANISM_MEMBRANE_BUDDING		69	0.253767	0.931093	0.535792	1	1	6256	tags=42%, list=31%, signal=60%
GO_PRE_MRNA_BINDING	GO_PRE_MRNA_BINDING		23	0.373997	0.956098	0.536017	1	1	4925	tags=30%, list=24%, signal=40%
GO_CAJAL_BODY	GO_CAJAL_BODY		44	0.339536	0.951119	0.53617	1	1	5338	tags=30%, list=26%, signal=40%
GO_PATTERN_RECOGNITION_RECEPTOR_SIGNALING_PATHWAY	GO_PATTERN_RECOGNITION_RECEPTOR_SIGNALING_PATHWAY		105	0.30608	0.920531	0.536481	1	1	5989	tags=47%, list=29%, signal=66%
GO_POSITIVE_REGULATION_OF_NIK_NF_KAPPAB_SIGNALING	GO_POSITIVE_REGULATION_OF_NIK_NF_KAPPAB_SIGNALING		29	0.282124	0.934516	0.536585	1	1	4299	tags=38%, list=21%, signal=48%
GO_DNA_PACKAGING	GO_DNA_PACKAGING		154	0.245596	0.936791	0.536842	1	1	4979	tags=33%, list=24%, signal=43%
GO_REGULATION_OF_CELLULAR_AMINO_ACID_METABOLIC_PROCESS	GO_REGULATION_OF_CELLULAR_AMINO_ACID_METABOLIC_PROCESS		63	0.255626	0.903237	0.53719	1	1	4916	tags=35%, list=24%, signal=46%
GO_EPITHELIAL_STRUCTURE_MAINTENANCE	GO_EPITHELIAL_STRUCTURE_MAINTENANCE		21	0.281799	0.927159	0.537223	1	1	1705	tags=19%, list=8%, signal=21%
GO_CELLULAR_EXTRAVASATION	GO_CELLULAR_EXTRAVASATION		25	0.353499	0.953105	0.5375	1	1	7575	tags=60%, list=37%, signal=95%
GO_REGULATION_OF_ANTIGEN_RECEPTOR_MEDIATED_SIGNALING_PATHWAY	GO_REGULATION_OF_ANTIGEN_RECEPTOR_MEDIATED_SIGNALING_PATHWAY		38	0.40418	0.969522	0.537988	1	1	7458	tags=66%, list=36%, signal=103%
GO_LYSINE_N_METHYLTRANSFERASE_ACTIVITY	GO_LYSINE_N_METHYLTRANSFERASE_ACTIVITY		50	0.257144	0.943106	0.538	1	1	2520	tags=20%, list=12%, signal=23%
GO_PHAGOCYTOSIS	GO_PHAGOCYTOSIS		156	0.247333	0.890295	0.538618	1	1	5529	tags=38%, list=27%, signal=52%
GO_U1_SNRNP	GO_U1_SNRNP		17	0.370323	0.943012	0.539256	1	1	3221	tags=29%, list=16%, signal=35%
GO_ANTIGEN_PROCESSING_AND_PRESENTATION_OF_PEPTIDE_ANTIGEN	GO_ANTIGEN_PROCESSING_AND_PRESENTATION_OF_PEPTIDE_ANTIGEN		163	0.248591	0.896995	0.539256	1	1	5014	tags=33%, list=24%, signal=44%
GO_NEGATIVE_REGULATION_OF_MULTI_ORGANISM_PROCESS	GO_NEGATIVE_REGULATION_OF_MULTI_ORGANISM_PROCESS		139	0.23864	0.924017	0.539583	1	1	3922	tags=27%, list=19%, signal=33%
GO_FIBROBLAST_GROWTH_FACTOR_BINDING	GO_FIBROBLAST_GROWTH_FACTOR_BINDING		22	0.283031	0.944723	0.540323	1	1	984	tags=14%, list=5%, signal=14%
GO_ACTIVATION_OF_IMMUNE_RESPONSE	GO_ACTIVATION_OF_IMMUNE_RESPONSE		380	0.286186	0.93353	0.541126	1	1	6859	tags=51%, list=33%, signal=75%
GO_MITOTIC_G2_M_TRANSITION_CHECKPOINT	GO_MITOTIC_G2_M_TRANSITION_CHECKPOINT		18	0.344033	0.934112	0.541247	1	1	5219	tags=50%, list=25%, signal=67%
GO_VIRAL_GENOME_REPLICATION	GO_VIRAL_GENOME_REPLICATION		20	0.361728	0.925381	0.541247	1	1	7111	tags=45%, list=35%, signal=69%
GO_NUCLEAR_TRANSCRIPTION_FACTOR_COMPLEX	GO_NUCLEAR_TRANSCRIPTION_FACTOR_COMPLEX		123	0.235	0.957772	0.542373	1	1	4451	tags=29%, list=22%, signal=37%
GO_RENAL_SYSTEM_PROCESS_INVOLVED_IN_REGULATION_OF_BLOOD_VOLUME	GO_RENAL_SYSTEM_PROCESS_INVOLVED_IN_REGULATION_OF_BLOOD_VOLUME		17	0.338394	0.949247	0.542471	1	1	2113	tags=24%, list=10%, signal=26%
GO_VESICLE_CYTOSKELETAL_TRAFFICKING	GO_VESICLE_CYTOSKELETAL_TRAFFICKING		35	0.27268	0.954138	0.542918	1	1	5660	tags=37%, list=28%, signal=51%
GO_REGULATION_OF_CIRCADIAN_RHYTHM	GO_REGULATION_OF_CIRCADIAN_RHYTHM		98	0.222861	0.940065	0.543033	1	1	2877	tags=20%, list=14%, signal=24%
GO_BRANCHING_INVOLVED_IN_SALIVARY_GLAND_MORPHOGENESIS	GO_BRANCHING_INVOLVED_IN_SALIVARY_GLAND_MORPHOGENESIS		16	0.340238	0.938219	0.54321	1	1	4818	tags=38%, list=24%, signal=49%
GO_POSITIVE_REGULATION_OF_MYOTUBE_DIFFERENTIATION	GO_POSITIVE_REGULATION_OF_MYOTUBE_DIFFERENTIATION		29	0.296322	0.939974	0.543689	1	1	5381	tags=38%, list=26%, signal=51%
GO_PHOSPHATASE_REGULATOR_ACTIVITY	GO_PHOSPHATASE_REGULATOR_ACTIVITY		80	0.232358	0.939277	0.543788	1	1	4567	tags=28%, list=22%, signal=35%
GO_NEGATIVE_REGULATION_OF_CELL_KILLING	GO_NEGATIVE_REGULATION_OF_CELL_KILLING		17	0.386751	0.938856	0.543967	1	1	4473	tags=41%, list=22%, signal=53%
GO_REGULATION_OF_ENDOCYTOSIS	GO_REGULATION_OF_ENDOCYTOSIS		190	0.222889	0.916612	0.544	1	1	5161	tags=33%, list=25%, signal=43%
GO_REGULATION_OF_NATURAL_KILLER_CELL_ACTIVATION	GO_REGULATION_OF_NATURAL_KILLER_CELL_ACTIVATION		24	0.312964	0.936034	0.544148	1	1	4701	tags=38%, list=23%, signal=49%
GO_MITOGEN_ACTIVATED_PROTEIN_KINASE_BINDING	GO_MITOGEN_ACTIVATED_PROTEIN_KINASE_BINDING		24	0.302792	0.923711	0.544681	1	1	5672	tags=50%, list=28%, signal=69%
GO_LUMENAL_SIDE_OF_MEMBRANE	GO_LUMENAL_SIDE_OF_MEMBRANE		26	0.378666	0.918444	0.54491	1	1	5806	tags=50%, list=28%, signal=70%
GO_VIRUS_RECEPTOR_ACTIVITY	GO_VIRUS_RECEPTOR_ACTIVITY		63	0.264041	0.91767	0.54491	1	1	7211	tags=43%, list=35%, signal=66%
GO_RNA_HELICASE_ACTIVITY	GO_RNA_HELICASE_ACTIVITY		64	0.263678	0.935582	0.545643	1	1	7204	tags=52%, list=35%, signal=79%
GO_DEATH_RECEPTOR_BINDING	GO_DEATH_RECEPTOR_BINDING		16	0.334688	0.936214	0.545842	1	1	3666	tags=31%, list=18%, signal=38%
GO_STEROID_DEHYDROGENASE_ACTIVITY	GO_STEROID_DEHYDROGENASE_ACTIVITY		26	0.314637	0.934472	0.545988	1	1	1217	tags=15%, list=6%, signal=16%
GO_RESPONSE_TO_CARBOHYDRATE	GO_RESPONSE_TO_CARBOHYDRATE		162	0.21005	0.941633	0.546535	1	1	4971	tags=32%, list=24%, signal=42%
GO_ACETYLTRANSFERASE_ACTIVITY	GO_ACETYLTRANSFERASE_ACTIVITY		91	0.232578	0.950082	0.546778	1	1	3641	tags=23%, list=18%, signal=28%
GO_CYTOSKELETON_DEPENDENT_CYTOKINESIS	GO_CYTOSKELETON_DEPENDENT_CYTOKINESIS		38	0.28227	0.917392	0.547974	1	1	5926	tags=50%, list=29%, signal=70%
GO_REGULATION_OF_EARLY_ENDOSOME_TO_LATE_ENDOSOME_TRANSPORT	GO_REGULATION_OF_EARLY_ENDOSOME_TO_LATE_ENDOSOME_TRANSPORT		16	0.319879	0.921827	0.548319	1	1	3866	tags=31%, list=19%, signal=38%
GO_NUCLEAR_CHROMOSOME_SEGREGATION	GO_NUCLEAR_CHROMOSOME_SEGREGATION		211	0.275257	0.910526	0.549783	1	1	5008	tags=38%, list=24%, signal=50%
GO_CHLORIDE_TRANSPORT	GO_CHLORIDE_TRANSPORT		95	0.238806	0.943289	0.549808	1	1	3460	tags=25%, list=17%, signal=30%
GO_REGULATION_OF_OXIDOREDUCTASE_ACTIVITY	GO_REGULATION_OF_OXIDOREDUCTASE_ACTIVITY		86	0.231167	0.93565	0.550098	1	1	2881	tags=21%, list=14%, signal=24%
GO_ER_TO_GOLGI_TRANSPORT_VESICLE	GO_ER_TO_GOLGI_TRANSPORT_VESICLE		64	0.266388	0.900858	0.550107	1	1	6210	tags=42%, list=30%, signal=60%
GO_SULFURIC_ESTER_HYDROLASE_ACTIVITY	GO_SULFURIC_ESTER_HYDROLASE_ACTIVITY		16	0.321458	0.92797	0.551257	1	1	3381	tags=25%, list=17%, signal=30%
GO_NEGATIVE_REGULATION_OF_SECRETION	GO_NEGATIVE_REGULATION_OF_SECRETION		189	0.204457	0.928329	0.552209	1	1	4154	tags=28%, list=20%, signal=35%
GO_TRANSFERASE_ACTIVITY_TRANSFERRING_HEXOSYL_GROUPS	GO_TRANSFERASE_ACTIVITY_TRANSFERRING_HEXOSYL_GROUPS		174	0.200987	0.935603	0.552743	1	1	4523	tags=30%, list=22%, signal=39%
GO_REGULATION_OF_ESTABLISHMENT_OF_PLANAR_POLARITY	GO_REGULATION_OF_ESTABLISHMENT_OF_PLANAR_POLARITY		107	0.243765	0.913417	0.552795	1	1	4931	tags=30%, list=24%, signal=39%
GO_PROTEIN_SERINE_THREONINE_KINASE_INHIBITOR_ACTIVITY	GO_PROTEIN_SERINE_THREONINE_KINASE_INHIBITOR_ACTIVITY		28	0.272297	0.907769	0.553459	1	1	3708	tags=29%, list=18%, signal=35%
GO_REGULATION_OF_INTERLEUKIN_2_PRODUCTION	GO_REGULATION_OF_INTERLEUKIN_2_PRODUCTION		46	0.298144	0.891265	0.553459	1	1	6997	tags=59%, list=34%, signal=89%
GO_REGULATION_OF_PHOSPHATASE_ACTIVITY	GO_REGULATION_OF_PHOSPHATASE_ACTIVITY		116	0.217204	0.953888	0.553684	1	1	2289	tags=15%, list=11%, signal=16%
GO_TELOMERIC_DNA_BINDING	GO_TELOMERIC_DNA_BINDING		27	0.367897	0.964235	0.554	1	1	5386	tags=37%, list=26%, signal=50%
GO_CELLULAR_MONOVALENT_INORGANIC_CATION_HOMEOSTASIS	GO_CELLULAR_MONOVALENT_INORGANIC_CATION_HOMEOSTASIS		88	0.23652	0.947264	0.554192	1	1	4306	tags=33%, list=21%, signal=42%
GO_PLATELET_ALPHA_GRANULE	GO_PLATELET_ALPHA_GRANULE		71	0.241208	0.932186	0.555781	1	1	1171	tags=11%, list=6%, signal=12%
GO_INTRACELLULAR_STEROID_HORMONE_RECEPTOR_SIGNALING_PATHWAY	GO_INTRACELLULAR_STEROID_HORMONE_RECEPTOR_SIGNALING_PATHWAY		65	0.242617	0.936685	0.555785	1	1	4400	tags=25%, list=21%, signal=31%
GO_ESTABLISHMENT_OF_ENDOTHELIAL_BARRIER	GO_ESTABLISHMENT_OF_ENDOTHELIAL_BARRIER		30	0.285851	0.913795	0.55579	1	1	6103	tags=40%, list=30%, signal=57%
GO_CYCLASE_ACTIVITY	GO_CYCLASE_ACTIVITY		21	0.297169	0.93218	0.55642	1	1	2873	tags=24%, list=14%, signal=28%
GO_HOMOTYPIC_CELL_CELL_ADHESION	GO_HOMOTYPIC_CELL_CELL_ADHESION		48	0.253849	0.918768	0.556452	1	1	6308	tags=48%, list=31%, signal=69%
GO_NEGATIVE_REGULATION_OF_CELL_CYCLE_PHASE_TRANSITION	GO_NEGATIVE_REGULATION_OF_CELL_CYCLE_PHASE_TRANSITION		139	0.252128	0.932356	0.556745	1	1	4713	tags=32%, list=23%, signal=41%
GO_NEGATIVE_REGULATION_OF_OSTEOBLAST_DIFFERENTIATION	GO_NEGATIVE_REGULATION_OF_OSTEOBLAST_DIFFERENTIATION		39	0.263668	0.924898	0.556911	1	1	2949	tags=26%, list=14%, signal=30%
GO_CHONDROITIN_SULFATE_PROTEOGLYCAN_METABOLIC_PROCESS	GO_CHONDROITIN_SULFATE_PROTEOGLYCAN_METABOLIC_PROCESS		41	0.25147	0.913658	0.557203	1	1	3091	tags=20%, list=15%, signal=23%
GO_TELOMERE_CAPPING	GO_TELOMERE_CAPPING		21	0.324243	0.942134	0.557987	1	1	5419	tags=38%, list=26%, signal=52%
GO_NEGATIVE_REGULATION_OF_I_KAPPAB_KINASE_NF_KAPPAB_SIGNALING	GO_NEGATIVE_REGULATION_OF_I_KAPPAB_KINASE_NF_KAPPAB_SIGNALING		48	0.257359	0.917231	0.55814	1	1	6636	tags=52%, list=32%, signal=77%
GO_SOMATIC_RECOMBINATION_OF_IMMUNOGLOBULIN_GENE_SEGMENTS	GO_SOMATIC_RECOMBINATION_OF_IMMUNOGLOBULIN_GENE_SEGMENTS		21	0.339374	0.919664	0.558635	1	1	4225	tags=33%, list=21%, signal=42%
GO_CYTOKINE_SECRETION	GO_CYTOKINE_SECRETION		37	0.303622	0.922869	0.559395	1	1	4680	tags=32%, list=23%, signal=42%
GO_POSITIVE_REGULATION_OF_T_CELL_PROLIFERATION	GO_POSITIVE_REGULATION_OF_T_CELL_PROLIFERATION		92	0.307396	0.905099	0.559499	1	1	5918	tags=47%, list=29%, signal=65%
GO_COATED_PIT	GO_COATED_PIT		65	0.240121	0.929926	0.559671	1	1	2541	tags=18%, list=12%, signal=21%
GO_ORGAN_REGENERATION	GO_ORGAN_REGENERATION		80	0.236101	0.909312	0.560082	1	1	6743	tags=46%, list=33%, signal=69%
GO_ALPHA_BETA_T_CELL_ACTIVATION	GO_ALPHA_BETA_T_CELL_ACTIVATION		53	0.306326	0.902406	0.560166	1	1	4931	tags=36%, list=24%, signal=47%
GO_GRANULOCYTE_MIGRATION	GO_GRANULOCYTE_MIGRATION		66	0.275075	0.881443	0.560417	1	1	5528	tags=42%, list=27%, signal=58%
GO_EARLY_ENDOSOME	GO_EARLY_ENDOSOME		275	0.2116	0.911925	0.56044	1	1	5136	tags=32%, list=25%, signal=43%
GO_I_KAPPAB_KINASE_NF_KAPPAB_SIGNALING	GO_I_KAPPAB_KINASE_NF_KAPPAB_SIGNALING		67	0.275947	0.902414	0.560706	1	1	5074	tags=33%, list=25%, signal=44%
GO_POSITIVE_REGULATION_OF_ERK1_AND_ERK2_CASCADE	GO_POSITIVE_REGULATION_OF_ERK1_AND_ERK2_CASCADE		154	0.221646	0.911255	0.560878	1	1	2426	tags=18%, list=12%, signal=20%
GO_MEMBRANE_BUDDING	GO_MEMBRANE_BUDDING		107	0.246215	0.909795	0.560976	1	1	5013	tags=32%, list=24%, signal=42%
GO_RNA_CAPPING	GO_RNA_CAPPING		34	0.27406	0.923204	0.561028	1	1	3259	tags=26%, list=16%, signal=31%
GO_POSITIVE_REGULATION_OF_CALCIUM_ION_TRANSMEMBRANE_TRANSPORTER_ACTIVITY	GO_POSITIVE_REGULATION_OF_CALCIUM_ION_TRANSMEMBRANE_TRANSPORTER_ACTIVITY		29	0.249526	0.9367	0.561303	1	1	2726	tags=21%, list=13%, signal=24%
GO_RETROGRADE_TRANSPORT_ENDOSOME_TO_GOLGI	GO_RETROGRADE_TRANSPORT_ENDOSOME_TO_GOLGI		66	0.256846	0.896151	0.561702	1	1	3802	tags=24%, list=19%, signal=30%
GO_RIBONUCLEOPROTEIN_GRANULE	GO_RIBONUCLEOPROTEIN_GRANULE		135	0.234741	0.931075	0.561966	1	1	6432	tags=41%, list=31%, signal=59%
GO_RESPONSE_TO_PROTOZOAN	GO_RESPONSE_TO_PROTOZOAN		19	0.33784	0.893369	0.562628	1	1	3317	tags=42%, list=16%, signal=50%
GO_POSITIVE_REGULATION_OF_DNA_BINDING	GO_POSITIVE_REGULATION_OF_DNA_BINDING		39	0.244342	0.940959	0.562762	1	1	4507	tags=28%, list=22%, signal=36%
GO_CYTOPLASMIC_SIDE_OF_MEMBRANE	GO_CYTOPLASMIC_SIDE_OF_MEMBRANE		166	0.217803	0.926419	0.563126	1	1	5744	tags=36%, list=28%, signal=50%
GO_REGULATION_OF_REPRODUCTIVE_PROCESS	GO_REGULATION_OF_REPRODUCTIVE_PROCESS		119	0.209886	0.938971	0.563353	1	1	1719	tags=15%, list=8%, signal=16%
GO_REGULATION_OF_INTERFERON_BETA_PRODUCTION	GO_REGULATION_OF_INTERFERON_BETA_PRODUCTION		43	0.323969	0.907326	0.56383	1	1	5918	tags=42%, list=29%, signal=59%
GO_GERM_CELL_NUCLEUS	GO_GERM_CELL_NUCLEUS		19	0.291102	0.917401	0.56405	1	1	2840	tags=37%, list=14%, signal=43%
GO_CLATHRIN_COATED_VESICLE	GO_CLATHRIN_COATED_VESICLE		147	0.219789	0.919699	0.564417	1	1	5189	tags=31%, list=25%, signal=42%
GO_OSTEOCLAST_DIFFERENTIATION	GO_OSTEOCLAST_DIFFERENTIATION		28	0.294291	0.914937	0.564583	1	1	6229	tags=39%, list=30%, signal=56%
GO_REGULATION_OF_SPROUTING_ANGIOGENESIS	GO_REGULATION_OF_SPROUTING_ANGIOGENESIS		27	0.297607	0.91015	0.564583	1	1	4123	tags=33%, list=20%, signal=42%
GO_POSITIVE_REGULATION_OF_B_CELL_ACTIVATION	GO_POSITIVE_REGULATION_OF_B_CELL_ACTIVATION		71	0.301854	0.885764	0.564854	1	1	4903	tags=37%, list=24%, signal=48%
GO_SMN_SM_PROTEIN_COMPLEX	GO_SMN_SM_PROTEIN_COMPLEX		15	0.359837	0.900767	0.565311	1	1	4595	tags=33%, list=22%, signal=43%
GO_INTRINSIC_APOPTOTIC_SIGNALING_PATHWAY	GO_INTRINSIC_APOPTOTIC_SIGNALING_PATHWAY		148	0.232828	0.904659	0.565591	1	1	4573	tags=29%, list=22%, signal=37%
GO_NEGATIVE_REGULATION_OF_STEM_CELL_PROLIFERATION	GO_NEGATIVE_REGULATION_OF_STEM_CELL_PROLIFERATION		15	0.310502	0.878098	0.566148	1	1	755	tags=13%, list=4%, signal=14%
GO_POSITIVE_REGULATION_OF_DEFENSE_RESPONSE	GO_POSITIVE_REGULATION_OF_DEFENSE_RESPONSE		340	0.247153	0.886267	0.566316	1	1	5570	tags=38%, list=27%, signal=51%
GO_CELL_CYCLE_G1_S_PHASE_TRANSITION	GO_CELL_CYCLE_G1_S_PHASE_TRANSITION		107	0.259314	0.895027	0.568282	1	1	5011	tags=31%, list=24%, signal=41%
GO_BICARBONATE_TRANSMEMBRANE_TRANSPORTER_ACTIVITY	GO_BICARBONATE_TRANSMEMBRANE_TRANSPORTER_ACTIVITY		18	0.28933	0.912973	0.569138	1	1	3460	tags=39%, list=17%, signal=47%
GO_SPINDLE	GO_SPINDLE		262	0.256132	0.912732	0.570194	1	1	4543	tags=29%, list=22%, signal=37%
GO_POSITIVE_REGULATION_OF_NUCLEOCYTOPLASMIC_TRANSPORT	GO_POSITIVE_REGULATION_OF_NUCLEOCYTOPLASMIC_TRANSPORT		114	0.245846	0.92396	0.570526	1	1	4198	tags=27%, list=20%, signal=34%
GO_POSITIVE_REGULATION_OF_NF_KAPPAB_TRANSCRIPTION_FACTOR_ACTIVITY	GO_POSITIVE_REGULATION_OF_NF_KAPPAB_TRANSCRIPTION_FACTOR_ACTIVITY		126	0.257114	0.913026	0.570824	1	1	6773	tags=46%, list=33%, signal=68%
GO_PHOTORECEPTOR_INNER_SEGMENT	GO_PHOTORECEPTOR_INNER_SEGMENT		35	0.273757	0.940122	0.571154	1	1	1556	tags=23%, list=8%, signal=25%
GO__DE_NOVO_PROTEIN_FOLDING	GO__DE_NOVO_PROTEIN_FOLDING		16	0.328147	0.880655	0.571429	1	1	6862	tags=56%, list=33%, signal=85%
GO_REGULATION_OF_MRNA_METABOLIC_PROCESS	GO_REGULATION_OF_MRNA_METABOLIC_PROCESS		105	0.257411	0.92143	0.571726	1	1	4737	tags=33%, list=23%, signal=43%
GO_LIPOPOLYSACCHARIDE_BINDING	GO_LIPOPOLYSACCHARIDE_BINDING		19	0.293869	0.910213	0.57173	1	1	3176	tags=32%, list=16%, signal=37%
GO_POSITIVE_REGULATION_OF_ALPHA_BETA_T_CELL_PROLIFERATION	GO_POSITIVE_REGULATION_OF_ALPHA_BETA_T_CELL_PROLIFERATION		18	0.472794	0.951485	0.572025	1	1	6973	tags=67%, list=34%, signal=101%
GO_LIPOSACCHARIDE_METABOLIC_PROCESS	GO_LIPOSACCHARIDE_METABOLIC_PROCESS		107	0.213524	0.922458	0.572816	1	1	4825	tags=29%, list=24%, signal=38%
GO_POSITIVE_REGULATION_OF_CELL_KILLING	GO_POSITIVE_REGULATION_OF_CELL_KILLING		36	0.354904	0.891766	0.573529	1	1	5550	tags=42%, list=27%, signal=57%
GO_REGULATION_OF_LEUKOCYTE_MIGRATION	GO_REGULATION_OF_LEUKOCYTE_MIGRATION		139	0.253165	0.877446	0.574152	1	1	5570	tags=36%, list=27%, signal=49%
GO_REGULATION_OF_INNATE_IMMUNE_RESPONSE	GO_REGULATION_OF_INNATE_IMMUNE_RESPONSE		337	0.248975	0.882886	0.575163	1	1	6997	tags=49%, list=34%, signal=73%
GO_PEPTIDYL_SERINE_MODIFICATION	GO_PEPTIDYL_SERINE_MODIFICATION		140	0.226785	0.904003	0.575693	1	1	6719	tags=43%, list=33%, signal=63%
GO_ANDROGEN_RECEPTOR_BINDING	GO_ANDROGEN_RECEPTOR_BINDING		38	0.295675	0.922229	0.576017	1	1	4255	tags=24%, list=21%, signal=30%
GO_SARCOPLASM	GO_SARCOPLASM		63	0.24338	0.887007	0.576172	1	1	2022	tags=17%, list=10%, signal=19%
GO_CIRCADIAN_RHYTHM	GO_CIRCADIAN_RHYTHM		131	0.210893	0.91639	0.577406	1	1	4406	tags=26%, list=22%, signal=33%
GO_MULTI_MULTICELLULAR_ORGANISM_PROCESS	GO_MULTI_MULTICELLULAR_ORGANISM_PROCESS		207	0.206793	0.912291	0.578	1	1	2424	tags=18%, list=12%, signal=21%
GO_POSITIVE_REGULATION_OF_MAST_CELL_ACTIVATION	GO_POSITIVE_REGULATION_OF_MAST_CELL_ACTIVATION		16	0.334358	0.888144	0.578411	1	1	5381	tags=50%, list=26%, signal=68%
GO_SISTER_CHROMATID_SEGREGATION	GO_SISTER_CHROMATID_SEGREGATION		163	0.293546	0.8806	0.579295	1	1	5895	tags=43%, list=29%, signal=60%
GO_REGULATION_OF_CELL_CYCLE_G1_S_PHASE_TRANSITION	GO_REGULATION_OF_CELL_CYCLE_G1_S_PHASE_TRANSITION		140	0.239563	0.903082	0.580435	1	1	4714	tags=31%, list=23%, signal=41%
GO_ENDOPLASMIC_RETICULUM_GOLGI_INTERMEDIATE_COMPARTMENT	GO_ENDOPLASMIC_RETICULUM_GOLGI_INTERMEDIATE_COMPARTMENT		95	0.231577	0.895364	0.580913	1	1	5109	tags=34%, list=25%, signal=45%
GO_REGULATION_OF_T_CELL_MIGRATION	GO_REGULATION_OF_T_CELL_MIGRATION		24	0.388153	0.916361	0.581053	1	1	6176	tags=54%, list=30%, signal=77%
GO_GAP_JUNCTION	GO_GAP_JUNCTION		27	0.30699	0.902971	0.581574	1	1	5936	tags=37%, list=29%, signal=52%
GO_NEGATIVE_REGULATION_OF_IMMUNE_RESPONSE	GO_NEGATIVE_REGULATION_OF_IMMUNE_RESPONSE		117	0.229144	0.854074	0.582329	1	1	7057	tags=49%, list=34%, signal=74%
GO_REGULATION_OF_CELL_ACTIVATION	GO_REGULATION_OF_CELL_ACTIVATION		446	0.244137	0.851654	0.582463	1	1	5924	tags=39%, list=29%, signal=53%
GO_VESICLE_LOCALIZATION	GO_VESICLE_LOCALIZATION		210	0.194904	0.924041	0.582645	1	1	4534	tags=27%, list=22%, signal=35%
GO_REGULATION_OF_DNA_DEPENDENT_DNA_REPLICATION	GO_REGULATION_OF_DNA_DEPENDENT_DNA_REPLICATION		40	0.285048	0.914948	0.582796	1	1	6377	tags=43%, list=31%, signal=62%
GO_PHOSPHATIDYLINOSITOL_METABOLIC_PROCESS	GO_PHOSPHATIDYLINOSITOL_METABOLIC_PROCESS		182	0.191728	0.939184	0.582822	1	1	5556	tags=34%, list=27%, signal=46%
GO_RESPONSE_TO_AMPHETAMINE	GO_RESPONSE_TO_AMPHETAMINE		28	0.263646	0.953936	0.583012	1	1	853	tags=14%, list=4%, signal=15%
GO_REGULATION_OF_INTERLEUKIN_5_PRODUCTION	GO_REGULATION_OF_INTERLEUKIN_5_PRODUCTION		18	0.323056	0.886751	0.583493	1	1	3218	tags=28%, list=16%, signal=33%
GO_NEGATIVE_REGULATION_OF_TOLL_LIKE_RECEPTOR_SIGNALING_PATHWAY	GO_NEGATIVE_REGULATION_OF_TOLL_LIKE_RECEPTOR_SIGNALING_PATHWAY		25	0.271768	0.909337	0.583514	1	1	3831	tags=32%, list=19%, signal=39%
GO_CELLULAR_CARBOHYDRATE_BIOSYNTHETIC_PROCESS	GO_CELLULAR_CARBOHYDRATE_BIOSYNTHETIC_PROCESS		48	0.253693	0.906225	0.584	1	1	5706	tags=38%, list=28%, signal=52%
GO_MYOSIN_FILAMENT	GO_MYOSIN_FILAMENT		22	0.332957	0.861607	0.584551	1	1	6308	tags=55%, list=31%, signal=79%
GO_TRANSFERASE_ACTIVITY_TRANSFERRING_ACYL_GROUPS	GO_TRANSFERASE_ACTIVITY_TRANSFERRING_ACYL_GROUPS		220	0.193555	0.9209	0.585062	1	1	4331	tags=26%, list=21%, signal=33%
GO_RENAL_SYSTEM_PROCESS_INVOLVED_IN_REGULATION_OF_SYSTEMIC_ARTERIAL_BLOOD_PRESSURE	GO_RENAL_SYSTEM_PROCESS_INVOLVED_IN_REGULATION_OF_SYSTEMIC_ARTERIAL_BLOOD_PRESSURE		23	0.317748	0.926244	0.585127	1	1	2113	tags=22%, list=10%, signal=24%
GO_REGULATION_OF_PROTEIN_HOMODIMERIZATION_ACTIVITY	GO_REGULATION_OF_PROTEIN_HOMODIMERIZATION_ACTIVITY		22	0.267418	0.925283	0.585714	1	1	4305	tags=36%, list=21%, signal=46%
GO_RUFFLE	GO_RUFFLE		148	0.218233	0.906375	0.585987	1	1	3810	tags=23%, list=19%, signal=28%
GO_ANION_CHANNEL_ACTIVITY	GO_ANION_CHANNEL_ACTIVITY		85	0.238301	0.930855	0.586074	1	1	3460	tags=26%, list=17%, signal=31%
GO_ARGININE_METABOLIC_PROCESS	GO_ARGININE_METABOLIC_PROCESS		17	0.290906	0.903652	0.586408	1	1	5972	tags=47%, list=29%, signal=66%
GO_RESPONSE_TO_PROGESTERONE	GO_RESPONSE_TO_PROGESTERONE		47	0.247433	0.874718	0.58642	1	1	4195	tags=28%, list=20%, signal=35%
GO_CHONDROITIN_SULFATE_BIOSYNTHETIC_PROCESS	GO_CHONDROITIN_SULFATE_BIOSYNTHETIC_PROCESS		24	0.285374	0.867041	0.586724	1	1	3091	tags=25%, list=15%, signal=29%
GO_UBIQUITIN_LIKE_PROTEIN_LIGASE_ACTIVITY	GO_UBIQUITIN_LIKE_PROTEIN_LIGASE_ACTIVITY		187	0.240913	0.91917	0.587097	1	1	4335	tags=27%, list=21%, signal=34%
GO_ACTIVATION_OF_MAPKK_ACTIVITY	GO_ACTIVATION_OF_MAPKK_ACTIVITY		51	0.236271	0.90078	0.587866	1	1	4586	tags=31%, list=22%, signal=40%
GO_V_D_J_RECOMBINATION	GO_V_D_J_RECOMBINATION		16	0.438516	0.896379	0.588115	1	1	3609	tags=19%, list=18%, signal=23%
GO_NEGATIVE_REGULATION_OF_CYTOKINE_PRODUCTION	GO_NEGATIVE_REGULATION_OF_CYTOKINE_PRODUCTION		191	0.219458	0.86926	0.588353	1	1	4799	tags=28%, list=23%, signal=37%
GO_POLYPEPTIDE_N_ACETYLGALACTOSAMINYLTRANSFERASE_ACTIVITY	GO_POLYPEPTIDE_N_ACETYLGALACTOSAMINYLTRANSFERASE_ACTIVITY		15	0.31569	0.910404	0.589098	1	1	6053	tags=60%, list=30%, signal=85%
GO_VACUOLAR_LUMEN	GO_VACUOLAR_LUMEN		101	0.236105	0.870209	0.589098	1	1	6641	tags=44%, list=32%, signal=64%
GO_NEGATIVE_REGULATION_OF_PROTEIN_SERINE_THREONINE_KINASE_ACTIVITY	GO_NEGATIVE_REGULATION_OF_PROTEIN_SERINE_THREONINE_KINASE_ACTIVITY		121	0.222182	0.906914	0.589744	1	1	3858	tags=24%, list=19%, signal=29%
GO_PLATELET_ACTIVATION	GO_PLATELET_ACTIVATION		137	0.232531	0.87164	0.589958	1	1	4368	tags=30%, list=21%, signal=38%
GO_REGULATION_OF_INTERFERON_GAMMA_PRODUCTION	GO_REGULATION_OF_INTERFERON_GAMMA_PRODUCTION		86	0.272364	0.867924	0.590336	1	1	4701	tags=33%, list=23%, signal=42%
GO_HISTONE_MRNA_METABOLIC_PROCESS	GO_HISTONE_MRNA_METABOLIC_PROCESS		28	0.336501	0.894794	0.590717	1	1	4475	tags=36%, list=22%, signal=46%
GO_REGULATION_OF_HOMOTYPIC_CELL_CELL_ADHESION	GO_REGULATION_OF_HOMOTYPIC_CELL_CELL_ADHESION		288	0.252707	0.847327	0.590814	1	1	6997	tags=50%, list=34%, signal=75%
GO_RESPONSE_TO_FATTY_ACID	GO_RESPONSE_TO_FATTY_ACID		79	0.218259	0.91457	0.590909	1	1	2391	tags=18%, list=12%, signal=20%
GO_SITE_OF_DOUBLE_STRAND_BREAK	GO_SITE_OF_DOUBLE_STRAND_BREAK		31	0.29956	0.913906	0.591195	1	1	6161	tags=48%, list=30%, signal=69%
GO_INCLUSION_BODY	GO_INCLUSION_BODY		63	0.234308	0.915206	0.591633	1	1	4879	tags=33%, list=24%, signal=44%
GO_UBIQUITIN_LIKE_PROTEIN_LIGASE_BINDING	GO_UBIQUITIN_LIKE_PROTEIN_LIGASE_BINDING		247	0.213484	0.900552	0.59205	1	1	5436	tags=34%, list=27%, signal=46%
GO_REGULATION_OF_MITOTIC_CELL_CYCLE	GO_REGULATION_OF_MITOTIC_CELL_CYCLE		441	0.222872	0.910054	0.592751	1	1	5013	tags=32%, list=24%, signal=41%
GO_PURINERGIC_NUCLEOTIDE_RECEPTOR_SIGNALING_PATHWAY	GO_PURINERGIC_NUCLEOTIDE_RECEPTOR_SIGNALING_PATHWAY		21	0.293952	0.870187	0.592814	1	1	1390	tags=19%, list=7%, signal=20%
GO_REGULATION_OF_GLIOGENESIS	GO_REGULATION_OF_GLIOGENESIS		89	0.214735	0.921464	0.59309	1	1	3177	tags=22%, list=16%, signal=26%
GO_CELL_CYCLE_PHASE_TRANSITION	GO_CELL_CYCLE_PHASE_TRANSITION		242	0.236304	0.876663	0.593333	1	1	5819	tags=36%, list=28%, signal=49%
GO_NEGATIVE_REGULATION_OF_CELL_CYCLE	GO_NEGATIVE_REGULATION_OF_CELL_CYCLE		405	0.212425	0.916125	0.59375	1	1	4604	tags=29%, list=22%, signal=37%
GO_PROTEIN_K63_LINKED_UBIQUITINATION	GO_PROTEIN_K63_LINKED_UBIQUITINATION		35	0.249224	0.908293	0.59375	1	1	4335	tags=37%, list=21%, signal=47%
GO_JNK_CASCADE	GO_JNK_CASCADE		81	0.226663	0.922352	0.594017	1	1	4903	tags=28%, list=24%, signal=37%
GO_B_CELL_PROLIFERATION	GO_B_CELL_PROLIFERATION		35	0.272948	0.855844	0.594961	1	1	4305	tags=31%, list=21%, signal=40%
GO_POSITIVE_REGULATION_OF_RELEASE_OF_SEQUESTERED_CALCIUM_ION_INTO_CYTOSOL	GO_POSITIVE_REGULATION_OF_RELEASE_OF_SEQUESTERED_CALCIUM_ION_INTO_CYTOSOL		34	0.250715	0.922521	0.59619	1	1	5361	tags=38%, list=26%, signal=52%
GO_INTRINSIC_COMPONENT_OF_GOLGI_MEMBRANE	GO_INTRINSIC_COMPONENT_OF_GOLGI_MEMBRANE		50	0.231094	0.889215	0.596457	1	1	3339	tags=22%, list=16%, signal=26%
GO_CELL_SUBSTRATE_JUNCTION	GO_CELL_SUBSTRATE_JUNCTION		380	0.244918	0.905804	0.596639	1	1	4379	tags=27%, list=21%, signal=34%
GO_VIRION_ASSEMBLY	GO_VIRION_ASSEMBLY		33	0.268191	0.869384	0.597015	1	1	4890	tags=30%, list=24%, signal=40%
GO_SMALL_GTPASE_MEDIATED_SIGNAL_TRANSDUCTION	GO_SMALL_GTPASE_MEDIATED_SIGNAL_TRANSDUCTION		330	0.20876	0.901233	0.597046	1	1	5318	tags=34%, list=26%, signal=45%
GO_REGULATION_OF_TRANSCRIPTION_INITIATION_FROM_RNA_POLYMERASE_II_PROMOTER	GO_REGULATION_OF_TRANSCRIPTION_INITIATION_FROM_RNA_POLYMERASE_II_PROMOTER		23	0.286383	0.890353	0.597107	1	1	1640	tags=13%, list=8%, signal=14%
GO_SECRETORY_GRANULE_ORGANIZATION	GO_SECRETORY_GRANULE_ORGANIZATION		26	0.294136	0.913697	0.59743	1	1	3979	tags=27%, list=19%, signal=33%
GO_RESPONSE_TO_TUMOR_NECROSIS_FACTOR	GO_RESPONSE_TO_TUMOR_NECROSIS_FACTOR		209	0.219514	0.890698	0.597484	1	1	6097	tags=36%, list=30%, signal=51%
GO_NEGATIVE_REGULATION_OF_IMMUNE_SYSTEM_PROCESS	GO_NEGATIVE_REGULATION_OF_IMMUNE_SYSTEM_PROCESS		342	0.205769	0.859703	0.597561	1	1	5612	tags=34%, list=27%, signal=46%
GO_ECTODERMAL_PLACODE_DEVELOPMENT	GO_ECTODERMAL_PLACODE_DEVELOPMENT		15	0.285142	0.894878	0.597585	1	1	5022	tags=33%, list=25%, signal=44%
GO_REGULATION_OF_LEUKOCYTE_APOPTOTIC_PROCESS	GO_REGULATION_OF_LEUKOCYTE_APOPTOTIC_PROCESS		74	0.280871	0.854498	0.597917	1	1	5268	tags=35%, list=26%, signal=47%
GO_CENTROSOME_CYCLE	GO_CENTROSOME_CYCLE		45	0.277254	0.89281	0.598272	1	1	2741	tags=22%, list=13%, signal=26%
GO_VACUOLAR_TRANSPORT	GO_VACUOLAR_TRANSPORT		229	0.2338	0.896624	0.599119	1	1	5020	tags=29%, list=25%, signal=38%
GO_LYMPHOCYTE_MIGRATION	GO_LYMPHOCYTE_MIGRATION		41	0.311374	0.86418	0.599165	1	1	6031	tags=46%, list=29%, signal=66%
GO_NEGATIVE_REGULATION_OF_VIRAL_GENOME_REPLICATION	GO_NEGATIVE_REGULATION_OF_VIRAL_GENOME_REPLICATION		45	0.286634	0.844676	0.599606	1	1	5594	tags=38%, list=27%, signal=52%
GO_NATURAL_KILLER_CELL_ACTIVATION_INVOLVED_IN_IMMUNE_RESPONSE	GO_NATURAL_KILLER_CELL_ACTIVATION_INVOLVED_IN_IMMUNE_RESPONSE		22	0.301248	0.890558	0.60076	1	1	3718	tags=32%, list=18%, signal=39%
GO_CARBOXY_TERMINAL_DOMAIN_PROTEIN_KINASE_COMPLEX	GO_CARBOXY_TERMINAL_DOMAIN_PROTEIN_KINASE_COMPLEX		21	0.313405	0.927844	0.600832	1	1	5877	tags=48%, list=29%, signal=67%
GO_POLE_PLASM	GO_POLE_PLASM		15	0.312895	0.899078	0.601167	1	1	3517	tags=27%, list=17%, signal=32%
GO_HISTONE_METHYLATION	GO_HISTONE_METHYLATION		77	0.240857	0.895531	0.601215	1	1	2977	tags=21%, list=15%, signal=24%
GO_RESPONSE_TO_PROSTAGLANDIN	GO_RESPONSE_TO_PROSTAGLANDIN		32	0.251476	0.913147	0.60198	1	1	5087	tags=31%, list=25%, signal=42%
GO_REGULATED_EXOCYTOSIS	GO_REGULATED_EXOCYTOSIS		205	0.191113	0.894294	0.602339	1	1	5574	tags=33%, list=27%, signal=45%
GO_REGULATION_OF_DNA_METHYLATION	GO_REGULATION_OF_DNA_METHYLATION		16	0.311721	0.891123	0.602851	1	1	2849	tags=25%, list=14%, signal=29%
GO_DNA_HELICASE_ACTIVITY	GO_DNA_HELICASE_ACTIVITY		52	0.271879	0.860714	0.603004	1	1	6513	tags=50%, list=32%, signal=73%
GO_REGULATION_OF_B_CELL_MEDIATED_IMMUNITY	GO_REGULATION_OF_B_CELL_MEDIATED_IMMUNITY		41	0.284419	0.861369	0.60334	1	1	6892	tags=59%, list=34%, signal=88%
GO_POSITIVE_REGULATION_OF_CELL_ACTIVATION	GO_POSITIVE_REGULATION_OF_CELL_ACTIVATION		282	0.261517	0.834314	0.603814	1	1	6997	tags=50%, list=34%, signal=75%
GO_LYTIC_VACUOLE	GO_LYTIC_VACUOLE		482	0.20223	0.849071	0.604211	1	1	5485	tags=32%, list=27%, signal=43%
GO_DEATH_RECEPTOR_ACTIVITY	GO_DEATH_RECEPTOR_ACTIVITY		23	0.333003	0.858713	0.604508	1	1	7054	tags=52%, list=34%, signal=79%
GO_POSITIVE_REGULATION_OF_PROTEIN_CATABOLIC_PROCESS	GO_POSITIVE_REGULATION_OF_PROTEIN_CATABOLIC_PROCESS		250	0.223284	0.890901	0.605096	1	1	5145	tags=31%, list=25%, signal=41%
GO_POSITIVE_REGULATION_OF_NITRIC_OXIDE_SYNTHASE_ACTIVITY	GO_POSITIVE_REGULATION_OF_NITRIC_OXIDE_SYNTHASE_ACTIVITY		19	0.288279	0.895709	0.605263	1	1	7282	tags=63%, list=36%, signal=98%
GO_NEGATIVE_REGULATION_OF_MUSCLE_CELL_DIFFERENTIATION	GO_NEGATIVE_REGULATION_OF_MUSCLE_CELL_DIFFERENTIATION		53	0.239098	0.921859	0.605317	1	1	4701	tags=30%, list=23%, signal=39%
GO_ANCHORING_JUNCTION	GO_ANCHORING_JUNCTION		469	0.221417	0.881809	0.60587	1	1	4613	tags=27%, list=23%, signal=34%
GO_T_CELL_LINEAGE_COMMITMENT	GO_T_CELL_LINEAGE_COMMITMENT		15	0.324786	0.881553	0.605882	1	1	6265	tags=47%, list=31%, signal=67%
GO_HISTONE_EXCHANGE	GO_HISTONE_EXCHANGE		41	0.273904	0.843157	0.606061	1	1	3482	tags=22%, list=17%, signal=26%
GO_REGULATION_OF_LIPID_BIOSYNTHETIC_PROCESS	GO_REGULATION_OF_LIPID_BIOSYNTHETIC_PROCESS		121	0.218258	0.900742	0.606719	1	1	3474	tags=22%, list=17%, signal=27%
GO_INORGANIC_ANION_TRANSPORT	GO_INORGANIC_ANION_TRANSPORT		124	0.231566	0.916365	0.607211	1	1	3467	tags=25%, list=17%, signal=30%
GO_LIPOPROTEIN_METABOLIC_PROCESS	GO_LIPOPROTEIN_METABOLIC_PROCESS		121	0.209356	0.886049	0.60757	1	1	4349	tags=30%, list=21%, signal=38%
GO_POSITIVE_REGULATION_OF_REPRODUCTIVE_PROCESS	GO_POSITIVE_REGULATION_OF_REPRODUCTIVE_PROCESS		51	0.233372	0.901788	0.608519	1	1	1674	tags=18%, list=8%, signal=19%
GO_REGULATION_OF_LEUKOCYTE_MEDIATED_IMMUNITY	GO_REGULATION_OF_LEUKOCYTE_MEDIATED_IMMUNITY		150	0.25711	0.832251	0.608696	1	1	7057	tags=49%, list=34%, signal=74%
GO_CELLULAR_RESPONSE_TO_TOXIC_SUBSTANCE	GO_CELLULAR_RESPONSE_TO_TOXIC_SUBSTANCE		24	0.264224	0.913592	0.608782	1	1	5110	tags=38%, list=25%, signal=50%
GO_RESPONSE_TO_INTERFERON_GAMMA	GO_RESPONSE_TO_INTERFERON_GAMMA		127	0.256921	0.821969	0.609054	1	1	6031	tags=41%, list=29%, signal=58%
GO_TERMINAL_BOUTON	GO_TERMINAL_BOUTON		63	0.247764	0.925928	0.609434	1	1	2100	tags=17%, list=10%, signal=19%
GO_RESPONSE_TO_INTERFERON_BETA	GO_RESPONSE_TO_INTERFERON_BETA		22	0.294996	0.862746	0.609856	1	1	4057	tags=32%, list=20%, signal=40%
GO_HELICASE_ACTIVITY	GO_HELICASE_ACTIVITY		147	0.247057	0.875935	0.609958	1	1	4112	tags=26%, list=20%, signal=32%
GO_PROTEIN_IMPORT_INTO_NUCLEUS_TRANSLOCATION	GO_PROTEIN_IMPORT_INTO_NUCLEUS_TRANSLOCATION		27	0.256112	0.872663	0.610338	1	1	4895	tags=33%, list=24%, signal=44%
GO_PURINERGIC_RECEPTOR_SIGNALING_PATHWAY	GO_PURINERGIC_RECEPTOR_SIGNALING_PATHWAY		26	0.27853	0.866845	0.610672	1	1	1467	tags=19%, list=7%, signal=21%
GO_DEFENSE_RESPONSE_TO_GRAM_NEGATIVE_BACTERIUM	GO_DEFENSE_RESPONSE_TO_GRAM_NEGATIVE_BACTERIUM		41	0.254026	0.877222	0.610879	1	1	6345	tags=39%, list=31%, signal=56%
GO_CENTROMERE_COMPLEX_ASSEMBLY	GO_CENTROMERE_COMPLEX_ASSEMBLY		36	0.316037	0.848477	0.610989	1	1	6111	tags=42%, list=30%, signal=59%
GO_REGULATION_OF_INTERLEUKIN_17_PRODUCTION	GO_REGULATION_OF_INTERLEUKIN_17_PRODUCTION		21	0.329189	0.832461	0.611111	1	1	6350	tags=62%, list=31%, signal=90%
GO_RNA_POLYMERASE_II_TRANSCRIPTION_FACTOR_COMPLEX	GO_RNA_POLYMERASE_II_TRANSCRIPTION_FACTOR_COMPLEX		97	0.242916	0.922525	0.611354	1	1	5165	tags=33%, list=25%, signal=44%
GO_PROTEIN_KINASE_C_ACTIVATING_G_PROTEIN_COUPLED_RECEPTOR_SIGNALING_PATHWAY	GO_PROTEIN_KINASE_C_ACTIVATING_G_PROTEIN_COUPLED_RECEPTOR_SIGNALING_PATHWAY		32	0.240202	0.906794	0.61183	1	1	1357	tags=16%, list=7%, signal=17%
GO_DNA_INTEGRITY_CHECKPOINT	GO_DNA_INTEGRITY_CHECKPOINT		139	0.244731	0.874084	0.611842	1	1	4713	tags=31%, list=23%, signal=40%
GO_ORGANELLE_FISSION	GO_ORGANELLE_FISSION		457	0.226129	0.873974	0.613187	1	1	5225	tags=33%, list=26%, signal=44%
GO_P53_BINDING	GO_P53_BINDING		66	0.224574	0.894538	0.613445	1	1	4920	tags=36%, list=24%, signal=48%
GO_NEGATIVE_REGULATION_OF_LEUKOCYTE_DIFFERENTIATION	GO_NEGATIVE_REGULATION_OF_LEUKOCYTE_DIFFERENTIATION		78	0.220075	0.880725	0.613497	1	1	5612	tags=38%, list=27%, signal=53%
GO_NEGATIVE_REGULATION_OF_TRANSFORMING_GROWTH_FACTOR_BETA_RECEPTOR_SIGNALING_PATHWAY	GO_NEGATIVE_REGULATION_OF_TRANSFORMING_GROWTH_FACTOR_BETA_RECEPTOR_SIGNALING_PATHWAY		63	0.232711	0.868002	0.613687	1	1	4408	tags=24%, list=22%, signal=30%
GO_CYTOSOLIC_TRANSPORT	GO_CYTOSOLIC_TRANSPORT		195	0.199378	0.891539	0.613924	1	1	4541	tags=26%, list=22%, signal=33%
GO_POSITIVE_REGULATION_OF_CELLULAR_AMIDE_METABOLIC_PROCESS	GO_POSITIVE_REGULATION_OF_CELLULAR_AMIDE_METABOLIC_PROCESS		94	0.248163	0.886748	0.614561	1	1	6734	tags=46%, list=33%, signal=68%
GO_POSITIVE_REGULATION_OF_LYMPHOCYTE_DIFFERENTIATION	GO_POSITIVE_REGULATION_OF_LYMPHOCYTE_DIFFERENTIATION		77	0.27284	0.836914	0.614583	1	1	5569	tags=40%, list=27%, signal=55%
GO_LYMPHOCYTE_ACTIVATION	GO_LYMPHOCYTE_ACTIVATION		330	0.254728	0.83156	0.614737	1	1	5740	tags=36%, list=28%, signal=49%
GO_NEGATIVE_REGULATION_OF_CELL_CYCLE_G1_S_PHASE_TRANSITION	GO_NEGATIVE_REGULATION_OF_CELL_CYCLE_G1_S_PHASE_TRANSITION		94	0.248057	0.882686	0.615385	1	1	4464	tags=31%, list=22%, signal=39%
GO_CONDENSED_CHROMOSOME	GO_CONDENSED_CHROMOSOME		180	0.246633	0.848948	0.616228	1	1	5209	tags=34%, list=25%, signal=46%
GO_REGULATION_OF_TYPE_I_INTERFERON_MEDIATED_SIGNALING_PATHWAY	GO_REGULATION_OF_TYPE_I_INTERFERON_MEDIATED_SIGNALING_PATHWAY		36	0.279449	0.87627	0.616466	1	1	4079	tags=28%, list=20%, signal=35%
GO_NEGATIVE_REGULATION_OF_DEFENSE_RESPONSE	GO_NEGATIVE_REGULATION_OF_DEFENSE_RESPONSE		134	0.20833	0.873718	0.617357	1	1	4799	tags=28%, list=23%, signal=36%
GO_POSITIVE_REGULATION_OF_TELOMERASE_ACTIVITY	GO_POSITIVE_REGULATION_OF_TELOMERASE_ACTIVITY		26	0.294961	0.884761	0.618449	1	1	3807	tags=31%, list=19%, signal=38%
GO_REGULATION_OF_T_CELL_PROLIFERATION	GO_REGULATION_OF_T_CELL_PROLIFERATION		140	0.263536	0.844352	0.618557	1	1	5918	tags=43%, list=29%, signal=60%
GO_REGULATION_OF_INTERFERON_ALPHA_PRODUCTION	GO_REGULATION_OF_INTERFERON_ALPHA_PRODUCTION		19	0.368836	0.884774	0.619048	1	1	2376	tags=16%, list=12%, signal=18%
GO_NUCLEAR_CHROMOSOME	GO_NUCLEAR_CHROMOSOME		465	0.21196	0.884029	0.61945	1	1	4431	tags=25%, list=22%, signal=32%
GO_NEGATIVE_REGULATION_OF_ERBB_SIGNALING_PATHWAY	GO_NEGATIVE_REGULATION_OF_ERBB_SIGNALING_PATHWAY		44	0.242222	0.903829	0.619565	1	1	5989	tags=41%, list=29%, signal=58%
GO_REGULATION_OF_GLIAL_CELL_DIFFERENTIATION	GO_REGULATION_OF_GLIAL_CELL_DIFFERENTIATION		58	0.239187	0.90359	0.619772	1	1	3177	tags=26%, list=16%, signal=31%
GO_POSITIVE_REGULATION_OF_ADAPTIVE_IMMUNE_RESPONSE	GO_POSITIVE_REGULATION_OF_ADAPTIVE_IMMUNE_RESPONSE		70	0.290286	0.860179	0.61987	1	1	6997	tags=53%, list=34%, signal=80%
GO_REGULATION_OF_SENSORY_PERCEPTION	GO_REGULATION_OF_SENSORY_PERCEPTION		34	0.278718	0.886575	0.619883	1	1	2534	tags=26%, list=12%, signal=30%
GO_VESICLE_ORGANIZATION	GO_VESICLE_ORGANIZATION		261	0.201217	0.879043	0.62	1	1	5744	tags=33%, list=28%, signal=45%
GO_NEGATIVE_REGULATION_OF_DNA_DEPENDENT_DNA_REPLICATION	GO_NEGATIVE_REGULATION_OF_DNA_DEPENDENT_DNA_REPLICATION		16	0.371734	0.863508	0.620545	1	1	4713	tags=38%, list=23%, signal=49%
GO_SARCOMERE_ORGANIZATION	GO_SARCOMERE_ORGANIZATION		25	0.298231	0.794846	0.620614	1	1	3919	tags=32%, list=19%, signal=40%
GO_DIGESTIVE_SYSTEM_PROCESS	GO_DIGESTIVE_SYSTEM_PROCESS		60	0.261519	0.896107	0.62069	1	1	2781	tags=25%, list=14%, signal=29%
GO_CELLULAR_SENESCENCE	GO_CELLULAR_SENESCENCE		31	0.237541	0.894949	0.620763	1	1	2740	tags=23%, list=13%, signal=26%
GO_CYTOKINE_PRODUCTION	GO_CYTOKINE_PRODUCTION		117	0.246529	0.843132	0.620763	1	1	4828	tags=31%, list=24%, signal=40%
GO_CHAPERONE_BINDING	GO_CHAPERONE_BINDING		75	0.22281	0.884708	0.620833	1	1	5055	tags=29%, list=25%, signal=39%
GO_POSITIVE_REGULATION_OF_CALCIUM_ION_TRANSMEMBRANE_TRANSPORT	GO_POSITIVE_REGULATION_OF_CALCIUM_ION_TRANSMEMBRANE_TRANSPORT		54	0.223225	0.911483	0.621359	1	1	5361	tags=33%, list=26%, signal=45%
GO_POSITIVE_REGULATION_OF_LYMPHOCYTE_MEDIATED_IMMUNITY	GO_POSITIVE_REGULATION_OF_LYMPHOCYTE_MEDIATED_IMMUNITY		64	0.284976	0.824822	0.622129	1	1	5550	tags=41%, list=27%, signal=56%
GO_DNA_CONFORMATION_CHANGE	GO_DNA_CONFORMATION_CHANGE		230	0.226457	0.856678	0.622807	1	1	5209	tags=33%, list=25%, signal=44%
GO_REGULATION_OF_PROTEIN_COMPLEX_DISASSEMBLY	GO_REGULATION_OF_PROTEIN_COMPLEX_DISASSEMBLY		198	0.234338	0.850933	0.622845	1	1	4977	tags=31%, list=24%, signal=40%
GO_RIBONUCLEOSIDE_CATABOLIC_PROCESS	GO_RIBONUCLEOSIDE_CATABOLIC_PROCESS		23	0.279327	0.878949	0.622881	1	1	6840	tags=39%, list=33%, signal=59%
GO_RESPONSE_TO_LIPOPROTEIN_PARTICLE	GO_RESPONSE_TO_LIPOPROTEIN_PARTICLE		20	0.280419	0.858761	0.623025	1	1	6413	tags=50%, list=31%, signal=73%
GO_GLOBAL_GENOME_NUCLEOTIDE_EXCISION_REPAIR	GO_GLOBAL_GENOME_NUCLEOTIDE_EXCISION_REPAIR		30	0.326025	0.869512	0.623377	1	1	5518	tags=47%, list=27%, signal=64%
GO_SEX_CHROMOSOME	GO_SEX_CHROMOSOME		26	0.321357	0.87138	0.623431	1	1	603	tags=12%, list=3%, signal=12%
GO_T_CELL_RECEPTOR_COMPLEX	GO_T_CELL_RECEPTOR_COMPLEX		19	0.392962	0.859196	0.623457	1	1	6603	tags=63%, list=32%, signal=93%
GO_DENDRITIC_CELL_DIFFERENTIATION	GO_DENDRITIC_CELL_DIFFERENTIATION		31	0.307805	0.841589	0.623967	1	1	4534	tags=35%, list=22%, signal=46%
GO_SPLICEOSOMAL_COMPLEX_ASSEMBLY	GO_SPLICEOSOMAL_COMPLEX_ASSEMBLY		48	0.32697	0.857762	0.624217	1	1	5859	tags=40%, list=29%, signal=55%
GO_INO80_TYPE_COMPLEX	GO_INO80_TYPE_COMPLEX		21	0.316091	0.8575	0.624481	1	1	7247	tags=57%, list=35%, signal=88%
GO_FATTY_ACYL_COA_METABOLIC_PROCESS	GO_FATTY_ACYL_COA_METABOLIC_PROCESS		46	0.303193	0.839459	0.624506	1	1	6476	tags=48%, list=32%, signal=70%
GO_VESICLE_LUMEN	GO_VESICLE_LUMEN		95	0.222197	0.898592	0.62475	1	1	4043	tags=24%, list=20%, signal=30%
GO_KERATIN_FILAMENT	GO_KERATIN_FILAMENT		57	0.29775	0.870135	0.624765	1	1	1843	tags=23%, list=9%, signal=25%
GO_LYMPHOCYTE_COSTIMULATION	GO_LYMPHOCYTE_COSTIMULATION		71	0.286107	0.822136	0.625263	1	1	6706	tags=56%, list=33%, signal=83%
GO_INTRINSIC_COMPONENT_OF_ORGANELLE_MEMBRANE	GO_INTRINSIC_COMPONENT_OF_ORGANELLE_MEMBRANE		238	0.207268	0.885714	0.625498	1	1	4547	tags=25%, list=22%, signal=32%
GO_POSITIVE_REGULATION_OF_CYTOKINE_PRODUCTION	GO_POSITIVE_REGULATION_OF_CYTOKINE_PRODUCTION		347	0.223415	0.824287	0.625532	1	1	5014	tags=34%, list=24%, signal=44%
GO_NECROTIC_CELL_DEATH	GO_NECROTIC_CELL_DEATH		27	0.290418	0.886517	0.625541	1	1	3628	tags=26%, list=18%, signal=31%
GO_CALCIUM_ION_REGULATED_EXOCYTOSIS_OF_NEUROTRANSMITTER	GO_CALCIUM_ION_REGULATED_EXOCYTOSIS_OF_NEUROTRANSMITTER		30	0.271767	0.858342	0.62594	1	1	2549	tags=27%, list=12%, signal=30%
GO_PHOSPHATE_ION_TRANSPORT	GO_PHOSPHATE_ION_TRANSPORT		18	0.303569	0.895588	0.625954	1	1	1917	tags=22%, list=9%, signal=24%
GO_UBIQUITIN_LIGASE_COMPLEX	GO_UBIQUITIN_LIGASE_COMPLEX		240	0.212893	0.872631	0.626087	1	1	4383	tags=26%, list=21%, signal=32%
GO_REGULATION_OF_LEUKOCYTE_PROLIFERATION	GO_REGULATION_OF_LEUKOCYTE_PROLIFERATION		197	0.251841	0.825193	0.626531	1	1	5918	tags=41%, list=29%, signal=57%
GO_PROTEIN_AUTOUBIQUITINATION	GO_PROTEIN_AUTOUBIQUITINATION		48	0.253698	0.900299	0.626556	1	1	4335	tags=29%, list=21%, signal=37%
GO_REGULATION_OF_LYMPHOCYTE_DIFFERENTIATION	GO_REGULATION_OF_LYMPHOCYTE_DIFFERENTIATION		127	0.239314	0.828876	0.626775	1	1	5596	tags=36%, list=27%, signal=50%
GO_PROTEIN_LOCALIZATION_TO_CENTROSOME	GO_PROTEIN_LOCALIZATION_TO_CENTROSOME		15	0.358177	0.894113	0.626898	1	1	2652	tags=33%, list=13%, signal=38%
GO_NUCLEAR_ENVELOPE_REASSEMBLY	GO_NUCLEAR_ENVELOPE_REASSEMBLY		17	0.308095	0.864151	0.627409	1	1	6313	tags=47%, list=31%, signal=68%
GO_ENDOPLASMIC_RETICULUM_LUMEN	GO_ENDOPLASMIC_RETICULUM_LUMEN		187	0.211892	0.879253	0.628151	1	1	4002	tags=27%, list=20%, signal=33%
GO_PROTEIN_TYROSINE_SERINE_THREONINE_PHOSPHATASE_ACTIVITY	GO_PROTEIN_TYROSINE_SERINE_THREONINE_PHOSPHATASE_ACTIVITY		42	0.227932	0.88828	0.628337	1	1	3766	tags=29%, list=18%, signal=35%
GO_NEGATIVE_REGULATION_OF_EXTRINSIC_APOPTOTIC_SIGNALING_PATHWAY_VIA_DEATH_DOMAIN_RECEPTORS	GO_NEGATIVE_REGULATION_OF_EXTRINSIC_APOPTOTIC_SIGNALING_PATHWAY_VIA_DEATH_DOMAIN_RECEPTORS		32	0.277246	0.862716	0.628931	1	1	6882	tags=59%, list=34%, signal=89%
GO_NEGATIVE_REGULATION_OF_OSTEOCLAST_DIFFERENTIATION	GO_NEGATIVE_REGULATION_OF_OSTEOCLAST_DIFFERENTIATION		23	0.272586	0.880933	0.629167	1	1	1932	tags=22%, list=9%, signal=24%
GO_REGULATION_OF_ERK1_AND_ERK2_CASCADE	GO_REGULATION_OF_ERK1_AND_ERK2_CASCADE		218	0.205408	0.874663	0.629259	1	1	2644	tags=18%, list=13%, signal=20%
GO_PROTEIN_LIPID_COMPLEX_BINDING	GO_PROTEIN_LIPID_COMPLEX_BINDING		24	0.257949	0.882112	0.630058	1	1	6407	tags=46%, list=31%, signal=67%
GO_REGULATION_OF_ACTIN_FILAMENT_LENGTH	GO_REGULATION_OF_ACTIN_FILAMENT_LENGTH		146	0.20972	0.856322	0.630252	1	1	6043	tags=38%, list=30%, signal=53%
GO_CELLULAR_RESPONSE_TO_NITRIC_OXIDE	GO_CELLULAR_RESPONSE_TO_NITRIC_OXIDE		15	0.283932	0.880651	0.63035	1	1	418	tags=13%, list=2%, signal=14%
GO_PHOSPHATIDYLGLYCEROL_ACYL_CHAIN_REMODELING	GO_PHOSPHATIDYLGLYCEROL_ACYL_CHAIN_REMODELING		15	0.285768	0.875566	0.631985	1	1	3474	tags=27%, list=17%, signal=32%
GO_PEPTIDYL_TYROSINE_MODIFICATION	GO_PEPTIDYL_TYROSINE_MODIFICATION		183	0.195859	0.905513	0.632323	1	1	5764	tags=33%, list=28%, signal=45%
GO_AP_TYPE_MEMBRANE_COAT_ADAPTOR_COMPLEX	GO_AP_TYPE_MEMBRANE_COAT_ADAPTOR_COMPLEX		35	0.283281	0.851869	0.632568	1	1	4856	tags=31%, list=24%, signal=41%
GO_U5_SNRNP	GO_U5_SNRNP		16	0.326037	0.842396	0.63278	1	1	5778	tags=50%, list=28%, signal=70%
GO_REGULATION_OF_B_CELL_ACTIVATION	GO_REGULATION_OF_B_CELL_ACTIVATION		106	0.272335	0.810936	0.633124	1	1	6948	tags=50%, list=34%, signal=75%
GO_POSITIVE_REGULATION_OF_ACTIN_NUCLEATION	GO_POSITIVE_REGULATION_OF_ACTIN_NUCLEATION		16	0.282538	0.86753	0.633475	1	1	3671	tags=31%, list=18%, signal=38%
GO_MITOTIC_RECOMBINATION	GO_MITOTIC_RECOMBINATION		41	0.30207	0.816819	0.634043	1	1	4221	tags=34%, list=21%, signal=43%
GO_RECIPROCAL_DNA_RECOMBINATION	GO_RECIPROCAL_DNA_RECOMBINATION		36	0.26496	0.895091	0.634241	1	1	3609	tags=33%, list=18%, signal=40%
GO_SINGLE_ORGANISM_CELL_ADHESION	GO_SINGLE_ORGANISM_CELL_ADHESION		442	0.207225	0.831553	0.634888	1	1	5780	tags=33%, list=28%, signal=45%
GO_NUCLEOTIDE_EXCISION_REPAIR_DNA_DUPLEX_UNWINDING	GO_NUCLEOTIDE_EXCISION_REPAIR_DNA_DUPLEX_UNWINDING		21	0.329604	0.856209	0.634989	1	1	5159	tags=48%, list=25%, signal=64%
GO_REGULATION_OF_T_CELL_APOPTOTIC_PROCESS	GO_REGULATION_OF_T_CELL_APOPTOTIC_PROCESS		31	0.278525	0.832325	0.635052	1	1	5037	tags=39%, list=25%, signal=51%
GO_PLATELET_ALPHA_GRANULE_LUMEN	GO_PLATELET_ALPHA_GRANULE_LUMEN		51	0.238365	0.853868	0.635317	1	1	1171	tags=12%, list=6%, signal=12%
GO_MIDBODY	GO_MIDBODY		119	0.247292	0.852371	0.635776	1	1	4957	tags=35%, list=24%, signal=46%
GO_REGULATION_OF_CHROMOSOME_SEGREGATION	GO_REGULATION_OF_CHROMOSOME_SEGREGATION		82	0.276767	0.82505	0.635965	1	1	5013	tags=34%, list=24%, signal=45%
GO_LYMPHOCYTE_CHEMOTAXIS	GO_LYMPHOCYTE_CHEMOTAXIS		30	0.308431	0.804539	0.635992	1	1	6031	tags=50%, list=29%, signal=71%
GO_PEPTIDYL_LYSINE_METHYLATION	GO_PEPTIDYL_LYSINE_METHYLATION		68	0.234378	0.883044	0.636179	1	1	3156	tags=22%, list=15%, signal=26%
GO_N_TERMINAL_PROTEIN_AMINO_ACID_MODIFICATION	GO_N_TERMINAL_PROTEIN_AMINO_ACID_MODIFICATION		22	0.312457	0.861086	0.636957	1	1	2139	tags=18%, list=10%, signal=20%
GO_RESPONSE_TO_ENDOPLASMIC_RETICULUM_STRESS	GO_RESPONSE_TO_ENDOPLASMIC_RETICULUM_STRESS		221	0.219844	0.857378	0.637149	1	1	4691	tags=28%, list=23%, signal=35%
GO_REGULATION_OF_MONONUCLEAR_CELL_MIGRATION	GO_REGULATION_OF_MONONUCLEAR_CELL_MIGRATION		16	0.304733	0.824211	0.637744	1	1	5005	tags=44%, list=24%, signal=58%
GO_SECRETORY_VESICLE	GO_SECRETORY_VESICLE		434	0.185746	0.922456	0.638298	1	1	3289	tags=19%, list=16%, signal=22%
GO_PHAGOCYTIC_CUP	GO_PHAGOCYTIC_CUP		17	0.328601	0.806353	0.63843	1	1	6956	tags=53%, list=34%, signal=80%
GO_NEGATIVE_REGULATION_OF_PLATELET_ACTIVATION	GO_NEGATIVE_REGULATION_OF_PLATELET_ACTIVATION		17	0.288139	0.83019	0.638478	1	1	3858	tags=29%, list=19%, signal=36%
GO_NEGATIVE_REGULATION_OF_CELL_ADHESION	GO_NEGATIVE_REGULATION_OF_CELL_ADHESION		212	0.210236	0.859907	0.638604	1	1	6146	tags=40%, list=30%, signal=57%
GO_POSITIVE_REGULATION_OF_MULTICELLULAR_ORGANISMAL_METABOLIC_PROCESS	GO_POSITIVE_REGULATION_OF_MULTICELLULAR_ORGANISMAL_METABOLIC_PROCESS		20	0.284028	0.877991	0.638835	1	1	4507	tags=35%, list=22%, signal=45%
GO_MYELOID_DENDRITIC_CELL_DIFFERENTIATION	GO_MYELOID_DENDRITIC_CELL_DIFFERENTIATION		18	0.307176	0.829901	0.640244	1	1	4534	tags=39%, list=22%, signal=50%
[truncated: 1,182 more rows]
