# Supplementary material for: Comprehensive analysis of differential immunocyte infiltration and the potential ceRNA networks during epicardial adipose tissue development in congenital heart disease
Source: J Transl Med. 2020 Mar 2;18:111. doi: 10.1186/s12967-020-02279-y (PMC7053131; doi:10.1186/s12967-020-02279-y)
Supplement: Supplementary file 2 — Additional file 2: Table S2. The differentially expressed mRNAs and lncRNAs were identified in multiple comparisons among the EAT samples at different developmental stages. [file 12967_2020_2279_MOESM2_ESM.xlsx]

## Sheet: DE mRNAs
DiffEXp_infant_vs_child		ID	logFC	AveExpr	t	P.Value	adj.P.Val	B		diffEXp_infant_vs_neonatal		ID	logFC	AveExpr	t	P.Value	adj.P.Val	B		diffEXp_neonatal_vs_child		ID	logFC	AveExpr	t	P.Value	adj.P.Val	B
		A4GNT	-1.57543	6.8585	4.74875	3.32e-05	0.00093564	2.14157				AACS	2.16433	6.43912	2.78406	0.00818807	0.029446	-3.21014				A2M-AS1	2.07346	7.51306	-3.08506	0.00636346	0.029645	-2.87208
		ADH1A	-1.94533	4.78895	-3.04722	0.0043389	0.0350328	-2.48145				AADAC	-2.04402	5.49324	-7.98861	8.75e-10	1.04e-07	12.3003				AASS	1.67416	5.23237	3.91623	0.00100592	0.00803954	-1.08062
		ADH1C	-2.38939	4.90312	-2.86978	0.00687508	0.0486793	-2.90548				AASS	-1.67503	4.46824	-5.72572	1.18e-06	2.87e-05	5.24888				AB074162 /// MIR181A2HG	2.0412	4.05431	3.10003	0.00615828	0.0289459	-2.84067
		ADRB3	-1.59854	5.93882	4.2889	0.000131259	0.00264376	0.820738				AB074162 /// MIR181A2HG	-1.53415	4.65671	4.62901	3.89e-05	0.000450866	1.85516				ABAT	1.5688	3.64339	4.53838	0.0002523	0.00300647	0.283453
		ALDH16A1	1.50093	3.2919	-6.57899	1.25e-07	1.22e-05	7.54218				ABCA11P	-1.61506	6.81234	-5.36494	3.77e-06	7.13e-05	4.11935				ABCA11P	1.68455	5.86194	3.88596	0.00107624	0.00842728	-1.1469
		ALDH1A2	-1.56407	7.53246	-4.93416	1.89e-05	0.000616081	2.68241				ABCA17P	-1.50524	5.8829	4.25585	0.000123674	0.00113516	0.741924				ABCA17P	1.5146	3.2567	-5.25701	5.28e-05	0.000990667	1.83794
		ARMC6	-1.77837	3.41464	-3.30156	0.00219718	0.0212598	-1.84868				ABCA6	-1.78188	7.50535	-6.39734	1.36e-07	5.42e-06	7.36235				ABCA5	1.54823	5.20455	4.71931	0.000169425	0.00227997	0.6782
		ARNTL2	1.78665	3.23368	-9.928	8.69e-12	8.8e-09	16.7916				ABCA8	-1.56949	3.01533	-4.94937	1.42e-05	0.000204281	2.83192				ABCA8	1.55397	5.32507	4.65731	0.000194143	0.0025122	0.543123
		ATG101	1.64269	3.59607	-8.72675	2.32e-10	9.76e-08	13.6359				ABCA9	-1.75064	5.07171	-6.26712	2.07e-07	7.43e-06	6.95251				ABCD2	1.98673	7.02104	3.13462	0.00570848	0.0273896	-2.7679
		ATG2A	1.50771	3.83647	-6.67369	9.41e-08	9.88e-06	7.82022				ABHD15	-1.60245	6.19163	-5.26945	5.12e-06	9.12e-05	3.82194				ABHD13	1.6016	5.23827	4.27992	0.000447288	0.00451194	-0.282763
		ATP1A2	-2.60754	3.07195	2.86156	0.00702104	0.0493545	-2.92475				ABHD3	-1.54925	8.7636	-4.80499	2.24e-05	0.000294456	2.3897				ABHD15	2.17945	4.43264	2.9689	0.00819825	0.0353116	-3.11424
		BLOC1S4	1.57769	4.30036	-7.6659	4.89e-09	1.1e-06	10.6888				ABHD5	-2.08751	3.89702	-8.19107	4.68e-10	6.7e-08	12.9132				ABHD3	1.65631	7.22754	-3.95103	0.000930748	0.00760792	-1.00437
		BRMS1	1.50357	3.8492	6.59068	1.21e-07	1.19e-05	7.57652				ACACA	1.52781	5.77337	-4.11205	0.000191668	0.00160447	0.32171				ACBD4	-1.50721	7.21181	5.45923	3.43e-05	0.000741823	2.26728
		C15orf37	1.70923	5.58763	-9.28439	4.93e-11	3.57e-08	15.1259				ACADL	-2.18826	2.97697	8.95513	4.58e-11	1.03e-08	15.184				ACKR4	1.94299	5.26023	-3.2051	0.00488918	0.0243792	-2.61896
		C17orf96	-1.53282	5.35516	-5.6305	2.26e-06	0.000117779	4.73686				ACBD4	1.60821	3.5276	-3.75554	0.000555817	0.00369535	-0.694236				ACOT11	-1.84162	4.40665	-8.15112	1.82e-07	2.03e-05	7.47989
		C1orf112	1.62081	3.33382	8.59921	3.32e-10	1.26e-07	13.2892				ACKR4	-1.60207	3.49053	5.26561	5.18e-06	9.22e-05	3.80999				ACRC	2.05553	4.66826	3.09428	0.00623628	0.0292366	-2.85273
		C1orf177	-1.50709	4.01616	-5.92418	9.2e-07	5.69e-05	5.60762				ACLY	2.45087	5.06441	2.66864	0.0109809	0.0369407	-3.47779				ACSL4	1.94959	5.2033	3.20098	0.00493377	0.0245302	-2.6277
		C20orf96	-1.60243	5.26571	4.18712	0.000177252	0.00331583	0.533487				ACOT11	1.63717	4.04759	3.65457	0.000746651	0.00466079	-0.97434				ACTL8	-1.58228	3.85887	6.3571	5.37e-06	0.000203798	4.11573
		C7orf13	-1.87638	3.97539	3.11515	0.00362613	0.030744	-2.3152				ACOT4	1.75353	9.38641	-3.35946	0.00173655	0.00884424	-1.77076				ACVR1	1.58707	4.3716	4.39631	0.000345466	0.00375412	-0.0275497
		CACNA2D4	-1.57913	3.65503	-4.73301	3.48e-05	0.000969404	2.09584				ACP2	1.87211	4.39895	3.07864	0.00376565	0.0161001	-2.49378				ADAM12	-1.50503	5.03391	5.44141	3.56e-05	0.000758595	2.22963
		CACNG1	-1.66623	4.89805	-3.78332	0.00057229	0.00784658	-0.582056				ACRC	-1.67324	5.40398	5.71478	1.23e-06	2.95e-05	5.21453				ADAMTS5	1.61794	5.5316	4.18649	0.000550603	0.00522155	-0.487787
		CARNS1	-1.52824	4.59857	5.72678	1.68e-06	9.27e-05	5.02231				ACSM5	-2.02394	4.56122	-7.92349	1.07e-09	1.24e-07	12.1023				ADCY7	1.78178	6.64093	-3.55688	0.00224236	0.0140123	-1.86422
		CCDC121	-1.53498	4.65529	-5.60272	2.46e-06	0.000125777	4.65452				ACSS3	-2.20116	3.59623	-9.09664	3e-11	7.15e-09	15.5967				ADH1A	1.75842	5.49819	3.62617	0.00192164	0.012576	-1.71385
		CCDC19	-1.70764	3.64648	3.58047	0.00101651	0.0120151	-1.12509				ACTA1	2.56405	7.238	2.62956	0.0121103	0.0398154	-3.56665				ADH1B	2.54089	5.73311	2.82534	0.0111815	0.0440388	-3.40912
		CCDC27	-1.77539	4.3988	-3.30458	0.0021792	0.0211358	-1.841				ACTC1	1.90993	8.77982	3.05193	0.00404665	0.0169964	-2.56058				ADRA2A	2.90452	8.50813	2.77672	0.0124109	0.047368	-3.50775
		CCDC51	-1.58602	2.66138	4.61118	5.02e-05	0.00126692	1.743				ACTN2	1.5218	5.53237	-4.14456	0.000173665	0.00148214	0.416219				ADRB2	2.07673	5.53331	3.08129	0.00641615	0.0297927	-2.87998
		CCL24	1.67215	3.2517	-9.105	8.08e-11	4.73e-08	14.6513				ACVR1C	-2.25548	3.99122	9.24645	1.92e-11	4.99e-09	16.0307				ADTRP	-1.84116	4.53025	-8.12962	1.9e-07	2.09e-05	7.44225
		CD97	1.66105	3.90881	-8.92802	1.32e-10	6.93e-08	14.1787				ADAM12	1.58121	5.32808	3.86415	0.000403282	0.00287034	-0.388981				AGPAT9	4.37248	10.6199	-2.74173	0.0133748	0.0499852	-3.57832
		CDH19	-1.5026	2.94694	-6.26205	3.28e-07	2.55e-05	6.60794				ADAMTS5	-1.67518	3.87249	5.73559	1.15e-06	2.79e-05	5.27987				AGR2	-1.58962	5.1595	6.41134	4.82e-06	0.000187689	4.22405
		CELSR3-AS1	-1.54749	7.25923	5.22556	7.79e-06	0.000313589	3.53886				ADH1A	-2.90376	3.79418	-13.2695	3.64e-16	1.06e-12	26.5412				AIG1	1.52331	7.80279	5.11263	7.2e-05	0.00122245	1.52892
		CENPA	1.53686	2.85648	7.03499	3.17e-08	4.36e-06	8.87501				ADH1B	-2.73104	3.25957	11.474	3.61e-14	4.25e-11	22.1257				AIM1	1.63892	5.63855	4.0811	0.000696333	0.0062097	-0.7191
		CHGB	-2.15494	6.29828	-2.93764	0.00577393	0.0431654	-2.74511				ADH1C	-1.82275	4.73643	6.66827	5.69e-08	2.74e-06	8.21381				AK1	-1.60687	6.12094	6.56823	3.53e-06	0.000148939	4.53515
		CHRNA2	-1.50197	2.41428	6.29458	2.97e-07	2.37e-05	6.70403				ADHFE1	-1.85113	4.46806	6.81557	3.55e-08	1.9e-06	8.67557				AK5	1.64383	6.82452	4.05043	0.000745605	0.00651022	-0.786374
		CIB2	-1.58166	5.21066	-4.63055	4.73e-05	0.00121537	1.79894				ADIPOQ	-1.72949	5.03725	-6.10358	3.5e-07	1.13e-05	6.43756				ALDH1A1	2.64931	6.54791	-2.81782	0.0113636	0.044558	-3.42441
		CLDN1	-1.53938	5.09931	-5.37803	4.89e-06	0.000225157	3.9892				ADIRF	-1.94799	3.69963	-7.56304	3.31e-09	2.98e-07	10.9985				ALDH1A2	-1.6431	3.70999	6.82642	2.13e-06	0.00010945	5.03968
		CLIP3	-1.51404	4.73883	5.85495	1.14e-06	6.68e-05	5.40237				ADRA2A	-2.32486	3.48472	-9.77127	4.14e-12	1.46e-09	17.5281				ALDOA	-1.92188	3.74841	9.03576	4.02e-08	6.54e-06	8.97301
		CLSTN2	-2.17614	4.36547	2.91696	0.0060906	0.0446848	-2.79422				ADRB1	-1.87629	6.17836	-6.9824	2.08e-08	1.24e-06	9.19726				ALPK2	-3.06015	3.81981	-14.5575	2.01e-11	4.11e-08	16.2484
		CMTM2	-1.57267	4.73191	-4.78699	2.95e-05	0.000857178	2.2528				ADRB2	-1.91051	5.22915	-7.28195	8.04e-09	5.75e-07	10.1296				ALX3	-1.50148	6.18502	-5.4214	3.72e-05	0.000779801	2.18729
		CNOT10	1.64304	3.94818	-8.74424	2.21e-10	9.62e-08	13.6833				ADTRP	1.96065	4.53466	2.99075	0.00476673	0.0192777	-2.71229				AMIGO2	1.6956	7.25318	3.8239	0.00123618	0.00931293	-1.2827
		COX10-AS1	-1.52866	4.17702	-5.676	1.97e-06	0.000105422	4.87174				AES	1.83369	12.27	-3.20535	0.00266567	0.0123986	-2.17207				AMOTL2	2.15145	4.72152	2.98972	0.00783529	0.0342505	-3.07105
		COX17	-1.54357	5.83316	-5.25818	7.05e-06	0.000295487	3.63509				AGPAT2	1.99909	2.86307	2.95848	0.00519335	0.0206084	-2.79152				ANG	2.30157	5.89127	2.87547	0.0100369	0.0408659	-3.30674
		CPSF1	-1.50005	5.26091	-6.44538	1.88e-07	1.65e-05	7.14898				AGPAT3	1.79336	7.47188	3.28182	0.00215743	0.0105126	-1.97427				ANK2	1.63541	6.37658	-4.09089	0.000681298	0.00610938	-0.697613
		CRB3	-1.59447	5.32474	4.34633	0.000110711	0.00230897	0.983737				AGPAT9	-3.15914	3.04483	-15.0449	5.62e-18	2.88e-14	30.4961				ANKRD12	1.74843	6.02093	3.64703	0.00183431	0.0122551	-1.66849
		CRHBP	2.00479	3.83845	-11.6476	1.1e-13	3.41e-10	20.9519				AGT	2.03964	11.419	2.9499	0.00531262	0.0209437	-2.81248				ANKRD13A	1.53696	6.85345	4.88074	0.000119023	0.00173282	1.02877
		CSMD2-AS1	1.52071	5.58511	-6.80179	6.39e-08	7.52e-06	8.19535				AGTR1	-1.57963	5.76251	5.05203	1.02e-05	0.000158004	3.14813				ANKRD19P	1.53207	3.99307	4.93975	0.000104671	0.00159293	1.15645
		CSRNP2	1.54464	5.15746	-7.21369	1.86e-08	2.91e-06	9.39272				AKR1B1	1.52658	6.63496	-4.11675	0.000188955	0.00158695	0.335366				ANKRD65	1.81649	5.37757	3.42444	0.00301014	0.0173591	-2.15029
		CSTA	1.89833	4.25102	-10.3337	2.99e-12	6.74e-09	17.811				ALDH1A1	-2.27509	3.72095	9.37451	1.32e-11	3.6e-09	16.3995				ANLN	-2.01721	4.072	-9.65323	1.48e-08	3.39e-06	9.95367
		CXCL14	1.55678	3.78789	-7.26155	1.61e-08	2.62e-06	9.53086				ALDH2	-2.12909	4.44504	8.51354	1.74e-10	3.05e-08	13.88				ANO3	1.53573	6.40543	4.91125	0.000111367	0.00165188	1.09483
		CYP1A1	-1.67082	3.49341	3.72311	0.000679442	0.00895028	-0.74458				ALDH6A1	-1.53027	8.66366	4.60311	4.22e-05	0.000482227	1.77696				ANXA4	1.54768	4.31648	4.72159	0.000168579	0.00227033	0.68317
		CYP1A2	-2.12681	12.3335	-2.94309	0.00569315	0.0427644	-2.73214				ALDOA	1.74243	3.73016	3.3971	0.00156191	0.00817221	-1.67117				AP4M1	-1.66489	4.18732	-6.95549	1.66e-06	9.03e-05	5.28839
		CYS1	1.64387	3.8936	-8.7862	1.96e-10	8.93e-08	13.7968				ALPK2	3.21012	9.2665	2.52536	0.0156634	0.0486652	-3.79904				APCDD1	2.43398	4.89574	2.83657	0.0109147	0.0433213	-3.38624
		DDN	-1.54903	3.33064	5.18915	8.71e-06	0.000343673	3.43152				AMOTL2	-1.88413	5.10951	-7.04499	1.71e-08	1.06e-06	9.39255				APLN	-2.31056	3.6213	11.6448	7.82e-10	4.61e-07	12.8036
		DEFA4	-1.74851	5.2915	3.39838	0.00168593	0.0174066	-1.60077				AMPD1	1.61039	6.59609	-3.74743	0.000569211	0.00375998	-0.716861				APOD	2.14053	5.8265	-3.00985	0.00749926	0.0332069	-3.0292
		DIO3	-1.72963	4.67604	-3.47528	0.00136321	0.014916	-1.40133				AMZ2P1	-1.54342	5.78786	-4.77295	2.48e-05	0.000318657	2.29199				APPL2	1.91199	4.33152	3.24543	0.00447339	0.022921	-2.53334
		DKKL1	-1.64655	3.98475	3.92622	0.00037949	0.00578384	-0.192103				ANG	-2.60238	5.22931	-11.0765	1.06e-13	9.41e-11	21.0885				AQP9	-2.18079	3.55884	-10.6971	3.01e-09	1.14e-06	11.5041
		DLK1	-1.9619	4.99041	3.04493	0.00436505	0.0351469	-2.48701				ANKRD2	1.51059	7.51839	-4.17488	0.000158367	0.00138101	0.504627				ARHGAP12	1.66143	4.88283	3.94079	0.000952254	0.00773926	-1.0268
		DNA2	-1.70916	7.05243	-3.56995	0.00104696	0.0122437	-1.15292				ANLN	2.30901	6.97404	2.72841	0.00944022	0.0328424	-3.34015				ARHGEF26	2.03897	3.6339	3.10178	0.00613476	0.0288486	-2.837
		DNAJC5G	-1.60436	4.37097	-4.16463	0.000189373	0.00348216	0.4703				AP2S1	1.63165	6.18614	-3.68396	0.000685391	0.00436689	-0.893176				ARHGEF6	1.92418	4.86424	3.24051	0.00452222	0.0231063	-2.54381
		DPP10	-2.23756	5.30502	2.9045	0.00628918	0.0457738	-2.82371				APCDD1	-2.60839	3.44486	-11.2325	6.92e-14	6.44e-11	21.4982				ARID4A	1.59688	4.40872	-4.31906	0.000410042	0.00423565	-0.196905
		DRAM1	1.53172	3.61202	-6.9751	3.8e-08	5.02e-06	8.7009				APLN	1.64273	3.8754	-3.64393	0.00077011	0.00477594	-1.00365				ARL13B	2.14	6.15433	-3.02102	0.00731889	0.0326481	-3.00594
		DUSP26	-1.7641	6.66959	-3.31369	0.00212583	0.0207458	-1.81782				APOBEC3B	1.50585	5.24962	-4.18361	0.000154209	0.0013534	0.530141				ARMC6	-1.51935	4.01942	5.59883	2.55e-05	0.000605198	2.56111
		EDN2	-1.67566	3.90726	3.69966	0.000726233	0.00938817	-0.807584				APOD	-2.17356	5.66454	-8.57636	1.44e-10	2.61e-08	14.067				ARMCX1	1.5033	3.36404	5.37842	4.07e-05	0.000827314	2.09622
		ELFN1	1.62091	3.18527	8.68918	2.58e-10	1.03e-07	13.534				APOL6	-1.58711	7.07324	-5.1506	7.48e-06	0.000123771	3.453				ARNTL	-2.1812	3.62214	10.8273	2.49e-09	9.81e-07	11.6885
		ERVFRD-1	-1.56825	5.44789	-4.85905	2.38e-05	0.000727383	2.46286				AQPEP	-1.95995	3.93604	-7.69379	2.19e-09	2.16e-07	11.4003				ARNTL2	2.15183	7.49702	-2.98714	0.00787935	0.0343698	-3.0764
		ESRRG	-1.80886	5.84078	-3.21935	0.00274453	0.0250084	-2.05622				ARHGAP10	-1.71988	7.28906	6.04601	4.21e-07	1.3e-05	6.25628				ARRDC3-AS1	-1.69886	7.07159	7.18134	1.08e-06	6.61e-05	5.7179
		FAM118A	1.5794	4.11451	-7.69337	4.51e-09	1.05e-06	10.7668				ARHGAP12	-1.52486	7.75789	4.54761	5.02e-05	0.000552009	1.60981				ASB16	-1.52721	3.41553	-5.67585	2.17e-05	0.000536134	2.72225
		FAM178B	-1.6271	5.51902	4.02253	0.000286981	0.00474266	0.0737992				ARHGAP21	-1.59115	5.72138	-5.178	6.86e-06	0.000115184	3.5379				ASB16-AS1	1.77783	5.35153	-3.5685	0.00218512	0.0137808	-1.83905
		FAM3B	1.53436	4.98667	-6.99392	3.59e-08	4.77e-06	8.75565				ARHGAP22	1.72733	9.88904	-3.41093	0.00150206	0.00792993	-1.63442				ASB9	2.24603	10.4912	-2.90127	0.00949271	0.0394179	-3.25379
		FAM78B	-1.85403	6.13618	-3.18718	0.00299227	0.0266726	-2.13668				ARHGEF26	-1.85637	9.08737	-6.86404	3.04e-08	1.66e-06	8.8273				ASCC3	1.50979	5.2777	-5.3081	4.73e-05	0.000913438	1.94681
		FAM95A	-1.65159	8.72989	-3.89942	0.000410027	0.00609949	-0.265661				ARHGEF6	-1.52888	8.08409	-4.57353	4.63e-05	0.000520036	1.6878				ATAD3A	-1.63481	5.49739	6.78437	2.31e-06	0.000113643	4.95814
		FBP2	-2.03193	3.99641	2.99683	0.00495099	0.0385849	-2.60339				ARID4A	-1.55509	5.94315	-4.83953	2.01e-05	0.000270184	2.49521				ATF5	-1.55821	3.62779	-6.06006	9.81e-06	0.000313923	3.51547
		FGD4	-1.64183	5.76627	-3.9888	0.000316556	0.0050738	-0.0196003				ARL13B	-1.85531	4.45082	-6.84067	3.28e-08	1.77e-06	8.75416				ATG4A	1.57839	4.72949	4.45856	0.000300977	0.00340636	0.108813
		FHOD3	1.50651	2.57035	6.66489	9.66e-08	1e-05	7.79439				ARMCX1	-1.83213	3.64992	-6.71767	4.86e-08	2.42e-06	8.36877				ATP1A2	-2.28944	3.68115	-11.4085	1.09e-09	5.5e-07	12.4886
		FJX1	1.61956	4.22397	-8.59797	3.33e-10	1.26e-07	13.2858				ARRDC3-AS1	1.6082	8.4251	-3.75712	0.000553234	0.00368243	-0.68981				ATP6V0E2-AS1	2.09524	3.81845	-3.05315	0.00682336	0.0311476	-2.9389
		FLJ32154	-1.56159	4.1588	-4.93884	1.87e-05	0.000611275	2.69612				ASB5	1.52472	3.67353	-4.12368	0.000185027	0.00155779	0.35549				ATP8B4	2.33644	6.12118	-2.86257	0.0103201	0.0416545	-3.33314
		FLJ45513	-1.7602	5.26011	-3.35767	0.00188524	0.0189844	-1.70546				ASB9	-1.65245	7.6309	5.60122	1.77e-06	3.97e-05	4.85824				AURKAIP1	-1.87411	3.77804	-8.46663	1.05e-07	1.36e-05	8.02465
		FMOD	1.85445	3.70521	-9.99388	7.3e-12	8.8e-09	16.9587				ASNA1	1.7512	6.55405	3.38107	0.00163411	0.0084315	-1.71364				AZGP1	4.18115	4.98492	-2.74737	0.0132146	0.0495355	-3.56697
		FOSB	2.37019	3.90214	-12.5938	1.16e-14	7.9e-11	23.0648				ASPG	1.56769	4.93764	3.95545	0.000307187	0.00231379	-0.129383				AZI2	1.58501	5.60734	-4.41559	0.000331016	0.00364869	0.0147024
		FPR3	1.82436	4.46887	-9.95009	8.2e-12	8.8e-09	16.8477				ATAD3A	1.86501	3.95784	3.08962	0.00365556	0.0157345	-2.46622				B3GNT3	-1.50678	4.82022	5.44754	3.52e-05	0.000753942	2.24257
		FTCDNL1	1.56277	4.12608	-7.4082	1.04e-08	1.88e-06	9.95276				ATP6AP1	1.58322	6.12798	-3.86053	0.00040763	0.00289324	-0.399199				BAALC	1.92517	5.55752	-3.2398	0.00452926	0.0231211	-2.54531
		GGCT	-1.52405	2.51839	5.73522	1.64e-06	9.12e-05	5.04734				ATP6V0B	1.75941	5.83819	-3.35444	0.00176121	0.00894094	-1.784				BAG5	1.6406	3.42436	4.07201	0.000710577	0.00629561	-0.739029
		GLIS1	1.76287	3.70971	-9.89665	9.45e-12	8.8e-09	16.7118				ATP6V0D1	1.75307	4.5098	3.3644	0.00171263	0.00875726	-1.75774				BAI2	1.62484	5.239	-4.122	0.000635653	0.0058265	-0.62933
		GLYAT	1.68478	3.98136	-9.27564	5.05e-11	3.57e-08	15.1029				ATP6V0E2-AS1	-1.6957	8.56199	-5.85567	7.78e-07	2.1e-05	5.65729				BBS10	1.5201	5.48386	-5.18297	6.19e-05	0.00110324	1.67972
		GPM6B	-1.54318	3.98227	-5.31732	5.89e-06	0.000262214	3.80974				ATP8B4	-2.23965	4.55029	-9.09877	2.98e-11	7.15e-09	15.6029				BBS12	1.73238	3.57148	3.69251	0.00165738	0.0114159	-1.56949
		GPR1	1.60528	3.72366	-8.23337	9.41e-10	2.79e-07	12.2828				AURKAIP1	1.57078	8.80547	-3.95451	0.000308058	0.00231824	-0.132085				BBS7	1.67159	3.20796	-3.9196	0.000998391	0.00799806	-1.07324
		GPR32	-1.56325	4.88422	4.93525	1.89e-05	0.000615247	2.6856				AZGP1	-2.75377	3.50763	-11.7499	1.74e-14	2.22e-11	22.8327				BBX	1.54366	4.44103	4.78593	0.00014641	0.00203741	0.823099
		GRAMD1B	1.58749	5.69228	-7.81167	3.19e-09	7.77e-07	11.1019				BBS10	-1.55347	4.62204	4.83435	2.04e-05	0.000273383	2.47937				BCL6	-1.96467	3.42168	9.28135	2.69e-08	4.9e-06	9.36894
		GRAP2	-1.53517	3.82616	-5.59882	2.49e-06	0.000126862	4.64296				BBS12	-1.79577	3.71438	-6.49009	1.01e-07	4.28e-06	7.65409				BCL7C	-1.63964	4.33146	-6.81317	2.18e-06	0.000109977	5.01403
		GRIK1-AS2	1.54415	4.34191	-7.20198	1.93e-08	2.95e-06	9.35888				BBS7	-1.92786	4.38946	-7.43249	4.99e-09	4.12e-07	10.5958				BDH1	-1.59609	4.87783	-6.42371	4.7e-06	0.000186013	4.24871
		GRIP2	-1.58529	4.78821	-4.62563	4.81e-05	0.00122275	1.78472				BCL7C	1.67296	3.72907	-3.57528	0.000939364	0.00556447	-1.19169				BEX5	1.97016	7.73744	3.16227	0.00537223	0.0261575	-2.70958
		GUCY2F	1.56653	4.09103	-7.54377	7e-09	1.38e-06	10.3408				BCL9	-1.64398	3.99684	5.57299	1.93e-06	4.25e-05	4.76975				BHLHE22	1.73511	6.08619	3.69225	0.00165834	0.0114183	-1.57005
		GVQW1	-1.60686	4.82865	-4.11387	0.000219784	0.00392165	0.328133				BDKRB2	-1.59282	5.21361	-5.18468	6.71e-06	0.000113067	3.55862				BIRC5 /// EPR-1	-1.55424	5.46532	6.01599	1.07e-05	0.000330675	3.42542
		HADHB	-1.57335	4.78714	-4.78406	2.98e-05	0.000862325	2.24427				BRI3BP	1.57292	3.64803	3.91117	0.000350635	0.0025679	-0.255624				BIRC7	1.51403	3.89484	5.27299	5.1e-05	0.000961741	1.87202
		HAVCR2	1.64939	3.92752	-8.87135	1.55e-10	7.72e-08	14.0264				BRMS1	1.91488	8.40435	3.02524	0.00434724	0.017986	-2.62701				BMPER	1.62701	4.00132	-4.11281	0.000648799	0.00591455	-0.649491
		HCN3	-1.98397	4.37598	-3.02031	0.00465632	0.0368262	-2.54672				C10orf10	-2.46552	4.01386	10.46	5.81e-13	3.22e-10	19.4363				BRI3BP	-1.52774	5.50545	5.68995	2.11e-05	0.000527529	2.75169
		HHAT	-1.6127	5.41765	-4.09895	0.000229596	0.00405435	0.286464				C14orf142	1.55417	6.33006	-4.01217	0.000259123	0.00203211	0.0331734				BTN2A1	1.54631	4.74182	4.74615	0.00015974	0.00217272	0.736611
		HK1	1.57989	4.06907	7.73305	4.01e-09	9.45e-07	10.8794				C14orf180	-1.55224	4.47118	-4.82056	2.13e-05	0.000282953	2.43724				BTN3A1	1.55913	6.52067	4.61849	0.000211455	0.00266879	0.458439
		HOXD-AS2	-1.6675	4.78519	3.75464	0.000621115	0.00833197	-0.659614				C14orf28	-2.01068	5.19805	-7.86494	1.29e-09	1.42e-07	11.9238				BTN3A3	1.78303	11.791	-3.55094	0.00227221	0.0141514	-1.87709
		HPCA	-1.79512	4.83721	3.24154	0.00258514	0.0239394	-2.00046				C14orf93	-1.52104	7.65239	-4.4681	6.43e-05	0.000676599	1.37145				C12orf10	-1.53046	3.52356	-5.80271	1.67e-05	0.000447005	2.98619
		HYPM	1.60047	3.59751	-8.07028	1.51e-09	4e-07	11.8286				C16orf74	-1.63016	6.65504	-5.46643	2.72e-06	5.53e-05	4.43625				C12orf57	1.64615	3.32081	4.02831	0.000783319	0.00674535	-0.834906
		IGF2-AS	-1.65368	5.01105	-3.8652	0.000452518	0.00655543	-0.359315				C19orf10	1.57631	2.59611	-3.87898	0.000385894	0.00276908	-0.346982				C14orf142	-1.6281	3.41476	6.74426	2.5e-06	0.000120147	4.88015
		IL13	-1.64519	2.8453	3.94256	0.000361966	0.00557867	-0.147149				C19orf80	3.84605	5.51501	-2.51533	0.0160514	0.0495027	-3.82105				C14orf180	2.39944	3.42976	-2.85073	0.0105868	0.0423969	-3.35734
		IRGC	-1.72054	2.77665	3.51935	0.001206	0.0135883	-1.28609				C1orf109	-1.76567	5.39496	-6.31207	1.79e-07	6.65e-06	7.094				C14orf28	2.11525	5.99093	3.02425	0.00726762	0.0325541	-2.99922
		IRX1	-1.50676	4.0525	5.93855	8.81e-07	5.5e-05	5.65023				C1orf200	1.59621	6.81954	3.82656	0.000450808	0.00313667	-0.495079				C14orf93	1.5632	3.52935	4.59215	0.000224087	0.00277354	0.400931
		JAZF1	1.51576	3.37153	6.79422	6.54e-08	7.65e-06	8.17322				C1QTNF7	-1.68711	7.15968	-5.7849	9.77e-07	2.49e-05	5.43481				C15orf37	1.7659	4.40935	3.61672	0.00196254	0.0127451	-1.73439
		KCNE1L	-1.60676	5.56038	4.12415	0.000213263	0.00383782	0.356874				C2CD2	-2.05484	3.29284	-8.14376	5.41e-10	7.11e-08	12.7704				C17orf67	1.64761	4.78187	4.02565	0.000787978	0.00676474	-0.840737
		KIF26A	-1.58986	4.51403	4.37998	0.000100178	0.00215324	1.07952				C2CD5	-1.54605	9.4821	-4.78895	2.36e-05	0.000306167	2.34074				C19orf80	-3.57488	3.47943	16.4952	2.44e-12	1.58e-08	18.1605
		KIRREL2	1.53919	4.77366	-7.11922	2.47e-08	3.53e-06	9.1194				C3	-1.68518	5.07515	-5.75764	1.07e-06	2.66e-05	5.34914				C1orf109	1.74306	6.15307	3.66331	0.00176894	0.0119627	-1.63309
		KLF17	-1.69939	4.00725	3.5906	0.00098804	0.011726	-1.09831				C3orf55	-1.87982	3.68843	-7.00897	1.91e-08	1.16e-06	9.2802				C1orf200	-2.07281	3.08576	9.91252	9.86e-09	2.69e-06	10.3511
		KRTAP13-1	-1.87948	3.8142	-3.10355	0.00373938	0.0314568	-2.34372				C5orf30	-1.52477	3.32731	-4.53943	5.15e-05	0.000564426	1.58525				C1QTNF7	2.14324	7.74315	-3.00507	0.00757779	0.0334822	-3.03915
		LAD1	-1.53651	4.04661	-5.57587	2.67e-06	0.00013409	4.57494				C6	-2.90181	3.78652	-13.0149	6.82e-16	1.75e-12	25.9414				C20orf96	-1.51529	6.91034	-5.55775	2.78e-05	0.000640195	2.47488
		LAX1	1.67694	4.31206	-9.15521	7.03e-11	4.46e-08	14.7846				C7orf31	-1.92247	3.12792	7.38035	5.88e-09	4.71e-07	10.4345				C2CD2	1.90607	3.45498	3.25286	0.00440068	0.0226435	-2.51754
		LDHAL6A	1.76569	4.2444	-9.89775	9.42e-12	8.8e-09	16.7146				C7orf63	-1.55782	8.10377	4.87762	1.78e-05	0.000245183	2.61177				C3	1.78161	7.50958	3.55834	0.00223509	0.0139797	-1.86106
		LENEP	-1.54926	4.59024	-5.17273	9.15e-06	0.000355171	3.38311				C8orf60	1.5279	7.05075	4.11114	0.000192199	0.00160694	0.319061				C3orf18	-1.73337	4.04276	-7.26944	9.11e-07	6.06e-05	5.88349
		LENG9	-1.53797	4.13908	5.47074	3.68e-06	0.000176314	4.26354				CA3	-2.11331	4.16869	-8.50096	1.81e-10	3.11e-08	13.8425				C3orf55	2.02582	4.39058	3.12052	0.00588779	0.0279858	-2.79759
		LHX2	-1.8265	7.41951	3.20359	0.00286334	0.02577	-2.09569				CACNA2D4	1.91862	2.21814	3.02376	0.00436451	0.0180429	-2.63068				C3orf70	1.89206	7.59971	3.27277	0.00421145	0.0218731	-2.47514
		LINC00202-1	-1.67352	4.99716	-3.70397	0.000717424	0.00930108	-0.796041				CALB2	-2.10912	4.59888	-8.49264	1.85e-10	3.16e-08	13.8177				C5orf34	1.81334	6.02466	3.45364	0.00282115	0.0165441	-2.08739
		LINC00263	1.56076	3.84608	-7.27486	1.55e-08	2.54e-06	9.56926				CAMP	1.7804	9.11664	-3.29918	0.00205567	0.0101028	-1.92901				C6	3.40896	6.39135	2.76167	0.0128169	0.0484676	-3.53815
		LINC00421	-1.60534	4.99513	-4.1299	0.000209697	0.00378786	0.37297				CARD6	-1.52638	4.39807	-4.55639	4.88e-05	0.000542337	1.63623				C6orf141	1.69689	5.24838	-3.80313	0.00129483	0.00963081	-1.32809
		LINC00851	-1.62406	3.51984	4.02452	0.000285322	0.00473625	0.0793214				CARNS1	-1.51598	6.09318	4.43092	7.21e-05	0.000742519	1.26044				C7orf13	-1.53067	4.06803	5.81046	1.64e-05	0.000441738	3.00223
		LINC00899	-1.62161	3.20415	4.03102	0.000279964	0.00468528	0.0973796				CASP12	-1.53393	3.52536	4.62107	3.99e-05	0.000460643	1.83118				C7orf31	2.14871	7.87265	3.0001	0.00766028	0.033752	-3.04949
		LINC01069	-1.71172	2.75811	3.55758	0.00108386	0.0125576	-1.18555				CAT	-1.52768	5.30845	4.56744	4.72e-05	0.000528556	1.66948				C7orf62	-1.65111	8.65527	6.85704	2e-06	0.00010498	5.09891
		LINC01107	-1.68231	5.34854	-3.6877	0.000751303	0.00962457	-0.839674				CATSPERD	3.95908	7.96735	2.51344	0.0161257	0.0496347	-3.82521				C8orf37	1.52611	5.71559	-5.09308	7.51e-05	0.00125436	1.48692
		LINC01111	-1.82679	5.02305	3.19575	0.00292425	0.0262291	-2.11528				CBFA2T3	-1.5138	8.01802	-4.3475	9.33e-05	0.000907809	1.01246				C8orf60	-1.9985	3.24998	-9.4553	2.03e-08	4.29e-06	9.64465
		LINC01116	-1.53247	3.73713	-5.63573	2.22e-06	0.000116503	4.75235				CBR3	-2.28797	3.13635	-9.37682	1.31e-11	3.6e-09	16.4061				C8orf88	1.91616	5.50194	3.24498	0.00447781	0.0229366	-2.53429
		LINC01281	-1.65233	4.39522	3.88831	0.000423378	0.00625268	-0.296101				CBX7	-1.69805	5.08573	-5.86672	7.51e-07	2.05e-05	5.69205				CA1	-1.57493	4.3315	6.26846	6.42e-06	0.000234057	3.93783
		LINC01354	-1.79988	4.89528	-3.2282	0.00267991	0.0245836	-2.03402				CCDC186	-1.50184	7.02053	4.22105	0.000137566	0.00123842	0.63972				CACNA2D4	-2.69775	4.38425	-12.8741	1.54e-10	1.65e-07	14.3513
		LMTK3	2.53655	4.17505	-15.7306	1.39e-17	1.42e-13	29.2535				CCL8	-2.38348	3.92328	10.1756	1.3e-12	6.18e-10	18.6563				CACNG1	-1.69422	4.41563	7.16462	1.11e-06	6.73e-05	5.68637
		LOC100128325	-1.62023	4.21186	-4.04369	0.000269821	0.00454524	0.132542				CCND1	1.52122	5.05753	-4.15405	0.000168728	0.0014522	0.443865				CADPS2	1.52122	7.62655	5.14915	6.65e-05	0.00115577	1.60728
		LOC100128653	-1.72499	3.96953	3.47979	0.00134627	0.0147787	-1.38958				CDC20	1.6345	5.6676	3.67231	0.000709074	0.00448846	-0.925391				CALB2	3.03373	7.60723	2.76579	0.0127047	0.0481316	-3.52984
		LOC100129112	-1.55626	3.56901	-5.033	1.4e-05	0.00048726	2.97214				CDCA5	1.6013	7.78133	3.8095	0.000474114	0.00326617	-0.543052				CALM1	-1.61143	4.45106	-6.58699	3.4e-06	0.000144861	4.57212
		LOC100131581	-2.12908	5.44622	2.93965	0.005744	0.0430201	-2.74032				CDCA7	1.54909	3.10941	-4.03523	0.00024175	0.00192087	0.0995278				CAPN12	-1.51773	5.33005	-5.56546	2.74e-05	0.00063342	2.49107
		LOC100505570	-1.64172	3.4742	3.99399	0.000311811	0.00502924	-0.0052249				CDH19	-1.53808	3.82795	-4.71509	2.97e-05	0.000366386	2.11597				CARD6	1.85694	5.29234	3.33928	0.00363553	0.0197167	-2.33309
		LOC100505874	1.67608	3.81007	-9.14714	7.19e-11	4.46e-08	14.7632				CDK5	1.62019	5.09772	3.7167	0.00062286	0.00404523	-0.802399				CASC14	-1.63929	4.51465	6.80992	2.2e-06	0.000109977	5.00773
		LOC100630923	-1.78216	3.21063	3.27811	0.00234161	0.0223095	-1.90814				CDKN1B	-1.59463	4.48439	-5.20896	6.21e-06	0.000106558	3.63398				CASP6	1.53271	4.0035	4.93205	0.000106439	0.00161146	1.1398
		LOC100996251	-1.64125	4.80507	-4.00679	0.000300426	0.00487246	0.0301928				CDKN1C	-1.96969	4.98789	-7.76382	1.76e-09	1.8e-07	11.6148				CATSPERD	-4.46225	3.04236	27.512	3.35e-16	6.86e-12	25.3797
		LOC101927640	-1.70848	4.58488	-3.57273	0.00103883	0.0122155	-1.14556				CDKN2B	-1.51844	4.24894	-4.46293	6.53e-05	0.000685144	1.35599				CBFA2T3	1.73768	5.30659	3.67324	0.00173017	0.0117665	-1.61145
		LOC101928104	-1.52662	3.90161	5.73377	1.65e-06	9.12e-05	5.04303				CDKN3	1.76778	3.33787	3.32502	0.00191257	0.00954376	-1.86137				CBLN3	1.55263	4.8607	4.69415	0.000179042	0.00236004	0.623428
		LOC101928230	-1.50398	3.57867	6.19883	3.98e-07	2.91e-05	6.42102				CELF6	-1.75353	6.48006	-6.29212	1.91e-07	6.97e-06	7.03121				CBR3	2.25396	3.796	-2.90065	0.00950543	0.0394468	-3.25507
		LOC101928505	1.51262	4.89732	-6.74031	7.69e-08	8.52e-06	8.01545				CENPE	1.64007	5.01725	-3.65174	0.000752815	0.0046892	-0.982131				CBX7	1.90623	5.29388	3.25205	0.00440851	0.0226666	-2.51925
		LOC101929328	-1.54444	3.29901	5.22953	7.7e-06	0.000310425	3.55057				CENPF	1.50421	4.95139	-4.18831	0.000152017	0.00133733	0.543874				CCDC102A	-1.55487	5.81738	-6.02005	1.06e-05	0.00033048	3.43373
		LOC101929734	1.57732	4.5904	-7.64685	5.17e-09	1.14e-06	10.6346				CEP55	1.9203	6.35044	3.01069	0.00451976	0.0185611	-2.66305				CCDC151	-1.55472	5.66155	6.01841	1.07e-05	0.00033048	3.43037
		LOC101929741	1.92844	4.24538	-10.6077	1.47e-12	3.77e-09	18.4864				CFD	-2.08452	4.09124	8.17582	4.9e-10	6.77e-08	12.8672				CCDC154	-1.74095	3.56889	7.28592	8.83e-07	5.95e-05	5.91435
		LOC102723380	-1.56515	3.59117	4.9016	2.09e-05	0.000662137	2.58717				CHADL	-1.70601	6.78084	-5.93947	5.94e-07	1.7e-05	5.92092				CCDC159	-1.67748	4.37725	7.05508	1.37e-06	7.85e-05	5.47869
		LOC102724323	-1.54807	4.12961	-5.20017	8.42e-06	0.000334253	3.46398				CHI3L1	1.91353	3.07982	3.03003	0.00429181	0.017807	-2.61512				CCDC19	-1.99732	3.7781	9.41781	2.16e-08	4.51e-06	9.58555
		LOC284837	1.58152	3.5504	-7.80806	3.22e-09	7.77e-07	11.0916				CHI3L2	-1.60417	6.44744	5.29624	4.7e-06	8.54e-05	3.90529				CCDC27	-1.83332	2.6476	-7.89716	2.87e-07	2.91e-05	7.03133
		LOC643072	-1.5526	5.32202	-5.12516	1.06e-05	0.000394879	3.24304				CHL1	-1.51194	2.8976	-4.3151	0.000103116	0.000978337	0.916607				CCDC51	-1.98111	3.11053	-9.39053	2.25e-08	4.53e-06	9.54245
		LOC728084	-1.61881	3.28169	-4.07758	0.000244404	0.00424628	0.226855				CHN2	-1.64758	4.41975	-5.57866	1.9e-06	4.2e-05	4.78754				CCER1	-1.59621	4.43471	-6.42575	4.68e-06	0.000185892	4.25279
		LOC730961	-1.76176	4.85334	3.34423	0.00195585	0.0194881	-1.73988				CHODL	-1.66473	8.97353	-5.69701	1.3e-06	3.09e-05	5.15874				CCIN	-1.52829	6.19164	5.6906	2.11e-05	0.000527453	2.75305
		LTB4R2	-1.58763	3.50016	4.51552	6.69e-05	0.00159059	1.46742				CHRDL1	-2.1544	3.2254	8.57562	1.44e-10	2.61e-08	14.0648				CCL23	1.69256	5.12602	3.83568	0.00120407	0.00914271	-1.25692
		LYZL4	-1.6827	4.36523	-3.68396	0.000759304	0.00969219	-0.849689				CKB	1.54971	6.54195	-4.03476	0.000242096	0.00192288	0.0981593				CCL5	2.45317	5.93752	2.83371	0.010982	0.0434863	-3.39207
		MAN2B2	1.56128	3.9107	-7.29588	1.46e-08	2.45e-06	9.62981				CKM	2.21683	3.70189	-2.75298	0.00886688	0.0313262	-3.28296				CCL8	3.89564	5.02702	-2.75032	0.0131316	0.0492923	-3.56103
		MIR142	1.88869	4.09432	-10.2539	3.68e-12	6.86e-09	17.6123				CKMT2-AS1	-1.6385	5.76517	-5.51552	2.33e-06	4.95e-05	4.58981				CDH16	-1.52988	4.34698	5.79443	1.7e-05	0.00045123	2.96901
		MORC2-AS1	-1.5543	4.71476	-5.10228	1.13e-05	0.000414323	3.17573				CLDN23	-1.63149	4.94127	-5.47163	2.68e-06	5.46e-05	4.45251				CDH17	1.63733	5.01226	4.08904	0.000684111	0.0061247	-0.70167
		MPZ	-1.56945	6.69337	-4.79127	2.92e-05	0.000847493	2.26525				CLDND2	-2.34292	4.45873	-9.79746	3.83e-12	1.4e-09	17.6019				CDK15	-2.01293	4.81967	-9.60831	1.59e-08	3.58e-06	9.88397
		MROH7	-2.16333	7.33921	-2.92234	0.00600676	0.0443556	-2.78148				CLGN	1.88388	6.05111	3.05791	0.00398215	0.0167978	-2.54568				CDK17	1.74319	7.03806	3.66304	0.00176999	0.0119658	-1.63366
		NAGPA	1.50089	4.39356	6.57368	1.27e-07	1.22e-05	7.52656				CLIP4	-1.91967	4.30176	-7.32747	6.96e-09	5.24e-07	10.2708				CDKN1B	1.58222	5.22583	4.43852	0.000314628	0.0035141	0.0649236
		NDUFA4L2	-1.53741	3.74252	-5.53754	3e-06	0.000148951	4.46136				CLK1	-1.7172	4.74935	-6.03432	4.37e-07	1.33e-05	6.2195				CDKN1C	2.02696	8.65452	-3.10976	0.00602839	0.0285009	-2.82023
		NNMT	2.01818	3.82761	-12.2662	2.49e-14	1.02e-10	22.3471				CLPTM1	1.51248	5.65877	-4.16554	0.00016293	0.00141418	0.477387				CDKN2B	1.83362	4.12877	3.38512	0.00328449	0.0184573	-2.23482
		NRROS	1.61869	4.24357	-8.39474	5.93e-10	2.06e-07	12.7288				CLSTN2	-2.51058	5.71287	-10.5874	4.07e-13	2.52e-10	19.7821				CDNF	1.80722	6.25953	3.48704	0.00261931	0.0156962	-2.01531
		OR10J1	-1.53449	4.29431	-5.61487	2.37e-06	0.000121691	4.69053				CMAS	-1.7819	5.8021	-6.4149	1.28e-07	5.19e-06	7.4176				CDRT15	-1.51786	4.43145	5.57336	2.69e-05	0.000625691	2.50767
		OVOL3	-1.66291	5.86892	-3.81586	0.000521402	0.00729535	-0.49377				CNGA1	-1.82267	3.13485	-6.66477	5.75e-08	2.77e-06	8.20282				CELF3	-1.53934	3.38445	5.98216	1.15e-05	0.000346589	3.35613
		P2RX2	-1.53777	3.99711	-5.50589	3.31e-06	0.000162128	4.36763				CNKSR2	-1.86007	4.95473	-6.87892	2.9e-08	1.61e-06	8.87384				CELF6	1.81218	6.05884	3.46123	0.00277397	0.0163752	-2.07102
		PBX4	1.51394	3.84903	-6.78307	6.76e-08	7.87e-06	8.1406				CNRIP1	-1.90513	5.5101	-7.1268	1.31e-08	8.58e-07	9.64748				CELSR3-AS1	-1.85289	3.29977	-8.1832	1.72e-07	1.95e-05	7.53591
		PCED1B	1.89592	3.02712	10.2975	3.29e-12	6.74e-09	17.7211				CNTN3	-1.93489	5.54308	7.47129	4.42e-09	3.77e-07	10.7156				CENPQ	1.53097	4.69791	-4.97142	9.77e-05	0.00151281	1.22488
		PCP2	-1.68946	5.51664	3.64408	0.000849928	0.0105643	-0.95622				CNTN4	-1.67765	6.62256	-5.74352	1.12e-06	2.74e-05	5.30478				CEP131	-1.50688	3.44134	5.44787	3.51e-05	0.000753942	2.24328
		PDE8B	-1.91035	5.7901	-3.06146	0.0041793	0.0340664	-2.44677				COX17	-1.66718	5.10244	-5.69766	1.29e-06	3.09e-05	5.16078				CEP83-AS1	-1.52712	3.86899	-5.67263	2.19e-05	0.000539104	2.71555
		PDZRN3-AS1	-1.96834	6.81285	3.03067	0.00453157	0.0361889	-2.52162				CPED1	-1.85009	3.5938	-6.76476	4.18e-08	2.19e-06	8.5164				CFD	2.0166	2.66666	3.12885	0.0057812	0.0276042	-2.78005
		PEG3	-2.30726	4.88073	-2.90298	0.00631389	0.0459281	-2.82731				CPN2	1.51775	6.29132	4.15998	0.00016571	0.00143043	0.461165				CHADL	1.53546	8.41948	4.91282	0.000110987	0.00164983	1.09822
		PHYHIPL	-1.59647	4.04742	-4.29333	0.000129548	0.00261924	0.833293				CPS1-IT1	2.0261	5.99989	-2.95033	0.00530655	0.0209238	-2.81143				CHAMP1	1.5362	4.85188	4.89231	0.000116057	0.00170174	1.05384
		PI15	-1.74188	4.1658	3.44068	0.00150033	0.016015	-1.49135				CRYBB3	-1.53769	6.32507	-4.71255	3e-05	0.000368654	2.10826				CHCHD3	-1.78638	3.55967	7.65518	4.45e-07	3.71e-05	6.59548
		PIM3	1.61326	4.29305	-8.31248	7.5e-10	2.36e-07	12.5019				CST1	1.53314	8.27509	-4.08452	0.00020833	0.00171866	0.241891				CHGB	-2.77006	3.81296	-12.8765	1.53e-10	1.65e-07	14.3542
		PIN1P1	-1.53945	4.85374	-5.32581	5.74e-06	0.000256057	3.83482				CTH	-2.61418	5.65557	11.2434	6.72e-14	6.44e-11	21.5265				CHL1	1.96387	4.99651	3.17378	0.00523798	0.0256441	-2.68526
		PKIB	1.67847	2.76979	9.21122	6.03e-11	4.12e-08	14.9329				CTPS2	-1.55887	3.76497	-4.88607	1.73e-05	0.000240166	2.63767				CHRM4	-1.83473	3.96696	-8.00766	2.35e-07	2.46e-05	7.22762
		PLCXD3	2.00369	3.99606	-11.6216	1.17e-13	3.41e-10	20.8923				CXCL14	-1.96357	5.07974	7.72964	1.96e-09	1.95e-07	11.5101				CHRNA2	-1.56174	5.88696	6.11631	8.74e-06	0.000288853	3.63004
		PLP1	-2.05385	4.3758	2.99027	0.00503648	0.0390637	-2.61918				CXorf40A	1.64886	7.59375	-3.61292	0.000842571	0.00513162	-1.08881				CHST8	-1.70553	3.25856	7.19056	1.06e-06	6.6e-05	5.73529
		PMEL	-1.74407	7.34566	-3.40294	0.00166492	0.0172523	-1.58901				CYB561D1	-1.68194	6.86492	-5.74894	1.1e-06	2.7e-05	5.32182				CIB2	-1.77806	3.13468	-7.52616	5.64e-07	4.43e-05	6.35968
		PNMAL2	-1.63236	3.90253	-4.01063	0.000297092	0.0048337	0.0408203				CYBRD1	-1.87151	4.09858	-6.9673	2.19e-08	1.29e-06	9.15009				CILP	-1.58182	3.32878	6.34425	5.51e-06	0.00020797	4.09
		PRICKLE3	-1.91827	7.19138	-3.04791	0.00433098	0.0349964	-2.47976				CYCS	1.65346	6.45386	-3.61227	0.00084415	0.0051356	-1.09059				CKMT2-AS1	1.90291	7.35433	-3.25793	0.00435174	0.022465	-2.50676
		PRKAR2B	-1.89586	5.1133	-3.0655	0.004135	0.0338451	-2.4369				CYP11A1	1.80465	9.71623	-3.23247	0.00247367	0.0117056	-2.10224				CLDN16	1.61785	3.40857	4.18841	0.00054826	0.00521139	-0.483582
		PRKCZ	1.75423	4.87039	-9.70266	1.59e-11	1.41e-08	16.2151				CYP4B1	-2.29235	4.0088	-9.39877	1.23e-11	3.49e-09	16.4691				CLDN5	1.56333	5.52586	4.58912	0.000225588	0.0027837	0.394318
		PRR5	1.56444	2.72988	7.49019	8.19e-09	1.55e-06	10.1877				CYP4F12	-2.00747	3.37363	-7.86258	1.29e-09	1.43e-07	11.9166				CLDND2	2.57732	5.73385	-2.8232	0.0112329	0.0441894	-3.41346
		PRRG3	-1.59474	4.88732	-4.31866	0.000120186	0.00246929	0.905102				CYP4X1	-1.86697	3.31931	6.93652	2.41e-08	1.38e-06	9.05394				CLGN	-2.22093	3.38908	11.0667	1.76e-09	7.84e-07	12.0226
		PRRX2	-1.60468	4.18395	-4.15483	0.000194905	0.00355831	0.442807				CYS1	-2.75381	8.41761	-11.7631	1.68e-14	2.22e-11	22.8662				CLIP3	-1.83464	4.30578	7.99589	2.4e-07	2.49e-05	7.20678
		PSD2	-1.63106	3.89567	4.02223	0.000287225	0.00474266	0.0729886				DAPK1-IT1 /// DAPK1-IT1	-1.56159	5.86611	4.91105	1.6e-05	0.000226043	2.71425				CLIP4	2.12349	6.45191	3.02111	0.00731756	0.0326481	-3.00577
		PSKH1	-1.58582	4.64727	-4.61488	4.96e-05	0.00125821	1.75367				DDIT4	1.76568	6.10816	-3.32518	0.00191169	0.00954169	-1.86094				CLK1	1.69598	4.67286	-3.80856	0.00127925	0.00954385	-1.31624
		PTPN13	-1.75179	3.87259	3.39157	0.00171778	0.0175847	-1.61832				DDX43	-1.54315	5.18617	-4.77072	2.5e-05	0.000320304	2.28518				CMAS	2.06255	5.99977	3.09408	0.00623908	0.0292385	-2.85316
		PTPRU	-1.50777	4.07167	5.91125	9.57e-07	5.82e-05	5.56929				DDX60	-1.56096	4.25048	-4.90932	1.61e-05	0.000226656	2.70896				CMTR2	1.90175	3.85833	3.26651	0.00427012	0.0221217	-2.48849
		RAB38	1.52072	3.7246	-6.85789	5.4e-08	6.74e-06	8.35924				DEFA4	2.05531	4.55303	2.93708	0.00549573	0.0215165	-2.84376				CNKSR2	1.8145	3.12828	3.44261	0.0028911	0.016877	-2.11115
		RAB4B	-1.68919	4.31559	3.65737	0.000818621	0.010256	-0.920772				DENND2D	-1.71287	3.78412	-6.0254	4.5e-07	1.35e-05	6.1914				CNN3	1.61579	3.08214	-4.21086	0.000521539	0.00504163	-0.434312
		RAB9B	1.73323	4.28776	-9.36133	4e-11	3.03e-08	15.3282				DFNA5	-1.55532	7.11059	-4.84345	1.98e-05	0.00026756	2.5072				CNRIP1	1.87825	5.39621	-3.29155	0.00404032	0.0212101	-2.4351
		RAP2C-AS1	-1.87935	5.76887	-3.10793	0.00369621	0.0311705	-2.33295				DGAT1	2.04271	6.62911	-2.93863	0.00547325	0.0214408	-2.83998				CNTN3	1.83865	3.65801	3.38282	0.00330124	0.0185318	-2.23974
		RARRES1	-2.2344	5.67599	-2.91085	0.0061873	0.0452484	-2.8087				DGAT2	2.41265	7.90977	2.6801	0.0106686	0.0361437	-3.45157				CNTN4	1.79802	10.3635	3.51349	0.0024697	0.0150609	-1.95816
		RASSF6	1.6136	3.24078	-8.36499	6.46e-10	2.17e-07	12.6468				DHCR7	1.50017	7.21911	4.20141	0.000146063	0.00129634	0.582202				COCH	1.65628	6.08051	-3.95688	0.000918672	0.00753628	-0.991543
		RBM24	2.23663	2.61962	12.2801	2.41e-14	1.02e-10	22.3779				DHRS11	2.19942	6.85026	2.77159	0.00845431	0.0301757	-3.23941				COL9A3	-1.53017	4.66194	5.79588	1.69e-05	0.000450611	2.97202
		RHBG	-1.50328	5.06604	6.20122	3.95e-07	2.9e-05	6.42809				DIO2	1.75983	5.63923	3.3497	0.00178479	0.00903152	-1.79649				COMTD1	-2.00929	3.3792	9.59134	1.63e-08	3.64e-06	9.85758
		RHOV	-1.58152	5.50895	-4.64311	4.56e-05	0.00117916	1.83528				DLGAP5	2.1359	5.39808	2.80576	0.00774302	0.0281519	-3.15897				COX4I2	-1.5241	4.55665	-5.64191	2.33e-05	0.000564529	2.65134
		RND1	-2.10301	5.95581	2.9706	0.00530113	0.0405073	-2.66641				DLST	1.80654	6.69647	3.22296	0.00253949	0.0119474	-2.12678				CPS1	1.73636	5.95084	3.68909	0.00167008	0.0114606	-1.57694
		RORB	1.83025	4.03695	-9.97526	7.67e-12	8.8e-09	16.9116				DLX5	-1.61356	3.52441	-5.35185	3.93e-06	7.39e-05	4.07854				CPS1-IT1	-2.17971	4.41514	10.5055	4e-09	1.46e-06	11.2292
		RPL36A	1.87636	3.72707	-10.0317	6.61e-12	8.8e-09	17.0545				DMRT2	-2.38434	4.67387	-10.1774	1.29e-12	6.18e-10	18.6612				CRMP1	-1.57471	4.75876	-6.25564	6.59e-06	0.000239768	3.91201
		RPRM	-1.55513	4.01226	-5.05127	1.33e-05	0.000467269	3.02578				DNAH17	1.99331	2.9846	2.9812	0.00488936	0.0196544	-2.73578				CRNKL1	1.51085	3.61223	-5.30124	4.8e-05	0.000921458	1.93221
		SCN7A	-1.68576	9.66612	-3.65975	0.000813148	0.010201	-0.914435				DNAJA3	1.53513	5.24637	-4.08006	0.000211159	0.0017371	0.228976				CRTC3	1.64254	3.55399	4.05325	0.000740941	0.00648748	-0.7802
		SCO2	1.5377	3.20947	-7.0497	3.04e-08	4.26e-06	8.91776				DPP10	-2.59843	4.28005	-11.0524	1.13e-13	9.63e-11	21.0249				CRY1	1.55409	5.07045	-4.64368	0.000200051	0.00256919	0.513396
		SEMA6D	-1.53156	3.15943	5.66567	2.03e-06	0.00010796	4.84111				DPT	-1.73403	4.19093	-6.10618	3.47e-07	1.12e-05	6.44573				CSF3R	-1.53701	3.14448	-5.94305	1.25e-05	0.000367001	3.27586
		SERPINA3	1.50406	5.04355	-6.59963	1.18e-07	1.16e-05	7.60283				DRAM2	-1.6635	3.67028	-5.67986	1.37e-06	3.22e-05	5.10488				CSRP2	1.9404	4.28723	3.20818	0.00485612	0.0242735	-2.61243
		SERTAD3	1.55033	3.82713	-7.24248	1.71e-08	2.75e-06	9.47583				DTL	1.57227	4.47663	-3.9223	0.000339181	0.00250371	-0.223942				CTC-360P9.3	-1.57469	5.69471	6.24916	6.68e-06	0.000242065	3.89897
		SHISA3	2.56127	2.69468	22.8206	8.18e-23	1.68e-18	39.6152				DUSP23	1.57564	5.41344	3.88147	0.000383054	0.00275508	-0.339941				CTH	2.79657	3.75703	-2.7897	0.0120706	0.0464762	-3.48149
		SIT1	1.78329	3.55562	-9.90048	9.35e-12	8.8e-09	16.7216				DYNC1I2	-1.55988	4.61497	-4.89365	1.69e-05	0.000235276	2.66089				CTNNAL1	1.67118	5.04399	3.92624	0.000983684	0.00789568	-1.05867
		SLC10A1	1.54016	3.58248	-7.19641	1.96e-08	2.97e-06	9.34278				DYNC2LI1	-1.52388	3.34396	-4.50702	5.7e-05	0.000613504	1.48796				CTPS2	1.72509	6.74542	-3.71226	0.00158596	0.011099	-1.52646
		SLC16A1	-1.59876	4.26094	-4.20022	0.000170547	0.00321579	0.570336				ECHDC3	-1.73469	4.14542	6.14	3.11e-07	1.02e-05	6.55225				CTSD	-2.19756	3.14063	10.9815	1.99e-09	8.42e-07	11.9044
		SLC16A9	-1.78476	4.71254	3.26077	0.00245422	0.0229974	-1.95199				ECM2	-1.95553	5.23828	7.67155	2.35e-09	2.29e-07	11.332				CTSZ	-1.72047	6.43247	7.23821	9.66e-07	6.25e-05	5.82492
		SLC25A21-AS1	-1.72325	4.05394	-3.49523	0.00128974	0.0142251	-1.34924				EFEMP1	-1.8307	3.9415	-6.69047	5.3e-08	2.59e-06	8.28344				CXCL14	2.72035	7.06749	-2.79522	0.0119284	0.0461488	-3.47029
		SLC26A4	1.59062	3.63293	-7.92274	2.31e-09	5.84e-07	11.415				EFHD1	-1.77541	6.92243	-6.36088	1.53e-07	5.92e-06	7.24763				CXCR1	-1.56076	5.17055	6.09516	9.13e-06	0.000298697	3.587
		SLC2A1-AS1	-1.69091	4.54165	-3.63497	0.000872067	0.0107729	-0.9805				EGFEM1P	-2.59522	3.72981	-10.9472	1.5e-13	1.23e-10	20.7463				CXorf23	1.78656	3.47373	3.54548	0.00230001	0.0142437	-1.88892
		SLC43A3	1.51212	5.85327	6.72483	8.06e-08	8.83e-06	7.9701				EGFL6	1.64569	5.61494	-3.63576	0.000788602	0.00486229	-1.02613				CYB561D1	2.02846	5.04155	3.10679	0.00606775	0.0286321	-2.82647
		SLC9A3R1	1.61925	4.84637	-8.58255	3.48e-10	1.3e-07	13.2437				EGFLAM	-1.68577	4.65842	5.77686	1e-06	2.54e-05	5.40954				CYCS	-2.06458	4.14143	-9.81334	1.15e-08	2.98e-06	10.2
		SMOC1	-1.86946	4.76269	-3.14257	0.00337112	0.0291331	-2.24751				EGLN3	2.07811	5.66918	-2.88837	0.00624662	0.0237659	-2.96177				CYP11A1	-2.26392	3.7533	-11.3989	1.1e-09	5.5e-07	12.4758
		SNAI1	-1.55291	3.20038	-5.10674	1.12e-05	0.000409744	3.18884				EIF3J-AS1	-2.04738	3.68625	-8.05018	7.23e-10	9.08e-08	12.4871				CYP1A1	-1.60109	4.67316	-6.45611	4.41e-06	0.000177374	4.31319
		SNAI3	1.56179	3.63924	7.3136	1.38e-08	2.34e-06	9.68086				EIF5A	1.93324	5.57997	3.00841	0.00454735	0.0186357	-2.66869				CYP4F12	2.42945	8.19407	-2.84292	0.0107665	0.0429496	-3.3733
		SNAPC2	-1.55183	3.72745	5.13926	1.01e-05	0.000383859	3.28456				ELANE	1.79438	6.52949	3.28181	0.00215754	0.0105126	-1.97432				CYP4F2	-1.53366	4.37317	-5.88465	1.41e-05	0.000398016	3.1556
		SNORA68	1.50339	4.64348	-6.58069	1.25e-07	1.22e-05	7.54717				ELL3	-1.92589	3.58645	-7.41455	5.28e-09	4.29e-07	10.5403				CYP4X1	1.87766	4.44895	-3.29539	0.0040062	0.0210742	-2.42691
		SOX9	1.64711	4.18469	-8.8118	1.83e-10	8.7e-08	13.8659				ELOVL3	2.12093	3.79274	2.83534	0.00717237	0.026491	-3.08877				CYS1	3.59767	5.68916	2.75296	0.0130578	0.049087	-3.55571
		SPAG5	1.67154	4.75914	-9.00118	1.08e-10	5.96e-08	14.3745				ELOVL7	-1.7239	3.84635	6.06497	3.96e-07	1.24e-05	6.31597				CYSRT1	-1.66819	5.59502	6.97891	1.58e-06	8.72e-05	5.33327
		SPATA16	-1.54391	3.86047	5.25479	7.13e-06	0.000297946	3.62511				ENO1	1.93842	4.60293	2.99902	0.00466274	0.0189695	-2.69188				DAPK1-IT1 /// DAPK1-IT1	1.78868	5.9719	-3.53656	0.00234612	0.0144753	-1.90824
		SRFBP1	-1.53414	3.73985	-5.61504	2.37e-06	0.000121691	4.69104				ENPP2	-1.64843	8.36351	-5.58712	1.85e-06	4.12e-05	4.81405				DCLRE1A	-1.61466	3.84914	-6.63408	3.1e-06	0.000135596	4.66471
		SRSF6	1.63445	4.13295	-8.71476	2.4e-10	9.82e-08	13.6034				ENPP4	-1.65926	5.69993	-5.66177	1.45e-06	3.36e-05	5.04813				DDIT4	-1.94288	3.10678	9.13055	3.44e-08	5.78e-06	9.12677
		SULT1C2	-2.05859	4.44119	2.98978	0.00504296	0.0390844	-2.62037				ENPP6	-1.60351	3.75487	5.27897	4.97e-06	8.92e-05	3.85156				DDX43	1.71333	8.24484	3.75056	0.00145606	0.0104432	-1.44292
		SUSD4	-1.76876	5.10905	-3.30792	0.00215946	0.0209741	-1.8325				EPB41L4B	-1.82102	4.82923	6.60282	7.02e-08	3.29e-06	8.00832				DDX46	1.52772	4.91991	5.0816	7.7e-05	0.00127072	1.46225
		SYT8	-1.69128	6.2585	3.61568	0.000920771	0.0111472	-1.0318				EPS15	-1.58998	3.32311	5.17215	6.99e-06	0.000116434	3.51978				DDX60	1.84292	5.91087	3.37518	0.00335763	0.0187712	-2.25614
		TBX21	1.50471	4.82448	-6.61046	1.14e-07	1.14e-05	7.63464				ERCC1	1.65423	6.09882	-3.61117	0.000846863	0.00514752	-1.09362				DDX60L	1.5287	4.96639	-5.01217	8.94e-05	0.00141366	1.31278
		TET1	-1.86077	3.53827	-3.18426	0.00301574	0.0268235	-2.14395				ERO1LB	-1.54185	6.96362	4.76829	2.51e-05	0.000321757	2.27777				DEFA4	-3.00381	3.64295	-13.5812	6.37e-11	9.32e-08	15.1775
		TEX35	-1.56044	4.03173	-5.01698	1.47e-05	0.000506426	2.92512				EYA1	-2.1744	4.40625	-8.58056	1.42e-10	2.61e-08	14.0795				DHX36	1.56346	4.12414	4.57996	0.000230186	0.00282197	0.374323
		TEX40	-1.51439	4.14868	-5.84715	1.16e-06	6.76e-05	5.37926				EYA2	-1.69174	4.2322	-5.80506	9.16e-07	2.37e-05	5.49818				DIO3	-1.83026	3.06077	7.87455	2.99e-07	2.96e-05	6.99094
		TGM6	-1.60912	4.79362	-4.10024	0.000228733	0.00404415	0.290057				FABP3	1.783	6.24777	-3.29337	0.0020892	0.010243	-1.94417				DISP1	1.82758	8.85209	-3.39701	0.00319897	0.0180916	-2.20926
		TIAM1	1.67077	4.06134	-8.9715	1.17e-10	6.31e-08	14.2952				FABP4	-1.59394	8.966	-5.20771	6.24e-06	0.000106736	3.6301				DKKL1	-1.83396	3.4995	7.91858	2.76e-07	2.81e-05	7.06951
		TICAM1	1.67576	2.785	9.12274	7.69e-11	4.64e-08	14.6984				FAM117A	-1.55901	5.43348	-4.89317	1.7e-05	0.00023547	2.65943				DLK1	-2.38881	3.36607	-12.1049	4.19e-10	3.27e-07	13.4003
		TKTL1	-1.58781	3.89547	-4.43073	8.61e-05	0.00191767	1.22439				FAM161A	-1.64951	8.52564	-5.59313	1.81e-06	4.06e-05	4.83288				DLST	-2.16851	3.09642	10.383	4.8e-09	1.68e-06	11.0513
		TMEM150C	1.60093	3.09709	8.13053	1.27e-09	3.55e-07	11.9968				FAM178B	-1.55266	5.61518	-4.82583	2.1e-05	0.000279376	2.45332				DMRT2	2.53724	6.10556	-2.82788	0.0111207	0.0438574	-3.40395
		TMEM178A	-1.50576	5.38718	-5.98838	7.56e-07	4.82e-05	5.7979				FAM184A	-1.66117	3.512	-5.67401	1.4e-06	3.25e-05	5.08654				DMRTB1	-1.55549	3.88557	6.02285	1.06e-05	0.000329876	3.43946
		TMEM192	-1.51938	5.72412	-5.80698	1.32e-06	7.49e-05	5.26012				FAM195A	2.08533	2.5965	2.88017	0.00638206	0.0242138	-2.9815				DNA2	-1.72881	4.78969	-7.24915	9.47e-07	6.18e-05	5.84546
		TMEM38A	-1.72989	3.40403	-3.45557	0.00143976	0.0155137	-1.45266				FAM19A5	1.97027	7.37068	2.98352	0.00485925	0.0195669	-2.73007				DNAJB13	-1.50854	6.14425	5.47516	3.32e-05	0.000726268	2.30093
		TMEM52	-2.02126	3.45566	3.00541	0.00484132	0.0379669	-2.58271				FAM214A	-1.53449	3.9757	4.65108	3.63e-05	0.000427782	1.9219				DNAJC5G	-2.05377	3.12007	-9.74509	1.28e-08	3.16e-06	10.0954
		TMEM72-AS1	-1.59243	4.68175	4.37076	0.000102962	0.00219695	1.05326				FAM228B	-1.75247	4.76414	6.29034	1.92e-07	7e-06	7.02561				DRAM1	1.62648	6.0154	4.1172	0.000642493	0.00587013	-0.639872
		TMEM97	-1.65138	5.45061	-3.92413	0.000381796	0.00581465	-0.197861				FAM78B	-1.91935	4.29026	-7.32237	7.07e-09	5.29e-07	10.255				DRAM2	1.70982	5.39003	-3.75536	0.00144052	0.0103618	-1.43243
		TNF	1.67158	3.1821	9.09043	8.41e-11	4.79e-08	14.6126				FAM83D	1.86608	2.70917	3.08636	0.00368793	0.0158405	-2.47441				DTL	-1.73912	3.60705	-7.28384	8.87e-07	5.96e-05	5.91045
		TNFAIP8L3	-1.50555	3.53542	-6.02825	6.7e-07	4.35e-05	5.91604				FAR2	1.7708	5.87565	-3.29919	0.00205562	0.0101028	-1.92899				DUS1L	-1.502	3.20759	5.42217	3.71e-05	0.000779334	2.18891
		TNNT3	-1.52126	5.03023	-5.80596	1.32e-06	7.5e-05	5.25711				FARSA	1.88035	3.24692	3.07232	0.00383048	0.0162956	-2.50963				DUSP22	1.55487	3.29694	4.63932	0.000201978	0.0025842	0.503896
		TPRG1	-2.08872	11.7879	-2.98545	0.00510012	0.0393636	-2.63077				FBP1	-1.83739	5.20048	-6.72298	4.77e-08	2.4e-06	8.38541				DUSP26	-1.73213	4.5246	7.26259	9.23e-07	6.08e-05	5.87066
		TRDV3	1.50006	3.21844	-6.48362	1.67e-07	1.5e-05	7.26161				FBXL4	-1.63632	4.38237	-5.50004	2.44e-06	5.14e-05	4.54138				E2F1	-1.53122	7.93275	5.85507	1.5e-05	0.00041399	3.09455
		TSACC	-2.15701	7.69321	2.93351	0.00583603	0.043471	-2.75495				FBXW5	1.72048	7.6236	-3.45899	0.00131065	0.00715736	-1.50608				EBLN3	1.60598	4.20404	4.26546	0.000461894	0.0046041	-0.314483
		UBXN10-AS1	1.52316	3.686	-6.92194	4.45e-08	5.67e-06	8.54608				FCGR1B	1.68805	4.0592	-3.54777	0.0010168	0.00590201	-1.26656				EED	1.77088	8.14585	-3.59088	0.00207886	0.0132921	-1.7905
		UCN2	-1.56141	5.60497	-4.99367	1.58e-05	0.000534632	2.85673				FCGR2B	-1.63897	4.60861	-5.52352	2.27e-06	4.86e-05	4.61486				EFCAB4A	-1.6624	3.38073	6.93757	1.71e-06	9.22e-05	5.254
		USHBP1	-1.65644	6.27356	-3.84874	0.000474449	0.00680099	-0.404241				FCGRT	1.6169	3.55302	3.7392	0.000583124	0.0038296	-0.739801				EFEMP1	1.86016	5.04697	3.32704	0.00373534	0.0201196	-2.35928
		UTP15	1.74884	3.5791	-9.51514	2.63e-11	2.16e-08	15.7299				FCN1	1.68814	6.75409	3.54513	0.00102453	0.00593679	-1.27372				EFHD1	1.7574	4.89692	3.6352	0.00188333	0.0124445	-1.69422
		VENTX	-1.62305	3.42485	4.02863	0.000281924	0.00470694	0.090734				FCN3	2.15716	2.14441	2.78546	0.00815865	0.0293661	-3.20685				EGFEM1P	2.42788	7.26432	2.84316	0.010761	0.0429432	-3.37281
		VSTM2L	-1.50152	3.92109	-6.30313	2.9e-07	2.33e-05	6.72931				FERMT2	-1.56168	5.80664	-4.91698	1.57e-05	0.000222911	2.73246				EGFL6	-2.13943	3.58661	-10.3406	5.12e-09	1.72e-06	10.9891
		WBP2NL	-1.50495	3.45496	6.12728	4.95e-07	3.41e-05	6.20932				FGD4	-1.6134	8.08832	-5.34883	3.97e-06	7.45e-05	4.06911				EGFLAM	1.58768	6.95496	4.37391	0.00036305	0.00388137	-0.0766322
		WDR65	-1.69367	6.11916	-3.59671	0.000971225	0.0116003	-1.08212				FGF10	-1.59717	4.54811	5.23929	5.64e-06	9.8e-05	3.72818				EGLN3	-1.93879	5.11589	9.0983	3.63e-08	5.99e-06	9.07459
		WDR86	-2.03522	4.77198	-2.99519	0.00497228	0.0386976	-2.60734				FGF10-AS1	1.75203	5.2582	-3.37721	0.00165199	0.00850451	-1.72387				EID2	1.50936	4.91335	5.33081	4.51e-05	0.000884962	1.99512
		XKR4	-1.65679	6.61777	3.82239	0.000511733	0.00720627	-0.476018				FGF2	-3.19413	3.76025	-16.1838	4.63e-19	3.21e-15	32.8357				EID2B	1.65527	3.93183	3.96192	0.000908396	0.00746992	-0.980495
		YTHDF3-AS1	-1.53803	4.14751	-5.43255	4.14e-06	0.000195419	4.15049				FGFBP2	-2.94013	3.24683	-13.6543	1.43e-16	4.88e-13	27.4318				EIF3H	1.50554	4.70164	-5.34898	4.33e-05	0.000863728	2.03374
		ZBED3-AS1	-1.82038	4.93016	-3.2062	0.00284334	0.0256577	-2.08916				FIBIN	-1.52204	5.12818	-4.48093	6.18e-05	0.000655642	1.40983				EIF3J-AS1	2.21671	6.39561	-2.92505	0.00901645	0.0379091	-3.20485
		ZCCHC18	1.54451	4.17519	-7.2073	1.9e-08	2.92e-06	9.37427				FILIP1	-1.50158	7.5585	-4.22011	0.000137962	0.00124056	0.636963				EIF5A2	1.50103	3.93838	5.40301	3.86e-05	0.000798613	2.14835
		ZDHHC11	-1.6128	4.26403	-4.08992	0.000235747	0.00413444	0.261248				FITM1	2.43029	3.65507	2.67641	0.0107682	0.0363986	-3.46001				ELANE	-2.07866	4.31579	9.95911	9.17e-09	2.57e-06	10.4216
		ZFAND5	-1.72998	4.97174	-3.44332	0.00148941	0.0159233	-1.48449				FJX1	1.68182	6.53309	-3.5583	0.000986463	0.00577005	-1.23794				ELL2	1.56369	5.9637	4.57963	0.000230357	0.00282197	0.373588
		ZGLP1	-1.50425	4.13573	-6.14742	4.65e-07	3.25e-05	6.26893				FKBP2	1.62198	6.80455	-3.70331	0.000647747	0.00417773	-0.839585				ELL3	2.3131	7.53927	-2.86973	0.010162	0.0412439	-3.3185
		ZNF300P1	-2.16442	5.23738	2.91968	0.0060481	0.0445268	-2.78778				FLAD1	1.52319	3.78807	-4.13903	0.000176606	0.00149921	0.400124				ELN	-1.62024	4.89969	6.64553	3.03e-06	0.000134005	4.68718
		ZNF385A	-1.58611	3.3573	-4.58306	5.46e-05	0.00134926	1.66185				FLJ27354	-1.60833	5.11101	5.30295	4.6e-06	8.4e-05	3.92617				ELOVL7	2.6148	5.59002	2.82078	0.0112917	0.0443355	-3.4184
		ZNF781	-1.83405	8.75236	-3.19571	0.00292458	0.0262291	-2.11539				FLJ46875	-1.53308	8.8182	-4.60852	4.15e-05	0.000477185	1.79331				EMC7	-1.58256	8.80499	6.37438	5.19e-06	0.000198326	4.15029
		ZNF880	1.5814	3.78624	-7.7746	3.55e-09	8.47e-07	10.997				FMO2	-1.93173	5.71533	-7.45139	4.7e-09	3.95e-07	10.6541				EME1	-1.69663	4.20801	7.17891	1.08e-06	6.61e-05	5.71333
												FMO3	-2.30762	5.79234	-9.45887	1.03e-11	3e-09	16.6413				ENO1	-1.91915	3.86726	9.00408	4.24e-08	6.73e-06	8.92136
												FNDC4	2.06904	8.52937	2.90084	0.00604577	0.0231653	-2.93168				ENPP4	1.84547	6.77165	-3.35254	0.00353033	0.0193667	-2.30469
												FNIP2	-1.53597	4.20264	-4.66038	3.53e-05	0.000417414	1.95006				EPB41L4A-AS2	1.77017	5.40995	3.60017	0.00203628	0.0130797	-1.77033
												FOXC1	-1.8479	5.21388	6.75252	4.34e-08	2.24e-06	8.47805				EPC2	1.59224	7.86351	4.33624	0.000394701	0.00411662	-0.159237
												FOXM1	1.69094	7.68744	-3.53532	0.00105381	0.00607552	-1.30034				EPS15	1.96536	6.10876	-3.17344	0.00524198	0.0256575	-2.68599
												FSCN1	1.571	8.95173	-3.95426	0.000308291	0.00231914	-0.132806				ERAL1	-1.5369	5.45977	-5.92931	1.28e-05	0.00037432	3.2476
												FST	-1.7057	5.24973	-5.93806	5.97e-07	1.7e-05	5.9165				ERCC1	-1.66881	4.00635	6.99962	1.52e-06	8.52e-05	5.37289
												FXYD1	-1.73805	5.15742	6.14994	3.01e-07	9.98e-06	6.58354				ERCC5	1.75333	4.16099	3.64093	0.00185942	0.0123382	-1.68176
												FZD5	-1.64876	4.6749	5.58862	1.84e-06	4.1e-05	4.81875				ERO1LB	1.69402	6.49434	3.83307	0.00121114	0.00917785	-1.26265
												FZD7	-1.57684	4.2426	5.00819	1.18e-05	0.000175928	3.01293				ERVFRD-1	-1.53068	4.43825	5.82329	1.6e-05	0.00043227	3.0288
												GAB2	-1.58176	9.09938	-5.0967	8.89e-06	0.000142643	3.28616				ESRRA	-1.91531	3.9137	8.96179	4.55e-08	7e-06	8.8522
												GALNT15	-1.75036	3.83546	6.23266	2.31e-07	8.08e-06	6.844				ESRRG	-1.83242	5.43559	7.8874	2.92e-07	2.93e-05	7.01391
												GAPDH	1.91225	7.3576	3.03324	0.004255	0.0176901	-2.60713				EXOC8	1.53863	3.74266	-4.83914	0.000130331	0.00186487	0.938613
												GAREM	-1.82738	4.12525	-6.68441	5.4e-08	2.63e-06	8.26444				EYA2	2.32076	2.87202	2.86647	0.0102337	0.0414374	-3.32516
												GATA6-AS1	-1.82464	5.14533	-6.66844	5.69e-08	2.74e-06	8.21435				FAM104A	1.69682	4.1917	-3.80685	0.00128412	0.00956161	-1.31996
												GBP2	-2.29758	3.88729	9.4548	1.04e-11	3e-09	16.6296				FAM107B	1.70696	4.12624	-3.76375	0.00141382	0.0102334	-1.41413
												GCKR	2.55348	2.87057	2.63774	0.0118654	0.0391954	-3.54813				FAM118A	1.50047	2.79904	5.40473	3.85e-05	0.000797313	2.15198
												GDPD3	-1.60355	9.06806	-5.28975	4.8e-06	8.69e-05	3.88511				FAM134B	-1.64615	3.84028	6.83713	2.08e-06	0.000108011	5.06041
												GDPD5	1.56588	5.7306	-3.97363	0.000290907	0.0022144	-0.0773839				FAM173A	-1.57196	3.64221	6.20911	7.24e-06	0.000254396	3.81812
												GFPT2	-1.72222	3.56562	-6.04669	4.2e-07	1.29e-05	6.25844				FAM184B	1.50964	3.96595	5.30876	4.72e-05	0.000913438	1.94822
												GHR	-2.3201	3.763	9.58881	7.03e-12	2.36e-09	17.0117				FAM195A	-2.25123	2.50741	11.3025	1.26e-09	6.14e-07	12.3455
												GINS3	-1.58032	4.33698	-5.07727	9.45e-06	0.000148961	3.2261				FAM19A5	-2.29974	3.81481	11.4132	1.08e-09	5.5e-07	12.495
												GJB2	2.93326	3.57473	2.57208	0.0139663	0.0445062	-3.69566				FAM221A	1.5019	6.92857	5.39821	3.9e-05	0.000804242	2.13817
												GK	1.63303	6.40955	3.6797	0.000693966	0.00440781	-0.904968				FAM228B	1.53502	3.86887	-4.91705	0.000109969	0.00164424	1.10738
												GK3P	1.96821	2.71127	2.98439	0.00484801	0.0195294	-2.72793				FAM63A	1.5326	5.35501	-4.93514	0.000105725	0.00160421	1.14649
												GLRX2	1.60828	6.55396	-3.75002	0.000564894	0.0037385	-0.709628				FAM64A	-1.67134	3.57675	-7.04243	1.4e-06	7.98e-05	5.45459
												GLT8D2	-1.63625	5.07044	-5.49518	2.48e-06	5.18e-05	4.52616				FAM76B	1.65465	3.9427	3.97607	0.00088016	0.00730375	-0.949477
												GMCL1	-1.7125	6.47304	6.0237	4.53e-07	1.36e-05	6.18606				FAM83D	-1.63973	4.56306	6.82138	2.15e-06	0.000109699	5.02993
												GNAI1	-2.35532	3.30303	-9.97217	2.32e-12	9.69e-10	18.0915				FAP	-1.57374	3.62901	6.23707	6.84e-06	0.00024588	3.87458
												GNB2	1.82386	7.88755	3.21671	0.0025836	0.0120966	-2.14286				FAR2	-1.90771	4.39753	-8.67228	7.4e-08	1.07e-05	8.37238
												GNRH1	-1.78982	6.43526	-6.45025	1.15e-07	4.74e-06	7.52879				FARSA	-1.89831	2.542	-8.6174	8.12e-08	1.13e-05	8.28014
												GNRHR2	-1.51889	4.49549	4.4656	6.48e-05	0.000680757	1.36398				FASTKD1	-1.62737	5.16036	-6.73458	2.54e-06	0.000120882	4.86129
												GOLGA8A	-1.68695	7.97747	-5.78363	9.81e-07	2.5e-05	5.4308				FBLN2	1.81221	6.5265	-3.45947	0.00278481	0.016411	-2.0748
												GOLGA8N	-1.55059	8.23716	4.81056	2.2e-05	0.000290704	2.4067				FBXL4	1.65135	4.83447	3.98404	0.000864645	0.00722619	-0.932004
												GORAB	-1.6035	4.12671	-5.27593	5.01e-06	9e-05	3.84209				FBXO46	1.52742	8.43421	5.08675	7.61e-05	0.00126204	1.47332
												GOT1	1.57969	5.13041	-3.87425	0.000391355	0.00279932	-0.360375				FCN3	-2.68271	2.59645	12.6418	2.07e-10	2.12e-07	14.0701
												GPD1L	-1.56443	4.01446	4.92937	1.51e-05	0.000215378	2.77048				FEM1C	1.54456	4.29048	-4.75456	0.000156823	0.00214586	0.754902
												GPLD1	1.64586	7.00717	3.62889	0.000804466	0.0049441	-1.045				FGF10	1.90236	6.75776	-3.26277	0.00430548	0.0222767	-2.49645
												GPM6B	-1.9049	4.56702	-7.09823	1.44e-08	9.28e-07	9.5585				FGF10-AS1	-2.00178	3.9466	9.46737	1.99e-08	4.25e-06	9.66364
												GPR1	-1.84155	5.50653	-6.72554	4.74e-08	2.4e-06	8.39344				FGF14-AS2	1.67734	3.27124	3.9031	0.00103583	0.00821441	-1.10936
												GPR133	-1.58617	5.62842	5.13767	7.8e-06	0.000127786	3.41295				FGF2	3.86297	5.65512	2.75279	0.0130627	0.0490876	-3.55606
												GPR155	-1.50366	7.16225	-4.22608	0.000135468	0.00122244	0.654468				FGFBP2	2.53525	4.28901	2.83056	0.0110566	0.0436891	-3.39849
												GPR45	-1.50138	7.71787	-4.21714	0.000139219	0.00124749	0.628255				FGFRL1	-1.57407	3.13882	6.24084	6.79e-06	0.00024444	3.88219
												GPR88	-1.6691	3.37308	-5.70876	1.25e-06	2.99e-05	5.19563				FHOD3	2.02666	6.05018	-3.11834	0.00591609	0.0280846	-2.80219
												GPRASP1	-1.61886	5.28005	-5.41916	3.17e-06	6.27e-05	4.28854				FILIP1	1.95067	6.03612	3.20048	0.00493919	0.0245509	-2.62875
												GRAMD1B	2.69561	4.14226	2.62499	0.0122489	0.0401793	-3.57697				FITM1	-2.35818	5.61973	-11.8336	6.04e-10	4.26e-07	13.051
												GRAMD3	-1.54027	5.11236	-4.76731	2.52e-05	0.000322405	2.27479				FKBP2	-1.56984	3.00707	6.18306	7.63e-06	0.000265012	3.76544
												GSTA4	-1.51213	4.57387	-4.32016	0.000101527	0.00096639	0.931541				FLJ27354	1.92714	7.22888	3.23434	0.00458413	0.0233353	-2.55691
												GSTM5	-1.52878	4.88483	4.56934	4.69e-05	0.0005263	1.67519				FLJ30064	-1.53372	4.73234	5.88472	1.41e-05	0.000398016	3.15576
												GYG2	-1.74677	3.97031	6.17801	2.75e-07	9.31e-06	6.67194				FLJ38668	-1.59474	3.1768	-6.42127	4.72e-06	0.000186048	4.24385
												HACE1	-1.58626	6.93243	-5.14982	7.5e-06	0.000123824	3.45056				FLJ41170	-1.53291	6.08763	5.86548	1.46e-05	0.000411275	3.11605
												HAS2	-1.59837	5.6845	-5.2463	5.51e-06	9.64e-05	3.74995				FLJ45513	-1.58951	5.63914	6.40156	4.91e-06	0.000190822	4.20456
												HBM	2.08657	2.89591	2.8771	0.00643345	0.0243546	-2.98888				FLT1	-1.51516	5.16131	-5.5395	2.89e-05	0.000657095	2.4365
												HCAR3	-1.79051	4.27752	-6.46322	1.1e-07	4.59e-06	7.5696				FMO3	2.55418	4.15632	2.8244	0.011204	0.0440928	-3.41102
												HCG11	-1.65062	3.15392	-5.59521	1.8e-06	4.04e-05	4.83939				FMOD	2.25797	6.89637	-2.89763	0.00956777	0.0396556	-3.26128
												HERC5	-2.19592	3.67148	9.07563	3.19e-11	7.52e-09	15.5355				FOLR3	-1.74795	4.37813	7.30855	8.47e-07	5.88e-05	5.95665
												HHIPL2	2.21739	4.40532	2.73902	0.00918845	0.0322178	-3.31549				FOXM1	-1.56922	4.20717	-6.16822	7.87e-06	0.000270823	3.73539
												HIGD1B	-1.7139	4.71705	-6.02858	4.46e-07	1.35e-05	6.20141				FOXP1-IT1	-1.66054	6.55398	-6.90958	1.81e-06	9.61e-05	5.2002
												HIST1H1C	2.06805	7.26314	-2.90811	0.00593142	0.0228339	-2.91409				FPR3	2.10842	7.30388	-3.03724	0.00706445	0.0319444	-2.97211
												HIST1H2AC	1.58752	3.11942	3.85152	0.000418672	0.00295931	-0.424659				FRMD1	1.68321	5.25508	3.88708	0.00107356	0.00841756	-1.14446
												HIST1H2AE	1.83193	6.92259	3.21544	0.00259269	0.0121212	-2.14615				FRMD8P1	1.51926	4.60189	-5.18544	6.15e-05	0.00109875	1.68501
												HIST1H2AJ	2.15434	8.04795	2.79134	0.00803603	0.0290266	-3.19299				FTX	-1.86508	3.32261	8.35207	1.28e-07	1.56e-05	7.82844
												HIST1H2BC	1.73321	5.55666	-3.40435	0.00153023	0.00804757	-1.6519				FXYD1	1.92917	7.89599	3.22473	0.00468231	0.0236821	-2.57733
												HIST1H2BD	2.21778	4.85422	-2.73708	0.00923411	0.0323214	-3.32001				FYN	1.74797	5.29306	-3.6504	0.00182059	0.0121952	-1.66117
												HIST1H2BH	2.11123	7.36926	2.8642	0.00665375	0.0250405	-3.01984				FZD5	1.61094	8.36389	4.23397	0.0004954	0.00486005	-0.383591
												HIST1H4H	2.04767	2.86867	2.9375	0.00548958	0.0215007	-2.84272				FZD7	1.95723	4.43944	-3.1754	0.00521939	0.0255833	-2.68184
												HLF	-2.45591	5.14049	-10.2676	9.99e-13	5.25e-10	18.9099				GALNT12	2.0712	4.85712	3.09315	0.00625179	0.0292712	-2.85511
												HNMT	-1.5301	7.94513	-4.58523	4.46e-05	0.000505633	1.72304				GAPDH	-1.8968	4.82995	8.55484	9.04e-08	1.22e-05	8.17452
												HOMER1	-1.68159	8.85426	-5.74859	1.1e-06	2.7e-05	5.32073				GATA3	1.63987	4.60261	4.07657	0.000703399	0.00625094	-0.729037
												HOXA4	-1.51861	8.88712	-4.4655	6.48e-05	0.000680757	1.36366				GBA2	-1.52943	7.56104	5.7003	2.06e-05	0.000521328	2.77327
												HPDL	1.5732	4.23293	3.90423	0.000357956	0.00261217	-0.275331				GBGT1	-1.63932	5.00983	-6.8128	2.18e-06	0.000109977	5.01331
												HRCT1	-1.649	5.85107	-5.59033	1.83e-06	4.08e-05	4.82409				GBP1	1.76895	8.23277	-3.61154	0.00198534	0.012837	-1.74565
												HSD11B1	-2.34993	3.75672	-9.81377	3.66e-12	1.36e-09	17.6477				GBP2	2.80399	6.8306	2.77741	0.0123925	0.0473158	-3.50635
												HTR5A	-1.67676	4.79675	5.7398	1.13e-06	2.76e-05	5.29311				GCKR	-3.15095	3.80039	-14.8588	1.42e-11	4.11e-08	16.5636
												HTRA1	-1.74855	4.65556	6.20713	2.51e-07	8.67e-06	6.76362				GFI1	1.61652	4.03233	-4.20412	0.000529422	0.00509248	-0.449107
												HYAL1	1.59986	7.64168	3.81022	0.000473107	0.0032619	-0.541028				GFPT2	1.80208	5.59354	-3.50932	0.00249274	0.0151509	-1.96718
												HYKK	-1.5796	4.8186	5.04393	1.05e-05	0.000160911	3.12314				GGTA1P	2.02401	10.2171	-3.12137	0.00587682	0.0279565	-2.7958
												ICK	-1.60136	4.7105	-5.26378	5.21e-06	9.25e-05	3.80431				GHITM	-1.79069	4.54401	7.68058	4.25e-07	3.6e-05	6.64162
												ID4	-1.55703	6.12823	-4.87635	1.79e-05	0.000245854	2.60789				GIPR	-1.87937	3.45695	8.47738	1.03e-07	1.34e-05	8.04297
												IFI44	-1.85109	3.9647	-6.77533	4.04e-08	2.14e-06	8.54953				GJB2	-3.10437	4.48977	-14.6505	1.8e-11	4.11e-08	16.3465
												IGFALS	1.58814	4.70451	-3.85011	0.000420437	0.00297076	-0.428666				GLDN	2.0954	9.35154	-3.05213	0.00683849	0.0311912	-2.94102
												IGFBP2	1.64547	6.1429	-3.63625	0.000787478	0.00485718	-1.02478				GLIS1	1.86771	3.94091	-3.30793	0.00389668	0.0207001	-2.40014
												IGFBP6	-1.53959	5.12032	-4.7395	2.75e-05	0.000344306	2.19014				GLYAT	2.08771	5.92097	-3.07123	0.00655894	0.0302189	-2.90106
												IGLL1	1.93624	7.86228	3.00424	0.00459825	0.0187704	-2.67899				GNLY	1.65168	3.48413	3.97618	0.000879947	0.00730375	-0.94924
												IGSF10	-1.74873	6.43347	-6.21268	2.46e-07	8.55e-06	6.78108				GNRH1	1.88647	9.08807	-3.2753	0.00418801	0.02179	-2.46976
												ILVBL	1.61652	5.12029	-3.73978	0.000582136	0.00382563	-0.73819				GOLGA8A	1.71065	3.72758	3.75303	0.00144805	0.010404	-1.43753
												INHBB	-1.56035	4.65912	4.89591	1.68e-05	0.000234356	2.66781				GOLGA8N	1.5369	3.71062	4.88724	0.000117348	0.00171452	1.04285
												INTU	-2.3573	3.03911	10.1384	1.44e-12	6.55e-10	18.5533				GORAB	2.07209	5.44135	3.08707	0.00633557	0.0295492	-2.86787
												IRS2	-1.58975	3.74415	5.16489	7.15e-06	0.000118778	3.49726				GPATCH1	1.55821	4.21996	4.61984	0.000210828	0.00266357	0.46138
												IRX3	-2.15031	4.78583	8.53166	1.65e-10	2.93e-08	13.934				GPBP1	1.53671	2.99128	4.88906	0.000116883	0.00171138	1.0468
												ISOC2	1.74763	6.22667	3.38333	0.00162374	0.00840128	-1.70766				GPR1	2.64683	2.74789	2.81878	0.0113402	0.0444835	-3.42246
												ITIH5	-1.704	4.7879	-5.91061	6.52e-07	1.83e-05	5.8301				GPR32	-2.05541	3.35711	9.76985	1.23e-08	3.11e-06	10.1334
												ITPA	1.55922	8.11762	3.989	0.000277808	0.00214013	-0.0333682				GRAMD1B	-1.90812	4.04726	8.67851	7.32e-08	1.07e-05	8.38283
												JADE3	-1.51424	4.7343	-4.36078	8.96e-05	0.000878913	1.05183				GRAMD3	1.64556	3.70681	-4.03988	0.000763358	0.0066207	-0.809521
												KANSL1L	-1.556	4.9286	4.86247	1.87e-05	0.000253798	2.56538				GRIP2	-1.61257	4.3746	6.61402	3.22e-06	0.000140164	4.62531
												KCND2	-1.52556	6.64031	4.54769	5.02e-05	0.000552009	1.61006				GRM4	-1.56152	5.37885	-6.11377	8.79e-06	0.000289886	3.62487
												KCNE1L	-1.90528	4.82897	-7.19122	1.07e-08	7.24e-07	9.84789				GS1-259H13.2	1.57657	9.22979	4.49114	0.000280056	0.00323193	0.180112
												KCNK3	2.82888	6.31381	-2.6053	0.012864	0.0417204	-3.62134				GSTM3	1.56838	3.48016	-4.54105	0.000250819	0.00299579	0.289283
												KCTD6	-1.59324	3.93554	-5.20333	6.32e-06	0.000107861	3.61648				GSTM4	-1.77761	4.59954	-7.52258	5.68e-07	4.44e-05	6.35312
												KIAA0101	1.76826	4.31306	-3.30674	0.00201279	0.00994344	-1.90925				GTF2E1	1.56104	4.67867	4.61685	0.000212217	0.00267346	0.454874
												KIAA1107	-2.49851	5.08359	-10.5612	4.38e-13	2.56e-10	19.7111				GUCY2F	1.84437	7.30084	-3.36637	0.00342385	0.0189963	-2.27505
												KIAA1377	-1.59168	4.43674	-5.18347	6.74e-06	0.000113411	3.55487				GVQW1	-1.56836	6.51228	6.16022	8e-06	0.000273879	3.71918
												KIF18B	1.83854	6.26249	3.16482	0.00297921	0.0134597	-2.27581				GXYLT1	2.03131	4.14411	3.10324	0.00611517	0.0287961	-2.83393
												KIF20A	2.59161	3.13058	2.6262	0.0122123	0.0400976	-3.57425				HACE1	1.5536	5.50677	-4.68644	0.000182103	0.00238809	0.606614
												KIZ	-1.58716	6.45579	-5.16489	7.15e-06	0.000118778	3.49726				HAGHL	-1.81661	3.63839	-7.7894	3.49e-07	3.23e-05	6.83824
												KL	-1.64647	7.04337	-5.57479	1.92e-06	4.25e-05	4.77541				HAGLROS	-1.57848	4.87702	-6.29972	6.03e-06	0.000224147	4.0007
												KLF10	-1.57861	6.75479	5.01927	1.14e-05	0.000171212	3.0471				HBM	-2.37493	3.13498	-12.0833	4.31e-10	3.27e-07	13.3727
												KLF17	-1.53757	6.24627	-4.68985	3.22e-05	0.000388657	2.03934				HCG27	1.63525	5.08837	4.09436	0.000676049	0.00607643	-0.690001
												KLHL41	2.25234	8.1877	2.73654	0.00924678	0.0323489	-3.32126				HCP5	2.10621	6.93687	-3.04567	0.00693565	0.0315151	-2.95452
												KLKB1	-1.64799	5.79037	-5.58203	1.88e-06	4.18e-05	4.7981				HERC5	2.32532	4.57126	2.86546	0.010256	0.0414938	-3.32723
												KRCC1	-1.51746	7.75588	-4.44268	6.96e-05	0.000721034	1.29552				HERPUD2	1.62376	5.87159	4.16149	0.000582121	0.00543738	-0.542657
												KRT14	2.19382	6.67985	2.77509	0.00837885	0.0299699	-3.23121				HIST1H2AE	-2.22625	4.25626	-11.0899	1.7e-09	7.76e-07	12.0546
												LACTB2	-1.65571	4.2557	-5.61004	1.72e-06	3.89e-05	4.88588				HIST1H2AJ	-1.86642	3.05037	-8.36045	1.26e-07	1.56e-05	7.84286
												LAMB3	2.43139	6.50494	2.67595	0.0107807	0.0364288	-3.46107				HIST1H2BC	-1.86093	3.63882	-8.28822	1.43e-07	1.72e-05	7.7183
												LCN2	1.54598	7.82535	-4.07043	0.000217394	0.00177344	0.201122				HIST1H2BD	-2.20757	3.38249	-11.005	1.92e-09	8.39e-07	11.9371
												LHFP	-1.79509	4.03035	-6.48384	1.03e-07	4.35e-06	7.63444				HIST1H2BH	-2.08134	2.9359	10.0657	7.78e-09	2.24e-06	10.5819
												LILRA6	1.56619	5.6626	3.97009	0.000294011	0.00223222	-0.0875198				HIST1H2BN	-1.56521	3.87371	-6.13812	8.36e-06	0.000281296	3.67434
												LIMA1	-1.63966	6.05791	-5.5591	2.02e-06	4.41e-05	4.72626				HIST1H4H	-2.02376	4.59055	-9.67681	1.43e-08	3.32e-06	9.99016
												LIMCH1	-1.67326	3.63109	-5.71903	1.21e-06	2.91e-05	5.22788				HLA-DQB2	1.56261	7.06646	4.59381	0.000223265	0.00276653	0.404574
												LIMD2	1.52392	5.14463	-4.13234	0.000180228	0.00152427	0.380673				HMGB3	-1.50826	6.7284	5.47262	3.33e-05	0.000727299	2.29555
												LIMS1	-1.51261	5.49481	4.3252	0.0001	0.000955518	0.946449				HMGCLL1	1.54276	6.79153	4.79968	0.000142072	0.00199602	0.852961
												LINC00294	-1.81684	6.43983	-6.57193	7.75e-08	3.5e-06	7.91131				HOMER1	1.8593	5.62882	3.33364	0.00368119	0.019904	-2.34516
												LINC00310	-2.01942	5.13175	-7.92082	1.08e-09	1.24e-07	12.0941				HOMER3	-1.558	3.79833	6.04273	1.02e-05	0.000322698	3.48009
												LINC00324	-1.8808	4.85608	7.01816	1.86e-08	1.14e-06	9.30887				HOXC12	-1.51784	4.69633	5.57044	2.71e-05	0.000628585	2.50152
												LINC00478	-1.63185	7.74147	-5.47494	2.65e-06	5.43e-05	4.46287				HOXC6	-1.57204	3.48952	6.20923	7.24e-06	0.000254396	3.81837
												LINC00622	-1.62403	4.71888	5.42271	3.13e-06	6.22e-05	4.29963				HOXD4	-1.53152	5.19823	5.86072	1.48e-05	0.000413329	3.10621
												LINC00899	-1.63817	5.52832	-5.51001	2.37e-06	5.01e-05	4.57258				HOXD-AS2	-1.77343	3.93774	7.41388	6.95e-07	5.1e-05	6.15257
												LINC00982	1.71237	4.13878	-3.48327	0.00122305	0.00678399	-1.44089				HPCA	-1.79966	3.69316	-7.69112	4.17e-07	3.57e-05	6.66074
												LINC01139	-1.61494	7.1211	5.35857	3.85e-06	7.27e-05	4.09948				HPSE2	-1.63212	4.12998	6.76618	2.39e-06	0.000116903	4.9228
												LINC01281	-1.51516	4.21066	-4.4149	7.58e-05	0.00077327	1.21269				HRASLS	-2.07589	3.7065	-9.92145	9.72e-09	2.69e-06	10.3646
												LINC01354	-1.82266	4.00875	-6.6313	6.41e-08	3.04e-06	8.09776				HSD11B1	2.31757	10.1971	-2.86946	0.0101679	0.0412598	-3.31905
												LINC-PINT	-1.69764	4.62914	-5.86429	7.57e-07	2.06e-05	5.68442				HTR1A	-1.56243	2.84003	6.12769	8.54e-06	0.000284527	3.65317
												LMNB1	2.20463	3.09392	2.7672	0.00855006	0.0304326	-3.24971				HTR5A	2.10688	4.51155	-3.04369	0.00696579	0.0316169	-2.95866
												LMOD2	1.69713	3.40978	3.49795	0.00117286	0.00656855	-1.40136				HTRA1	1.93004	5.00341	-3.21988	0.00473265	0.023866	-2.58763
												LOC100129550	-1.55292	5.55501	-4.82665	2.09e-05	0.000278838	2.45582				IFIT2	1.65153	5.74847	3.98142	0.00086972	0.00725085	-0.937754
												LOC100130219	-1.51562	4.81289	4.41716	7.53e-05	0.000769622	1.21943				IGF2BP3	-1.9477	3.73782	9.17895	3.18e-08	5.61e-06	9.20482
												LOC100131262	2.13725	6.75606	2.80386	0.00778106	0.0282501	-3.16346				IGFALS	-1.63175	3.91829	6.76177	2.41e-06	0.000117631	4.91423
												LOC100131496	-1.51619	3.94916	4.4341	7.14e-05	0.000736365	1.26991				IGSF10	1.83042	2.8271	3.3886	0.0032592	0.0183663	-2.22733
												LOC100133920	-1.71753	8.36802	-6.03948	4.3e-07	1.31e-05	6.23572				ILVBL	-1.90069	3.6622	-8.64392	7.76e-08	1.1e-05	8.32477
												LOC100134445	-1.55587	4.12765	-4.85624	1.91e-05	0.000258504	2.54631				INPPL1	-1.58609	4.75094	6.3973	4.96e-06	0.000191575	4.19606
												LOC100134937	-1.63561	3.286	5.48377	2.58e-06	5.33e-05	4.49047				INSM1	1.73567	6.63183	-3.68976	0.00166758	0.011455	-1.57548
												LOC100190986	1.80076	4.54564	3.2533	0.00233516	0.0111943	-2.04836				INTS2	1.58191	5.15009	4.44617	0.000309345	0.00347317	0.081679
												LOC100286925	-1.62462	5.12738	-5.42639	3.1e-06	6.17e-05	4.31115				INTU	1.90447	3.9014	-3.25423	0.00438738	0.0226034	-2.51462
												LOC100288911	-2.27012	3.4315	9.2846	1.72e-11	4.57e-09	16.1408				IRF2	1.61586	7.11663	4.20886	0.000523861	0.00505691	-0.438692
												LOC100289230	-1.75779	8.86881	-6.29399	1.89e-07	6.94e-06	7.0371				IRGC	-2.00481	4.23198	-9.5765	1.67e-08	3.68e-06	9.83446
												LOC100505635	-1.68468	3.03101	-5.75534	1.08e-06	2.67e-05	5.34191				IRX3	2.29354	2.98058	2.88449	0.00984323	0.040359	-3.28824
												LOC100507537	1.6824	6.77345	-3.5571	0.000989868	0.00578666	-1.2412				ITPKA	-1.57514	5.85065	6.27086	6.39e-06	0.000233755	3.94267
												LOC100507557	-1.87055	6.51337	-6.96289	2.22e-08	1.3e-06	9.13633				JAZF1	1.95451	7.22396	3.17835	0.00518562	0.0254425	-2.6756
												LOC100507642	-1.53435	5.33476	4.63683	3.8e-05	0.000443229	1.87879				KANSL1L	1.53411	3.65137	-4.92279	0.000108604	0.00163336	1.1198
												LOC100996251	-1.84076	4.87169	6.7252	4.74e-08	2.4e-06	8.39238				KBTBD6	1.69624	4.0035	3.80691	0.00128395	0.00956161	-1.31984
												LOC100996740	-1.69743	6.13528	-5.8609	7.65e-07	2.08e-05	5.67374				KCNJ11	-1.58975	5.48082	6.41598	4.78e-06	0.000186665	4.23331
												LOC101927451	-1.50068	3.42461	4.21097	0.000141866	0.00126623	0.610179				KCNK3	-3.22723	3.43725	-15.7989	5.07e-12	2.08e-08	17.5038
												LOC101927534	-1.53053	3.89936	4.60415	4.21e-05	0.000481594	1.7801				KCTD6	1.82653	3.02747	3.39796	0.00319224	0.018074	-2.20722
												LOC101927609	-1.63286	5.67329	-5.48316	2.58e-06	5.33e-05	4.48856				KDELC2	1.52597	3.74351	5.09351	7.5e-05	0.00125436	1.48786
												LOC101928054	-1.63901	6.54904	-5.52866	2.23e-06	4.79e-05	4.63093				KDSR	1.5496	7.69435	4.71685	0.00017034	0.00228653	0.672856
												LOC101928111	-1.6447	7.10529	-5.57317	1.93e-06	4.25e-05	4.77031				KEL	-1.77732	4.97598	-7.47439	6.21e-07	4.72e-05	6.26441
												LOC101928869	-1.53307	4.56921	-4.60749	4.16e-05	0.000477924	1.79019				KIAA0040	1.80993	5.24855	-3.48538	0.00262903	0.0157327	-2.01891
												LOC101928963	-1.55092	3.97112	4.81772	2.15e-05	0.000285258	2.42856				KIAA0196	1.5075	7.27436	5.34421	4.38e-05	0.000866675	2.02359
												LOC101929410	1.71988	5.47319	-3.4655	0.00128659	0.00704665	-1.48863				KIAA0232	1.64935	4.92846	-4.00523	0.000824703	0.00700092	-0.885523
												LOC101929787	-1.5169	4.60929	-4.44146	6.98e-05	0.000723401	1.29188				KIAA0391	1.53367	4.74388	4.92824	0.000107324	0.00162126	1.13157
												LOC101930114	-2.35322	3.76704	-9.90642	2.8e-12	1.1e-09	17.9077				KIAA1107	1.9588	7.70425	3.17452	0.0052295	0.0256165	-2.6837
												LOC102723493	-3.35244	3.09353	19.786	3.8e-22	7.79e-18	39.3498				KIAA1147	1.68266	5.11266	-3.89814	0.00104737	0.00826758	-1.12023
												LOC102723886	1.56549	6.53835	3.9738	0.000290762	0.00221411	-0.0769053				KIAA1324L	1.51681	4.51765	5.24823	5.38e-05	0.00100305	1.8192
												LOC102724275	-1.60697	7.55528	-5.29885	4.66e-06	8.48e-05	3.91342				KIAA1377	1.88512	8.80743	3.2785	0.00415851	0.0216931	-2.46294
												LOC102724316	-1.73841	8.5485	-6.15566	2.96e-07	9.82e-06	6.60154				KIF17	-1.67558	4.16554	-7.05134	1.38e-06	7.89e-05	5.47156
												LOC102724387	-1.90986	6.96703	-7.27168	8.3e-09	5.92e-07	10.0978				KIF18B	-1.89682	4.1398	8.58775	8.54e-08	1.17e-05	8.23015
												LOC102724611	1.64785	4.47151	-3.61728	0.000832007	0.0050875	-1.07687				KIF2C	-1.55623	4.53172	6.04049	1.02e-05	0.000323105	3.47552
												LOC153682	-1.60174	4.30684	5.26475	5.2e-06	9.23e-05	3.80731				KIF3A	1.58355	2.6846	4.41966	0.000328046	0.00362639	0.0236141
												LOC284395	-1.72859	5.15064	-6.09542	3.59e-07	1.15e-05	6.41187				KIF7	1.73895	6.12216	3.66902	0.00174653	0.0118503	-1.62064
												LOC284825	-1.97507	6.10662	-7.78175	1.67e-09	1.75e-07	11.6697				KIR2DS5	1.54192	8.16467	4.82678	0.000133899	0.00190471	0.911791
												LOC284837	1.85451	3.89537	3.11231	0.00343756	0.0150171	-2.40906				KIR3DS1	-1.56085	7.81592	6.10846	8.88e-06	0.000292103	3.61406
												LOC285095	2.18239	8.99447	2.78049	0.0082634	0.0296544	-3.21852				KIZ	1.62518	7.21934	4.12195	0.000635727	0.0058265	-0.629445
												LOC285147	-1.70132	5.09142	-5.90841	6.57e-07	1.83e-05	5.8232				KL	1.85195	7.92222	3.34291	0.00360644	0.0196109	-2.32532
												LOC285556	1.60145	2.25429	3.80521	0.000480166	0.00329831	-0.555122				KLC2	1.59669	3.81467	4.32011	0.000409088	0.00423276	-0.194606
												LOC286367	-2.80664	4.17706	11.9904	9.24e-15	1.46e-11	23.4404				KLF10	2.22617	3.31326	-2.90347	0.00944771	0.0393187	-3.24928
												LOC338694	-1.61914	5.51163	-5.42104	3.15e-06	6.24e-05	4.29441				KLF11	1.51135	2.68324	5.29352	4.88e-05	0.000934178	1.91576
												LOC389834	-1.56117	5.94095	-4.91007	1.61e-05	0.000226275	2.71126				KLK8	-2.77546	4.24915	-12.9414	1.41e-10	1.65e-07	14.432
												LOC400043	-1.74801	4.03844	6.1896	2.65e-07	9.06e-06	6.70842				KLKB1	1.75934	5.28227	3.62476	0.00192767	0.0125993	-1.71691
												LOC401052	-1.98237	3.67283	-7.78625	1.64e-09	1.73e-07	11.6835				KLRG1	1.506	2.92775	5.34528	4.37e-05	0.000866588	2.02588
												LOC440354 /// SMG1P5	1.79786	7.57793	3.27564	0.00219486	0.0106564	-1.99037				KRCC1	1.54647	6.57088	4.74153	0.000161365	0.00219191	0.726566
												LOC728084	2.19237	5.07446	-2.77858	0.00830415	0.0297641	-3.22302				KREMEN2	-1.51186	4.86983	5.5206	3.01e-05	0.0006771	2.39671
												LOC728730	-1.63629	3.73714	5.49526	2.48e-06	5.18e-05	4.52641				KRT8	-1.77349	3.58838	-7.41601	6.92e-07	5.1e-05	6.15652
												LOC730139	1.80344	3.34725	3.2411	0.00241539	0.0114955	-2.07995				KRTAP10-11	-1.57297	4.96298	6.21211	7.2e-06	0.000254396	3.8242
												LOC91450	1.5271	9.02945	-4.11378	0.000190666	0.00159869	0.326734				LACRT	-1.82573	3.6808	-7.83185	3.23e-07	3.12e-05	6.91451
												LOC93622	-1.57474	4.16889	4.98949	1.25e-05	0.000183882	2.95534				LAD1	-1.52907	4.3607	-5.69193	2.1e-05	0.000527278	2.75583
												LOH12CR2	-1.85393	8.17659	-6.82032	3.5e-08	1.87e-06	8.69045				LAMB3	-2.37477	3.16186	12.0211	4.68e-10	3.43e-07	13.2933
												LONP1	1.66941	7.77638	3.58241	0.000920237	0.00548607	-1.17224				LAX1	1.50896	7.62335	5.33123	4.5e-05	0.000884962	1.99601
												LONRF2	-1.72534	7.52139	-6.09009	3.66e-07	1.16e-05	6.39509				LCN1	-1.5556	4.52323	6.02804	1.05e-05	0.000327481	3.45006
												LRIG3	-2.0578	4.48711	8.16105	5.13e-10	6.91e-08	12.8226				LCN15	-1.56187	4.54343	-6.12365	8.61e-06	0.000285951	3.64495
												LRP11	-1.76243	4.7092	-6.30364	1.84e-07	6.78e-06	7.06747				LDHAL6A	1.63501	4.81336	-4.09494	0.000675163	0.0060738	-0.688709
												LRP1B	-1.94026	3.6014	-7.53075	3.66e-09	3.21e-07	10.899				LDHC	1.56514	4.15229	4.56794	0.000236371	0.00286668	0.348053
												LRRC69	-1.57743	6.65662	-5.01603	1.15e-05	0.000172227	3.0371				LDLRAP1	1.70046	2.85496	3.77289	0.00138526	0.0100981	-1.39417
												LRRK2	-1.81758	5.41261	-6.59727	7.15e-08	3.3e-06	7.99091				LENEP	-1.9366	2.9392	9.06347	3.84e-08	6.29e-06	9.01807
												LTC4S	1.56311	3.57934	3.97646	0.000288458	0.00220476	-0.0693067				LENG9	-1.86064	3.44722	8.23492	1.57e-07	1.85e-05	7.62592
												LTF	2.126	4.20441	2.811	0.00763884	0.027884	-3.14656				LGALS8-AS1	-1.78406	6.60641	-7.62206	4.73e-07	3.89e-05	6.53517
												LUM	-1.5586	5.39272	4.88433	1.74e-05	0.000241007	2.63233				LIG1	-1.5277	3.52406	-5.68674	2.12e-05	0.000529144	2.745
												LYSMD4	-1.57922	3.84213	5.03194	1.09e-05	0.000165921	3.08616				LILRA6	-1.97383	4.89596	9.31287	2.55e-08	4.81e-06	9.4192
												LZTS3	-1.7236	7.7908	-6.05791	4.05e-07	1.26e-05	6.29376				LIMA1	1.64095	4.42781	-4.06792	0.000717087	0.00632049	-0.748004
												MADCAM1	1.71138	5.71825	3.48901	0.00120317	0.00669633	-1.42543				LIMCH1	1.75549	5.39226	-3.63665	0.00187726	0.0124145	-1.69107
												MAGI2-AS3	-1.52252	5.85469	-4.48546	6.09e-05	0.000648504	1.42338				LIMS1	1.64422	3.767	-4.04687	0.000751559	0.00654825	-0.794198
												MAMDC2	-2.56321	3.64523	-10.9153	1.64e-13	1.29e-10	20.6615				LIN7A	1.55106	4.79443	-4.70827	0.00017358	0.00230965	0.654164
												MAMDC4	1.61229	4.63132	-3.7459	0.000571766	0.00377078	-0.721115				LINC00202-1	-1.74161	3.41746	7.28794	8.8e-07	5.95e-05	5.91813
												MAN2A2	-1.58197	2.77427	5.1068	8.6e-06	0.000138891	3.31738				LINC00294	1.95366	5.52591	-3.18072	0.00515864	0.0253322	-2.67058
												MAOA	-2.35216	5.27561	9.83261	3.46e-12	1.31e-09	17.7007				LINC00324	2.09397	5.83245	3.07098	0.00656255	0.0302256	-2.90159
												MAP1LC3C	-2.05434	8.1242	-8.13934	5.48e-10	7.16e-08	12.757				LINC00342	1.5317	3.29633	4.96603	9.89e-05	0.00152489	1.21323
												MAP2	-1.57776	6.55593	-5.01725	1.14e-05	0.000171685	3.04087				LINC00421	-1.61226	4.15904	6.5907	3.37e-06	0.000144314	4.57943
												MAP3K5	-1.95544	5.09661	7.62629	2.71e-09	2.57e-07	11.193				LINC00623	2.10916	7.96217	-3.03207	0.00714457	0.0322143	-2.9829
												MAP4K2	1.54713	3.61992	-4.05501	0.000227752	0.00184034	0.156584				LINC00847	-2.40336	3.32109	-12.1428	3.98e-10	3.26e-07	13.4486
												MARS2	1.7062	10.1552	3.49502	0.0011827	0.00660477	-1.40925				LINC00924	1.67058	4.56288	3.92626	0.000983656	0.00789568	-1.05865
												MB	3.02863	3.31643	2.53738	0.0152096	0.0475985	-3.77257				LINC00982	-2.09917	3.57959	10.128	7.07e-09	2.12e-06	10.6751
												MBNL1-AS1	-1.86322	7.80094	-6.89828	2.72e-08	1.53e-06	8.93441				LINC01069	-1.51521	4.57006	5.55769	2.78e-05	0.000640195	2.47475
												MCCC1	-1.69445	3.69485	-5.82698	8.54e-07	2.25e-05	5.56708				LINC01107	-1.58193	3.93803	-6.34661	5.49e-06	0.000207369	4.09472
												MCOLN1	1.52162	3.85248	-4.1456	0.000173115	0.00147877	0.419258				LINC01136	1.73901	4.90936	-3.66577	0.00175927	0.011913	-1.62773
												MCOLN3	-1.70945	6.2101	-5.99106	5.03e-07	1.49e-05	6.0833				LINC-PINT	1.64975	6.1102	3.99338	0.000846798	0.00714113	-0.911508
												MECR	1.60132	6.83741	3.80597	0.000479095	0.00329211	-0.552995				LIPT1	1.5895	4.23865	4.36383	0.000371258	0.00394237	-0.0987292
												MEGF8	1.74941	5.86111	3.3821	0.00162941	0.00841788	-1.71094				LMNB1	-2.06732	2.99284	9.86688	1.06e-08	2.78e-06	10.2817
												MELK	2.13993	5.64695	2.80212	0.00781604	0.028347	-3.16757				LMOD1	1.63447	3.69245	4.09601	0.000673568	0.00606211	-0.68638
												MESDC1	-1.50614	5.58071	-4.26098	0.000121748	0.00112388	0.756999				LMTK3	2.50437	5.70638	-2.83273	0.0110052	0.0435504	-3.39407
												MET	-1.52656	6.14108	-4.55844	4.85e-05	0.000540923	1.6424				LOC100128325	-1.65347	4.82866	6.87131	1.95e-06	0.000102379	5.12645
												MFSD3	1.74929	6.77919	-3.38309	0.00162483	0.00840268	-1.70829				LOC100128653	-1.53681	4.12363	-5.91814	1.31e-05	0.000381415	3.22461
												MGC45800	-2.51051	4.14717	-10.578	4.18e-13	2.52e-10	19.7566				LOC100130691	1.69835	7.40517	3.79386	0.00132191	0.00975435	-1.34836
												MGC70870	-1.92259	4.9291	-7.413	5.31e-09	4.3e-07	10.5355				LOC100131262	-1.8897	5.63934	8.54155	9.25e-08	1.24e-05	8.15201
												MIF	1.74507	5.05451	3.38977	0.00159454	0.00829843	-1.69061				LOC100131581	-1.9586	3.61405	-9.27841	2.7e-08	4.9e-06	9.36425
												MIR100HG	-1.68808	5.07912	-5.79882	9.35e-07	2.41e-05	5.47856				LOC100132356	1.86241	5.69608	3.3194	0.00379905	0.0203584	-2.37562
												MIR210HG	1.53272	3.92475	-4.08907	0.000205483	0.00169928	0.255063				LOC100133920	1.86606	7.39685	3.31492	0.00383687	0.020478	-2.3852
												MKX	-1.57297	5.38242	-4.98639	1.26e-05	0.000185024	2.94581				LOC100134368	1.72738	6.46694	3.71066	0.00159164	0.0111235	-1.52995
												MLST8	1.83853	3.75167	3.16751	0.00295737	0.0133866	-2.26895				LOC100134937	1.98239	2.64686	3.14621	0.00556512	0.0268478	-2.74348
												MMD	-1.57864	6.74765	5.02975	1.1e-05	0.000166834	3.0794				LOC100287387	1.50426	4.54595	-5.36621	4.18e-05	0.000843262	2.07031
												MNS1	-1.50594	5.18122	-4.25885	0.000122542	0.0011286	0.750756				LOC100288911	2.38524	8.07302	2.85271	0.0105419	0.0422852	-3.35331
												MOB3B	-1.98384	5.79894	-7.79304	1.61e-09	1.71e-07	11.7042				LOC100310756	-1.63622	5.00813	-6.79768	2.25e-06	0.000111538	4.98399
												MORC3	-1.52437	4.94448	-4.51139	5.62e-05	0.000607131	1.50107				LOC100505874	1.91196	8.33071	-3.24558	0.00447191	0.022921	-2.53302
												MORC4	-1.88967	4.20698	7.08237	1.51e-08	9.67e-07	9.50908				LOC100506374	-1.53443	5.69037	5.91469	1.32e-05	0.000383056	3.21751
												MPC2	1.52988	5.47598	-4.10729	0.000194455	0.00162183	0.307883				LOC100506797	-1.52979	5.01986	5.72403	1.96e-05	0.00050482	2.82272
												MPO	1.83644	7.80341	-3.20114	0.00269677	0.0125121	-2.1829				LOC100506813	1.57476	4.81948	-4.49541	0.000277425	0.00321424	0.189457
												MPPED2	-1.51764	5.2098	-4.45321	6.73e-05	0.000702166	1.32693				LOC100507395	-1.53915	3.61578	-5.96488	1.19e-05	0.000357027	3.32069
												MPV17L2	2.05782	4.88557	-2.92066	0.00573888	0.0222642	-2.88368				LOC100996255	1.65597	5.41435	3.95886	0.000914621	0.00750905	-0.987202
												MROH2A	2.92841	6.69496	2.57836	0.0137517	0.0439796	-3.68167				LOC100996286	1.71552	5.15115	-3.74565	0.00147208	0.010525	-1.45363
												MRPL12	1.57456	5.46764	3.9027	0.000359594	0.00262139	-0.279686				LOC100996740	2.07874	7.69557	-3.07596	0.00649135	0.0300089	-2.89114
												MRPL34	1.58188	8.40193	3.86134	0.000406654	0.00288731	-0.396914				LOC101060510	1.72376	6.68075	3.71926	0.00156136	0.0109681	-1.51118
												MRPL37	1.67933	6.14442	3.56005	0.00098151	0.00575093	-1.23319				LOC101926975	1.52837	3.66227	-5.06211	8.03e-05	0.00131545	1.42034
												MRPL4	1.52852	7.87619	4.11043	0.000192614	0.0016091	0.316994				LOC101927204	1.50293	4.80619	-5.39291	3.95e-05	0.000808614	2.12694
												MRPS12	1.75619	4.08203	3.35788	0.00174429	0.00887496	-1.77494				LOC101927406	1.52276	3.53948	-5.11328	7.19e-05	0.00122177	1.53031
												MRPS16	1.6486	3.77787	3.61633	0.00083429	0.00509377	-1.07946				LOC101927451	1.59653	6.55045	4.32185	0.000407514	0.00422232	-0.190798
												MSANTD1	1.61476	3.41076	3.74442	0.000574255	0.00378233	-0.725242				LOC101927703	-1.67804	3.36727	-7.10002	1.26e-06	7.35e-05	5.5641
												MSANTD2	-1.70257	5.40074	-5.90938	6.54e-07	1.83e-05	5.82624				LOC101927722	1.53714	3.99842	4.86008	0.000124507	0.00180368	0.984016
												MSRB1	1.56755	3.96457	-3.96404	0.000299387	0.00226464	-0.104825				LOC101928054	2.18807	3.83749	-2.95646	0.00842278	0.0360418	-3.13999
												MSTO1	1.51418	7.05378	-4.16503	0.000163186	0.0014152	0.475882				LOC101928173	1.68984	5.16	-3.8602	0.00113995	0.00876859	-1.20329
												MTFP1	1.8605	6.53267	3.09232	0.00362893	0.0156396	-2.45943				LOC101928323	-1.60521	5.41397	6.52589	3.84e-06	0.000158442	4.45153
												MTPN	1.50645	7.20526	4.17916	0.000156314	0.00136606	0.517143				LOC101928476	-1.593	4.32965	6.42051	4.73e-06	0.000186048	4.24233
												MTURN	-1.77945	4.78286	-6.38375	1.42e-07	5.58e-06	7.31959				LOC101928505	1.88577	4.52079	3.27606	0.00418101	0.0217646	-2.46814
												MVB12A	1.6362	7.60373	3.65506	0.000745598	0.00465917	-0.973003				LOC101928894	1.51824	4.32295	5.2333	5.55e-05	0.00102172	1.78733
												MXI1	-1.80403	7.24559	-6.53723	8.67e-08	3.78e-06	7.80226				LOC101929406	-1.68646	4.66476	-7.14594	1.15e-06	6.87e-05	5.65107
												MYBPC1	2.20582	3.3399	2.76566	0.00858382	0.0305315	-3.25331				LOC101929488	-1.63876	5.56271	-6.80203	2.23e-06	0.000110866	4.99242
												MYEF2	-1.50153	7.27538	4.21861	0.000138595	0.00124353	0.63257				LOC101929741	1.77634	8.38019	3.56949	0.0021803	0.0137673	-1.8369
												MYF6	1.63315	9.94893	-3.6763	0.00070087	0.0044434	-0.914356				LOC101930114	2.21791	5.08528	2.91714	0.0091723	0.0384733	-3.22115
												MYH2	2.35094	5.30816	-2.69834	0.0101884	0.0348505	-3.40966				LOC102723493	2.95209	9.70953	-2.76964	0.0126004	0.0478594	-3.52206
												MYL1	2.5305	4.96631	-2.64827	0.0115568	0.0384426	-3.52422				LOC102723886	-1.72429	4.58847	-7.23853	9.66e-07	6.25e-05	5.82553
												MYL2	2.93708	7.8614	-2.556	0.0145307	0.045933	-3.73141				LOC102724275	1.88866	5.50706	3.27516	0.00418933	0.0217913	-2.47006
												MYLPF	1.73318	4.85865	-3.40925	0.00150918	0.00795933	-1.63887				LOC102724323	-1.59993	4.68205	-6.45089	4.45e-06	0.00017888	4.30279
												MYO16	-1.90818	4.26387	7.20131	1.04e-08	7.09e-07	9.87925				LOC102724611	-2.32894	2.58024	11.6641	7.61e-10	4.61e-07	12.8291
												MYOC	-1.62736	6.25955	-5.44993	2.87e-06	5.78e-05	4.38467				LOC102724640	1.8037	3.03248	3.49591	0.00256817	0.0154588	-1.99615
												MYOM1	-2.24817	6.19853	-9.14284	2.61e-11	6.45e-09	15.7308				LOC148413	-1.56563	5.56299	6.14619	8.23e-06	0.00027869	3.69072
												MYOZ1	1.68598	7.64019	-3.5544	0.000997584	0.00582512	-1.24854				LOC255654	-1.53881	4.05133	5.95574	1.21e-05	0.000362154	3.30193
												MYZAP	-1.93211	7.55188	-7.45912	4.59e-09	3.88e-07	10.678				LOC283357	1.81267	7.11082	-3.45509	0.00281206	0.0165097	-2.08426
												NAF1	-1.5805	7.6284	-5.08894	9.11e-06	0.000144963	3.26216				LOC283588	1.55071	4.36963	4.71407	0.000171385	0.00229005	0.666792
												NCAPG	1.74703	4.55151	3.38615	0.00161089	0.00836224	-1.70019				LOC283914	-1.54515	3.48237	-6.00054	1.11e-05	0.000338476	3.39379
												NCAPH	1.66056	3.61275	3.60336	0.000866217	0.00522888	-1.11501				LOC284395	1.65712	6.52649	3.9427	0.000948199	0.00772105	-1.02261
												NCBP2-AS2	1.59059	5.52546	3.83665	0.000437533	0.00306827	-0.466623				LOC284798	-1.71531	3.86218	7.22047	9.99e-07	6.4e-05	5.7916
												ND6	1.71148	4.16853	-3.48481	0.0012177	0.00676157	-1.43675				LOC285095	-2.77583	3.14559	-13.245	9.63e-11	1.23e-07	14.7902
												NDNF	-1.55251	4.80094	-4.82359	2.11e-05	0.000281178	2.44647				LOC285147	2.0152	6.5564	3.12983	0.00576879	0.0275614	-2.77799
												NDRG1	-1.54019	6.21674	4.76415	2.55e-05	0.00032412	2.26518				LOC286367	2.21711	6.17444	-2.91933	0.00912882	0.0383186	-3.21663
												NDRG4	-1.86522	6.19838	-6.89979	2.71e-08	1.53e-06	8.93911				LOC400043	1.64808	5.90052	4.02012	0.000797771	0.00682708	-0.852883
												NDUFB2-AS1	1.58626	6.71405	-3.85322	0.000416574	0.00294855	-0.419875				LOC553103	1.58841	4.80202	4.3698	0.00036638	0.00390679	-0.0856587
												NEB	1.56473	5.68573	-3.97454	0.000290121	0.00221088	-0.0747985				LOC644656	1.52243	3.93724	5.13009	6.93e-05	0.00118811	1.5664
												NEGR1	-1.74652	3.76672	6.17012	2.82e-07	9.48e-06	6.64707				LOC652276	-1.548	6.14237	6.01391	1.08e-05	0.00033154	3.42116
												NET1	-1.74662	3.83026	-6.17657	2.77e-07	9.32e-06	6.66738				LOC728084	-3.01118	3.25154	-13.6367	5.95e-11	9.32e-08	15.2405
												NFS1	1.68672	3.13738	3.55369	0.000999626	0.0058305	-1.25047				LOC728485	-1.5302	4.15839	5.79816	1.68e-05	0.000450082	2.97674
												NGFR	1.688	4.07508	-3.54999	0.00101031	0.00587263	-1.26051				LOC728743	-1.54183	5.91305	-5.99201	1.13e-05	0.000342668	3.37632
												NHS	-1.7771	3.16653	-6.38236	1.43e-07	5.59e-06	7.31522				LOC729164	-1.68055	3.65849	-7.13306	1.18e-06	7e-05	5.6267
												NIPSNAP3B	-2.8911	4.52001	-12.725	1.41e-15	3.2e-12	25.2479				LOC730102	1.56479	7.53842	4.57075	0.000234909	0.00285614	0.3542
												NME1	1.54703	4.98424	-4.06633	0.000220105	0.00179128	0.189261				LOC730961	-1.56309	5.88669	6.12855	8.53e-06	0.000284527	3.65491
												NME5	-1.54625	5.36791	-4.79183	2.34e-05	0.000304075	2.34954				LOC93432	-1.50667	4.06156	-5.44337	3.55e-05	0.000758108	2.23376
												NMU	1.69599	6.02863	-3.50178	0.00116007	0.00651576	-1.39102				LOC93622	1.81204	4.46109	3.46686	0.00273951	0.0162198	-2.05888
												NOV	-2.18662	4.12284	-8.63713	1.19e-10	2.31e-08	14.2473				LOH12CR1	1.52869	6.21319	-5.01853	8.82e-05	0.00140296	1.3265
												NPY1R	-2.96398	3.0093	13.7132	1.24e-16	4.88e-13	27.5664				LOH12CR2	1.51723	3.03769	5.24608	5.4e-05	0.00100677	1.81461
												NPY5R	-2.02552	3.44013	7.93167	1.04e-09	1.22e-07	12.1271				LONP1	-1.69044	7.46648	7.15019	1.14e-06	6.86e-05	5.6591
												NR2F1	-2.05581	5.01519	-8.15665	5.2e-10	6.96e-08	12.8093				LONRF2	1.56637	7.59907	4.54237	0.000250087	0.00298879	0.29218
												NR3C2	-1.71458	5.3179	-6.03114	4.42e-07	1.34e-05	6.20948				LPPR4	1.65053	4.26385	-3.98889	0.000855335	0.00718565	-0.921366
												NRIP1	-1.81482	4.0367	-6.5474	8.39e-08	3.71e-06	7.83423				LRFN3	-1.54234	4.93657	-5.99854	1.11e-05	0.000339109	3.3897
												NTN4	-1.96967	4.06453	-7.76377	1.76e-09	1.8e-07	11.6147				LRIG3	2.20468	6.55656	-2.94799	0.00857902	0.0365121	-3.1575
												NUCB1	1.7208	7.54807	3.44427	0.00136665	0.00738443	-1.5455				LRP1B	1.88075	5.00362	-3.285	0.00409924	0.0214534	-2.44908
												NUF2	1.66618	4.98397	-3.59421	0.000889433	0.00533348	-1.14004				LRRC25	-1.5415	3.76455	5.98916	1.13e-05	0.000344166	3.37049
												NUMB	-1.60066	4.89797	-5.25006	5.45e-06	9.57e-05	3.76166				LRRC56	1.50789	3.46314	5.33896	4.43e-05	0.000874731	2.01245
												NUSAP1	1.81942	3.65354	3.22082	0.00255447	0.0119954	-2.13227				LRRC69	1.69963	5.31998	-3.78273	0.00135515	0.00993877	-1.37267
												NWD2	-2.85726	3.89537	-12.267	4.51e-15	8.4e-12	24.1294				LTB4R2	-1.62224	3.69513	6.66488	2.92e-06	0.000130984	4.7251
												OAT	-1.70064	3.94366	-5.90417	6.66e-07	1.86e-05	5.80987				LTC4S	-1.52589	8.17292	5.65041	2.29e-05	0.000559422	2.66911
												OR2B6	-1.59058	8.4308	-5.17541	6.91e-06	0.000115796	3.52987				LUM	1.92006	3.73924	-3.24405	0.00448702	0.0229723	-2.53627
												OR51E1	-2.13296	4.24242	-8.52195	1.7e-10	2.99e-08	13.9051				LURAP1	-1.52295	5.34904	-5.63816	2.35e-05	0.000567222	2.64349
												OR5V1	-1.50352	4.01161	-4.22205	0.000137143	0.00123538	0.642673				LYRM7	-1.54807	2.50747	6.01591	1.07e-05	0.000330675	3.42527
												ORAI1	1.69149	3.96293	3.53177	0.0010646	0.00611878	-1.30996				LYZL4	-1.62755	4.1324	6.74409	2.5e-06	0.000120147	4.87982
												ORM1	1.90198	6.91347	3.05626	0.00399986	0.0168656	-2.54979				LZTS3	1.87638	7.87194	3.30078	0.0039587	0.0209103	-2.41539
												OSBPL11	1.59774	3.97817	-3.82144	0.000457684	0.00317537	-0.509487				MAL2	2.12013	2.82465	3.02337	0.00728155	0.032588	-3.00105
												OSGIN2	-1.56558	5.47007	-4.93102	1.5e-05	0.000214702	2.77555				MAMDC2	2.52809	6.27071	2.83175	0.0110284	0.0436112	-3.39606
												P2RY12	-1.53716	4.05434	4.68559	3.26e-05	0.000393183	2.02644				MAN2B2	2.21158	5.87852	2.94052	0.00871919	0.0369933	-3.17294
												P4HB	1.76281	4.75521	3.34725	0.00179712	0.00907821	-1.80295				MAP2	1.66448	5.26024	-3.94012	0.000953694	0.00774602	-1.02828
												PAIP2B	-1.99034	3.64759	7.82656	1.45e-09	1.56e-07	11.8066				MAP3K5	1.61441	3.60617	4.21232	0.000519843	0.00503236	-0.4311
												PALM2	-1.83392	5.22799	6.7216	4.8e-08	2.4e-06	8.38109				MAP4K2	-1.50764	4.17465	-5.46119	3.41e-05	0.000740564	2.27142
												PAM16	1.50129	6.30333	-4.19962	0.000146866	0.00130178	0.576944				MAP9	1.50742	4.01882	5.34471	4.37e-05	0.000866588	2.02465
												PAN3-AS1	-1.52118	6.81353	-4.47421	6.31e-05	0.00066635	1.38973				MB21D2	1.60659	3.879	-4.26077	0.000466739	0.00463861	-0.324783
												PAXIP1-AS1	-1.55626	5.08662	-4.86297	1.87e-05	0.000253798	2.56691				MBIP	1.51855	5.92763	5.18743	6.13e-05	0.00109694	1.68927
												PCDH19	-1.58237	5.36036	-5.10692	8.6e-06	0.000138891	3.31777				MBOAT1	1.55394	3.81122	4.68517	0.000182612	0.00239171	0.603845
												PCDH9	-1.79107	7.68097	-6.4744	1.06e-07	4.45e-06	7.60476				MCAT	-1.62753	2.78376	6.73768	2.53e-06	0.000120432	4.86733
												PCDHGA4	-2.12525	3.56482	-8.50212	1.8e-10	3.11e-08	13.846				MED10	1.5439	4.94072	-4.78017	0.000148267	0.00205071	0.810587
												PCOLCE2	-3.16234	4.44883	16.1758	4.71e-19	3.21e-15	32.8198				MEGF8	-1.66724	4.79365	6.97755	1.59e-06	8.72e-05	5.33067
												PDGFRL	-1.76182	3.13214	-6.30086	1.85e-07	6.82e-06	7.05872				MELK	-1.88167	4.84504	-8.49071	1.01e-07	1.33e-05	8.06566
												PDZD4	-1.51149	6.21127	4.30536	0.000106249	0.00100341	0.887834				MEPCE	1.59854	8.00328	4.31063	0.000417789	0.00429834	-0.215394
												PFKFB3	-2.01914	6.02297	-7.89471	1.17e-09	1.33e-07	12.0146				MESDC1	1.84869	6.08725	3.35083	0.00354376	0.019404	-2.30836
												PGBD1	-1.53911	6.82519	4.73327	2.81e-05	0.000350042	2.17122				MET	1.7186	7.03841	-3.74221	0.00148343	0.0105658	-1.46114
												PGBD5	2.74805	6.13292	2.62016	0.0123973	0.04056	-3.58788				METTL21A	1.53236	8.28574	4.93607	0.000105513	0.00160217	1.14849
												PGM5-AS1	-2.31373	5.07347	-9.46202	1.02e-11	3e-09	16.6503				MFAP2	-1.58337	4.33693	6.37653	5.17e-06	0.000197844	4.15458
												PHF3	-1.53683	5.05071	4.67144	3.41e-05	0.000407193	1.98355				MFSD3	-1.9549	3.00724	9.26124	2.78e-08	4.99e-06	9.33682
												PHOSPHO2	-1.56983	4.95972	-4.97918	1.29e-05	0.000188367	2.9236				MFSD7	-1.51869	3.89388	5.5761	2.68e-05	0.000624216	2.51341
												PHPT1	1.73058	6.51129	3.41018	0.00150523	0.00794434	-1.6364				MGC12488	1.6651	6.75046	-3.93753	0.000959208	0.00776924	-1.03394
												PIBF1	-1.53409	3.37894	-4.62241	3.97e-05	0.000459228	1.83524				MGC45800	2.1074	6.46042	3.03929	0.007033	0.0318398	-2.96785
												PIGP	-1.71308	3.73818	-6.02789	4.47e-07	1.35e-05	6.19925				MGC45922	-1.64793	5.527	-6.84303	2.06e-06	0.000107323	5.07183
												PIGW	1.63448	7.9722	-3.67477	0.000704011	0.00446055	-0.918597				MGC70870	1.86022	6.02763	-3.32657	0.00373925	0.0201301	-2.36029
												PKM	1.69226	8.27898	3.52277	0.00109242	0.00624015	-1.33432				MIER3	1.57417	4.33528	4.49773	0.000276001	0.00320798	0.19455
												PLA2G16	-1.76704	3.92358	-6.32423	1.72e-07	6.51e-06	7.13227				MIF	-1.62659	5.65152	6.73294	2.55e-06	0.000120991	4.85809
												PLCB4	-1.9175	5.35157	-7.31789	7.17e-09	5.3e-07	10.2411				MILR1	-1.71058	7.50443	7.20242	1.03e-06	6.52e-05	5.75763
												PLD3	1.90858	12.2496	-3.05331	0.00403168	0.0169509	-2.55714				MIR100HG	1.98288	3.74297	-3.1426	0.00560946	0.0270111	-2.7511
												PLEKHA8P1	-1.65529	4.17012	5.60716	1.73e-06	3.92e-05	4.87687				MIR142	1.9289	6.22823	3.22745	0.00465435	0.0235931	-2.57156
												PLP1	-1.78414	5.93486	6.44412	1.17e-07	4.79e-06	7.50953				MIR210HG	-1.814	3.64401	7.77753	3.56e-07	3.26e-05	6.81688
												PLSCR4	-1.9385	5.06732	-7.48183	4.27e-09	3.69e-07	10.7481				MLLT3	1.65831	5.85295	3.9409	0.000952022	0.00773926	-1.02656
												PLXDC1	-1.5164	6.10268	-4.43809	7.06e-05	0.000730066	1.28182				MMEL1	1.69152	6.81158	3.85223	0.00116041	0.00890004	-1.22073
												PLXNB3	1.6685	3.26737	-3.58426	0.000915353	0.00546066	-1.16721				MNS1	1.66553	5.22965	-3.93708	0.000960168	0.00777394	-1.03492
												PM20D2	-1.6184	6.44588	-5.39501	3.42e-06	6.61e-05	4.21315				MOAP1	1.5472	5.28003	4.73454	0.000163858	0.0022155	0.711349
												PMVK	1.87054	6.21213	-3.08448	0.00370671	0.0158912	-2.47913				MOB3B	1.85974	6.32335	3.32722	0.00373386	0.0201169	-2.35889
												PNPLA6	1.85586	6.2747	-3.10037	0.00355072	0.0153834	-2.43917				MORC2-AS1	-1.55998	5.05584	6.07487	9.51e-06	0.00030789	3.54567
												POLI	-1.7051	3.64534	5.92526	6.22e-07	1.75e-05	5.87622				MORC3	1.55484	2.66703	4.64137	0.00020107	0.00257742	0.508362
												POLR2E	2.07416	6.40556	2.89988	0.00606098	0.0232079	-2.93399				MPO	-2.35705	4.59944	-11.7623	6.65e-10	4.4e-07	12.958
												POPDC3	-1.98397	5.24007	-7.82455	1.46e-09	1.56e-07	11.8005				MPV17L2	-2.05524	3.29857	-9.7697	1.23e-08	3.11e-06	10.1332
												PPA1	-1.74177	4.03407	-6.16168	2.9e-07	9.67e-06	6.62052				MROH2A	-3.18923	3.30558	14.9552	1.28e-11	4.11e-08	16.663
												PPBP	2.55709	6.79013	-2.63008	0.0120944	0.039786	-3.56546				MROH7	-2.30179	3.31416	11.4338	1.05e-09	5.5e-07	12.5226
												PPIF	2.09516	5.45974	-2.87515	0.00646634	0.0244475	-2.99357				MRPL12	-1.73787	4.05265	-7.27017	9.1e-07	6.06e-05	5.88486
												PPL	-1.8507	3.64867	-6.77428	4.05e-08	2.14e-06	8.54624				MRPL21	-1.76102	2.6308	7.36024	7.68e-07	5.52e-05	6.053
												PPM1G	1.58949	6.428	3.84588	0.000425736	0.00300302	-0.440595				MRPL35	-1.78036	3.37486	-7.53477	5.56e-07	4.39e-05	6.37549
												PPP1R14B	1.99027	5.27191	2.98262	0.00487089	0.0196022	-2.73228				MRPL4	-1.86521	4.28192	8.35645	1.27e-07	1.56e-05	7.83597
												PPP1R1A	-2.7701	3.41986	-11.9277	1.09e-14	1.59e-11	23.2827				MRPS12	-1.77025	5.31215	7.36807	7.57e-07	5.51e-05	6.06755
												PPP1R3C	1.70914	6.20441	-3.49493	0.00118302	0.00660477	-1.4095				MRPS16	-1.76691	3.50391	7.3625	7.65e-07	5.52e-05	6.0572
												PPTC7	1.71878	6.64448	-3.46946	0.00127216	0.00698445	-1.478				MS4A14	1.52951	4.9231	-4.99829	9.22e-05	0.00144569	1.28286
												PRADC1	2.00046	4.91969	-2.95796	0.00520049	0.0206248	-2.79279				MS4A7	2.03132	6.21214	-3.1025	0.00612504	0.0288227	-2.83548
												PRC1	1.68023	4.84998	-3.55849	0.000985929	0.00576857	-1.23743				MSANTD2	1.75916	8.41299	3.62545	0.00192474	0.0125922	-1.71543
												PREB	1.72093	3.20473	3.42766	0.00143258	0.00766388	-1.58986				MSH4	1.62471	3.40841	4.13873	0.000612399	0.00566594	-0.59262
												PRELP	-2.53299	4.97864	-10.7717	2.44e-13	1.67e-10	20.2782				MSRB1	-1.66908	2.79954	7.00344	1.51e-06	8.5e-05	5.38018
												PREX1	1.60564	4.65095	3.76664	0.000537973	0.00360126	-0.663225				MSRB3	1.59754	6.09624	4.31802	0.000410992	0.00424333	-0.199193
												PRG2	1.7623	5.32659	3.34869	0.00178987	0.00905316	-1.79915				MSS51	1.71897	5.1736	-3.73547	0.00150592	0.0106849	-1.47585
												PRICKLE2	-1.91672	4.79598	-7.28274	8.02e-09	5.75e-07	10.1321				MTF2	1.58648	4.48368	-4.40756	0.000336957	0.00368512	-0.0028917
												PRIMA1	-1.86715	3.49681	6.94086	2.38e-08	1.37e-06	9.0675				MTPN	-1.50336	4.4545	-5.43151	3.64e-05	0.000770345	2.20868
												PRKACA	1.55044	5.76976	-4.02998	0.000245607	0.00194849	0.0843916				MXRA7	1.53813	4.9289	-4.845	0.000128674	0.00184836	0.951323
												PRKCD	1.83313	8.71136	3.20833	0.00264389	0.0123113	-2.16441				MYBL1	1.61911	3.32762	4.1813	0.000557001	0.00526759	-0.499176
												PRSS35	1.78957	5.12137	-3.28497	0.00213866	0.010443	-1.96608				MYBL2	-1.51134	3.95424	5.51635	3.04e-05	0.000680218	2.38776
												PRTG	-1.50476	6.17857	-4.24702	0.000127064	0.00116047	0.715954				MYBPH	-1.50206	6.00898	-5.43065	3.64e-05	0.000770552	2.20687
												PSAP	1.66066	3.76914	-3.59883	0.000877623	0.00527501	-1.12739				MYO15A	-1.53374	4.53757	5.88552	1.4e-05	0.000398016	3.1574
												PSENEN	1.9108	5.03937	-3.05154	0.0040509	0.0170108	-2.56156				MYO16	1.76746	6.93166	-3.61212	0.00198274	0.0128243	-1.74437
												PSKH1	1.75195	3.07358	3.3788	0.00164463	0.00847725	-1.71967				MYOC	2.39959	9.02867	-2.84629	0.0106887	0.0427181	-3.36642
												PSMD3	1.92878	7.62218	3.00887	0.00454177	0.0186254	-2.66755				MYOM1	2.16088	5.35534	-2.98044	0.00799513	0.0346902	-3.09032
												PSMG3	1.67538	7.06371	3.56036	0.000980635	0.00574744	-1.23234				MYZAP	2.17641	3.83629	-2.97008	0.00817714	0.0352707	-3.11178
												PTGER3	-1.82527	4.00496	-6.66944	5.67e-08	2.74e-06	8.21748				N4BP2L2	1.51035	5.17307	5.30317	4.78e-05	0.000918537	1.93631
												PTP4A3	1.53168	10.499	-4.08978	0.00020504	0.0016963	0.257127				NAALAD2	1.60302	4.84406	4.26982	0.00045744	0.00457753	-0.304919
												PTPN13	-1.91441	5.37706	-7.28203	8.03e-09	5.75e-07	10.1299				NAGS	-1.52086	3.98776	5.60464	2.52e-05	0.000600125	2.57328
												PTTG1	1.79528	7.41222	3.27703	0.00218636	0.0106177	-1.98674				NBPF20	1.55572	5.9869	4.62987	0.000206221	0.00262375	0.483283
												PVRL3	-2.0891	5.69276	8.29604	3.38e-10	5.17e-08	13.2292				NDFIP1	1.61004	4.79134	4.23512	0.000494134	0.00485548	-0.381066
												PYGM	2.45219	3.24055	2.66295	0.0111389	0.0373522	-3.49078				NDRG1	1.76955	5.0551	-3.60623	0.00200893	0.0129568	-1.75716
												QPCT	1.70964	5.81996	-3.49026	0.00119891	0.00667711	-1.42208				NDRG4	2.26976	4.72014	-2.89134	0.00969864	0.0400551	-3.27419
												RAB11B-AS1	-1.58042	5.08703	5.08705	9.16e-06	0.000145498	3.25632				NDUFA4L2	-1.67112	3.9941	-7.01264	1.48e-06	8.4e-05	5.39776
												RAB23	-1.57593	4.05831	-5.00334	1.2e-05	0.000177747	2.99801				NDUFB3	-1.63093	4.30591	-6.74587	2.49e-06	0.000120147	4.88329
												RAB6A	-1.50725	5.19138	-4.26397	0.000120637	0.00111614	0.765807				NDUFS3	-1.88152	3.32253	8.48272	1.02e-07	1.34e-05	8.05207
												RAD51AP1	1.65647	7.13494	3.60895	0.000852317	0.00516279	-1.0997				NEGR1	1.71926	2.91644	3.72635	0.00153687	0.0108369	-1.49573
												RAI2	-2.04551	3.65604	-8.00827	8.23e-10	9.92e-08	12.36				NGFR	-1.68429	4.01234	-7.14406	1.16e-06	6.88e-05	5.64751
												RAP2C-AS1	-1.55406	6.39398	-4.83784	2.02e-05	0.000271119	2.49002				NHLRC3	1.50346	7.5846	5.37155	4.13e-05	0.000835748	2.08165
												RAPGEF4	-1.95182	3.09343	7.57277	3.21e-09	2.91e-07	11.0284				NHS	1.92951	4.88743	3.22394	0.00469047	0.0237	-2.579
												RARRES1	-2.84968	3.52875	-12.0266	8.41e-15	1.44e-11	23.5311				NME1	-1.52961	4.67641	5.71992	1.98e-05	0.000507896	2.81416
												RBPMS-AS1	-1.90229	5.26522	-7.09813	1.44e-08	9.28e-07	9.5582				NMNAT2	1.64145	3.73438	4.06721	0.000718227	0.00632781	-0.749566
												RCAN2	-1.77669	4.77859	-6.36894	1.49e-07	5.81e-06	7.27299				NMU	-1.62587	4.62959	-6.7194	2.62e-06	0.00012164	4.83169
												REEP1	-1.60102	7.40921	-5.25863	5.3e-06	9.37e-05	3.78829				NNMT	1.76696	5.4109	3.61586	0.00196629	0.0127582	-1.73625
												REEP6	2.34802	9.42375	2.71784	0.00969715	0.0335365	-3.36464				NNT	-1.62097	5.27308	-6.65604	2.97e-06	0.000132173	4.70779
												RERG	-1.65766	7.18568	-5.61188	1.71e-06	3.87e-05	4.89167				NOTCH2	1.65035	7.5648	3.99005	0.000853114	0.00717372	-0.91881
												RERGL	-2.32689	3.0848	-9.77546	4.09e-12	1.46e-09	17.5399				NOV	2.19301	6.57803	2.94962	0.00854862	0.0364205	-3.15412
												RGMB	-1.52896	4.66826	-4.57824	4.56e-05	0.000513571	1.70199				NPY1R	3.42206	6.45653	-2.75424	0.0130222	0.048975	-3.55314
												RGS17	-2.87593	3.7925	-12.6528	1.69e-15	3.46e-12	25.0735				NPY5R	2.10224	3.78126	3.04725	0.00691172	0.0314412	-2.95121
												RGS22	-1.69642	6.48244	-5.85732	7.74e-07	2.09e-05	5.66249				NR2F6	-1.59152	3.00713	6.41659	4.77e-06	0.000186665	4.23454
												RGS6	-1.6008	6.86819	5.25786	5.31e-06	9.38e-05	3.7859				NR3C1	1.56517	3.84435	4.55664	0.000242338	0.00291918	0.323357
												RGS7BP	-1.55361	6.58847	-4.8348	2.04e-05	0.000273171	2.48075				NR3C2	1.80415	4.384	-3.49109	0.00259582	0.015584	-2.00656
												RHBDF2	1.60392	7.74673	-3.7722	0.000529234	0.00355793	-0.647656				NRIP1	1.80628	5.31477	-3.49027	0.00260057	0.0155989	-2.00833
												RNASE2	2.02286	7.79995	2.9541	0.00525397	0.0207765	-2.80223				NSDHL	-1.94634	3.66641	-9.16393	3.26e-08	5.7e-06	9.18063
												RNASE4	-2.37018	3.60548	-10.1553	1.37e-12	6.4e-10	18.6002				NTF3	1.65589	5.13572	3.96141	0.000909422	0.00747536	-0.981604
												RNF150	-2.06879	4.24708	-8.17429	4.92e-10	6.77e-08	12.8626				NTN4	2.29607	7.70099	2.87995	0.00994025	0.04065	-3.29756
												RNF175	-1.72474	6.27881	-6.06599	3.95e-07	1.24e-05	6.31919				NUCB1	-2.13663	3.00267	10.2198	6.15e-09	1.97e-06	10.8114
												RNF217	-1.62115	5.48973	-5.42265	3.13e-06	6.22e-05	4.29947				NUCB2	1.73812	4.2505	3.66937	0.00174518	0.011845	-1.61989
												ROBO3	-1.57987	5.26495	5.05724	1.01e-05	0.00015599	3.16422				NUMB	1.8849	3.6262	3.28082	0.00413728	0.0216139	-2.458
												ROGDI	1.60254	3.8089	-3.80186	0.000484938	0.00332445	-0.564529				NUPR1	1.6323	7.39555	4.10169	0.000665093	0.00601665	-0.673915
												RPA3OS	-1.61103	8.27306	-5.32986	4.22e-06	7.84e-05	4.01				OARD1	1.52755	3.30794	-5.08488	7.64e-05	0.00126441	1.4693
												RSPO3	-2.42738	4.47433	-10.1805	1.28e-12	6.18e-10	18.6699				OAT	1.7366	6.34442	-3.67755	0.00171362	0.0116656	-1.60207
												RTN1	-2.15677	3.44672	-8.57593	1.44e-10	2.61e-08	14.0657				ODF2L	1.564	9.34801	4.5791	0.000230623	0.00282197	0.372446
												RTN4IP1	1.57137	3.97339	-3.94946	0.000312751	0.00234237	-0.146518				OR51B2	1.71482	4.46358	3.74892	0.00146138	0.0104733	-1.4465
												S100A8	1.804	7.56239	3.24026	0.00242099	0.0115061	-2.08211				ORAI1	-1.71392	5.86103	7.21336	1.01e-06	6.43e-05	5.77823
												S100A9	2.43167	6.32004	2.66995	0.0109446	0.0368308	-3.47479				OSBPL6	1.54366	4.0184	4.78628	0.0001463	0.00203725	0.823847
												S100B	-1.94699	4.25139	7.55801	3.36e-09	3.02e-07	10.9829				OSGIN2	1.82532	9.63526	3.4086	0.0031178	0.0177699	-2.18436
												SATB1	-1.57802	4.99477	-5.01738	1.14e-05	0.000171685	3.04127				P2RX2	-1.62473	3.326	-6.67635	2.85e-06	0.000129771	4.74757
												SAV1	-1.53843	2.9779	-4.7222	2.91e-05	0.000359375	2.13757				PAIP2B	2.09745	6.08113	3.05117	0.00685283	0.0312357	-2.94302
												SCAND1	1.53969	7.60121	-4.07609	0.000213709	0.00175034	0.217488				PALM2	1.99478	5.43365	-3.13454	0.0057095	0.0273896	-2.76807
												SCARA3	1.51604	6.65009	4.1622	0.000164597	0.00142442	0.467627				PAPSS1	1.52633	3.60489	5.0915	7.53e-05	0.00125493	1.48353
												SCD	2.91921	8.10222	2.57942	0.0137158	0.0438786	-3.67931				PARM1	1.6919	6.03556	-3.84801	0.0011714	0.00895569	-1.22996
												SCN7A	-1.70778	4.18302	-5.97631	5.27e-07	1.54e-05	6.03688				PATL2	1.73532	3.95648	3.69083	0.0016636	0.0114373	-1.57315
												SDC2	-1.57694	8.42283	-5.0095	1.17e-05	0.000175321	3.01699				PBX4	1.58126	3.89653	4.45444	0.000303735	0.00342605	0.0997853
												SDF4	1.55314	6.69926	-4.01272	0.000258699	0.00203034	0.0347385				PCDHB14	1.59113	6.04861	4.34504	0.000387063	0.00405707	-0.139931
												SEC22A	-1.53758	6.08061	4.6919	3.2e-05	0.000387755	2.04559				PCDHB16	1.66571	5.28651	-3.93351	0.000967854	0.00781147	-1.04275
												SEC24C	1.54784	6.66794	-4.03972	0.000238502	0.00190541	0.112464				PCDHGA4	1.78968	7.85702	3.53462	0.00235629	0.0145293	-1.91244
												SEC61A1	1.99798	4.42036	-2.96819	0.00506136	0.0201902	-2.76773				PCED1B	1.83897	4.89035	3.37736	0.00334142	0.0186959	-2.25146
												SECISBP2L	-1.51075	8.57587	-4.28523	0.000113023	0.00105571	0.828437				PCNX	1.5371	3.26232	4.86403	0.000123441	0.00179077	0.992562
												SEMA3G	-2.01328	5.62978	-7.88776	1.2e-09	1.35e-07	11.9934				PCOLCE2	3.12709	5.47857	-2.76515	0.012722	0.0481694	-3.53113
												SENP6	-1.55634	5.61587	-4.86856	1.83e-05	0.000250456	2.58402				PDGFRB	-1.8029	5.25642	-7.69369	4.15e-07	3.57e-05	6.66538
												SEPP1	-1.6638	3.2021	5.69314	1.31e-06	3.12e-05	5.14657				PER2	1.59858	6.9973	4.30649	0.000421652	0.00431865	-0.224484
												SEPSECS-AS1	-1.65852	4.85214	5.64865	1.52e-06	3.49e-05	5.00698				PERP	1.94188	3.64093	-3.20557	0.00488412	0.0243659	-2.61796
												SERPINA10	-1.58103	3.71769	-5.09634	8.9e-06	0.000142697	3.28503				PFKL	-1.50937	3.50195	-5.4782	3.29e-05	0.000723127	2.30733
												SERPINE1	1.57473	4.39617	3.90204	0.000360298	0.00262552	-0.281552				PGAP1	1.51444	6.03982	5.27104	5.12e-05	0.00096399	1.86787
												SERPINH1	1.85125	9.68106	3.12188	0.00334934	0.0147132	-2.38487				PGBD1	1.9214	10.7603	3.241	0.00451734	0.023095	-2.54277
												SESTD1	-1.61144	4.48444	-5.33558	4.14e-06	7.74e-05	4.02783				PGBD2	1.53852	7.99797	4.83921	0.000130313	0.00186487	0.938749
												SETBP1	-1.61784	3.83487	-5.38557	3.53e-06	6.78e-05	4.18371				PGBD5	-2.91739	4.77196	13.4468	7.5e-11	1.02e-07	15.0239
												SETD7	-1.61716	4.38618	-5.37819	3.61e-06	6.9e-05	4.16067				PHB2	-1.54004	6.75776	5.98547	1.14e-05	0.000345761	3.36293
												SF3A2	-1.54419	5.61416	4.77687	2.45e-05	0.000315735	2.30394				PHF11	1.60398	4.07538	4.26948	0.000457785	0.00457874	-0.305662
												SFRP1	-1.69976	3.37176	5.8669	7.5e-07	2.05e-05	5.69261				PHF3	1.50036	6.19268	-5.41195	3.79e-05	0.000789146	2.16729
												SH3D19	-1.67409	2.89251	-5.72429	1.19e-06	2.87e-05	5.24439				PHPT1	-1.8282	6.10526	7.84966	3.13e-07	3.03e-05	6.94642
												SHCBP1	1.66046	4.42178	-3.60786	0.000855006	0.00517399	-1.10268				PIGA	1.60555	5.22315	4.26685	0.000460468	0.00459436	-0.31143
												SIGMAR1	1.51821	3.12071	4.1548	0.00016834	0.00144947	0.446071				PILRA	-1.67792	3.80511	-7.09164	1.28e-06	7.41e-05	5.54819
												SIRPD	1.55474	7.84945	-3.99716	0.000271078	0.00210491	-0.00993468				PIM1	1.57896	6.08859	4.45829	0.000301158	0.00340636	0.108218
												SKA3	1.53917	3.58278	-4.0788	0.000211966	0.00174095	0.225323				PIN1P1	-1.85049	5.0086	-8.16234	1.79e-07	2.01e-05	7.49949
												SKI	-1.5243	5.18384	-4.50985	5.65e-05	0.000609085	1.49645				PIWIL4	1.76941	3.12844	3.61059	0.00198953	0.012856	-1.7477
												SLC16A2	-1.63922	3.70244	-5.54338	2.13e-06	4.59e-05	4.67701				PKIB	2.02379	6.15589	-3.12243	0.00586326	0.027905	-2.79358
												SLC16A9	-1.67166	4.71836	-5.71108	1.24e-06	2.97e-05	5.20289				PKM	-1.61656	5.18354	6.63464	3.09e-06	0.000135596	4.66581
												SLC19A3	-2.72199	3.24	-11.4619	3.73e-14	4.25e-11	22.0944				PKP2	1.81234	4.59496	-3.45783	0.00279501	0.0164509	-2.07835
												SLC22A5	1.50905	6.00027	-4.17865	0.000156559	0.00136757	0.51564				PLA2G5	1.65127	8.03225	3.98446	0.00086383	0.00722544	-0.931077
												SLC25A1	2.15521	4.65005	2.78644	0.00813794	0.029312	-3.20452				PLAC8L1	-1.61692	3.80673	6.63764	3.08e-06	0.000135518	4.6717
												SLC25A11	1.69311	7.93437	-3.50425	0.0011519	0.00648281	-1.38435				PLCB4	1.95618	6.22319	3.17763	0.00519382	0.0254766	-2.67712
												SLC25A21-AS1	-2.45272	3.93036	-10.212	1.17e-12	5.99e-10	18.7568				PLCL1	1.73107	4.46903	3.69392	0.00165218	0.0113951	-1.56642
												SLC25A27	-1.75224	8.80832	-6.28106	1.98e-07	7.2e-06	6.9964				PLCXD3	2.33715	5.64147	2.85832	0.0104152	0.0419488	-3.34185
												SLC25A39	1.98537	3.30853	2.98319	0.00486354	0.0195765	-2.73088				PLD1	1.79905	4.1723	3.5111	0.00248287	0.0151096	-1.96332
												SLC27A2	-2.6548	2.91883	11.3731	4.74e-14	4.85e-11	21.8645				PLD3	-1.84246	3.53867	8.16026	1.8e-07	2.01e-05	7.49587
												SLC27A3	1.52227	6.28604	-4.13991	0.000176134	0.00149583	0.402689				PLEKHA8P1	1.63749	7.46464	4.08764	0.000686248	0.00613711	-0.70474
												SLC27A4	2.02266	7.27794	2.95788	0.00520161	0.0206252	-2.79299				PLEKHG1	1.5881	5.08623	4.37312	0.000363688	0.00388617	-0.0783684
												SLC27A6	-1.74569	4.98696	-6.16239	2.9e-07	9.67e-06	6.62274				PLSCR4	1.64542	4.65212	4.04316	0.000757799	0.00658861	-0.802331
												SLC2A4	1.87091	5.78799	3.08345	0.00371705	0.0159289	-2.48172				PLVAP	-1.69136	7.35901	7.15024	1.14e-06	6.86e-05	5.6592
												SLC2A6	1.66807	6.6053	-3.59253	0.00089376	0.00535785	-1.14463				PLXDC1	1.81485	7.51262	3.43497	0.00294059	0.0170976	-2.12762
												SLC35C1	-1.59691	5.9078	-5.23122	5.78e-06	0.000100165	3.7031				PLXNB3	-2.03956	3.91514	-9.72956	1.31e-08	3.17e-06	10.0715
												SLC39A7	1.70945	5.76818	-3.49189	0.00119334	0.00665333	-1.41769				PMEL	-2.08766	2.95524	10.1263	7.09e-09	2.12e-06	10.6724
												SLC43A1	-1.52605	3.98622	-4.54772	5.02e-05	0.000552009	1.61016				PMVK	-1.91752	3.17252	-8.97132	4.47e-08	6.98e-06	8.86782
												SLC44A1	-1.52364	4.12762	4.49976	5.83e-05	0.000625533	1.4662				PNCK	-1.56021	4.38032	6.0877	9.27e-06	0.000301927	3.57181
												SLC50A1	1.58048	4.8685	3.87382	0.000391864	0.00280075	-0.361614				PNRC2	1.61591	7.41483	4.20562	0.000527654	0.00507917	-0.445808
												SLC52A2	1.636	4.10862	-3.65987	0.000735241	0.00460853	-0.959745				POLI	1.78222	4.68628	3.55318	0.00226091	0.0140968	-1.87224
												SLFN11	-1.54746	3.78665	-4.79874	2.28e-05	0.000299049	2.3706				POLM	-1.50423	2.82278	5.4323	3.63e-05	0.000770345	2.21035
												SLIT2	-1.5829	5.42296	-5.12141	8.21e-06	0.000133757	3.36259				POMC	-1.82987	3.81356	-7.87008	3.01e-07	2.97e-05	6.98296
												SLN	2.20302	6.92801	-2.76834	0.00852516	0.030365	-3.24704				PPARA	-1.56561	5.15351	6.14162	8.3e-06	0.000279758	3.68145
												SMTNL1	-1.72719	4.59848	-6.0952	3.6e-07	1.15e-05	6.41117				PPBP	-3.05387	4.09049	-13.8043	4.86e-11	8.3e-08	15.4292
												SNHG19	-1.7483	5.49943	-6.19886	2.57e-07	8.85e-06	6.73759				PPIL4	1.55191	4.83087	4.69758	0.000177699	0.00234717	0.630898
												SNHG22	-1.7607	3.71309	-6.30004	1.86e-07	6.82e-06	7.05615				PPL	1.93987	2.78432	3.21942	0.00473736	0.0238718	-2.58859
												SNX16	-1.90895	9.90167	-7.24072	9.16e-09	6.36e-07	10.0017				PPP1R14B	-1.7763	4.18377	7.41612	6.92e-07	5.1e-05	6.15672
												SOD3	-2.09565	3.82196	-8.40554	2.42e-10	3.87e-08	13.5575				PPP1R18	2.18634	5.0071	2.96222	0.00831804	0.035713	-3.12807
												SORBS1	-1.81012	4.56093	-6.54148	8.55e-08	3.76e-06	7.81561				PPP1R2	1.54724	5.26535	4.72332	0.000167938	0.00226319	0.686945
												SOSTDC1	-1.52761	2.83003	-4.56171	4.8e-05	0.000536614	1.65224				PPP1R3C	-1.82558	4.69808	7.81313	3.34e-07	3.15e-05	6.88091
												SOWAHA	-1.60979	10.4382	-5.30454	4.58e-06	8.39e-05	3.93112				PPP5C	-1.51553	3.28261	5.55883	2.78e-05	0.000640195	2.47714
												SOX9	-1.57258	3.56776	-4.98455	1.27e-05	0.000185712	2.94013				PQLC3	1.75306	6.19933	3.6414	0.00185747	0.0123374	-1.68074
												SP6	1.55266	5.286	-4.01576	0.000256346	0.00201573	0.0434739				PRELP	2.76011	6.86946	-2.79251	0.0119981	0.0463132	-3.4758
												SPATA6	-1.51629	7.13842	-4.43422	7.14e-05	0.000736365	1.27026				PRG2	-2.10662	3.382	10.1317	7.03e-09	2.12e-06	10.6805
												SPATA7	-1.51111	2.83965	4.29079	0.000111112	0.00104213	0.844826				PRICKLE2	1.80281	4.91199	3.5069	0.00250618	0.0152063	-1.97241
												SPNS2	2.14817	4.18734	-2.79587	0.00794298	0.0287514	-3.18232				PRICKLE3	-1.9181	2.89441	9.00202	4.25e-08	6.73e-06	8.91799
												SPP1	2.25647	3.93702	2.73418	0.0093024	0.0324728	-3.32674				PRIMA1	1.82035	5.85105	3.41082	0.00310249	0.0176974	-2.17958
												SPSB1	-1.90974	3.71663	-7.25248	8.82e-09	6.15e-07	10.0382				PRKAR1B	-1.93884	3.86325	9.1252	3.47e-08	5.78e-06	9.11811
												SREBF1	1.78446	6.14051	-3.2888	0.00211596	0.0103543	-1.95609				PRKRA	1.50059	4.7518	5.40411	3.85e-05	0.000797548	2.15068
												SRPK3	1.59732	6.62335	3.82339	0.00045505	0.00315974	-0.503993				PRNP	1.54707	3.26532	-4.73986	0.000161957	0.00219659	0.722931
												SRPX	-1.66301	5.49289	-5.67962	1.37e-06	3.22e-05	5.10414				PROKR2	-1.52985	4.33249	5.77743	1.76e-05	0.000462665	2.93374
												SSPN	-1.63669	7.04798	-5.50308	2.42e-06	5.11e-05	4.55089				PRR5	1.52272	7.554	5.12552	7e-05	0.00119687	1.55659
												ST6GALNAC2	-1.73943	3.51078	-6.16032	2.91e-07	9.69e-06	6.61623				PRRG3	-1.63074	3.96833	-6.74587	2.49e-06	0.000120147	4.88328
												ST6GALNAC4	1.72726	5.35039	-3.42579	0.0014402	0.00768255	-1.59485				PRRT3	1.71751	5.67604	3.74474	0.00147508	0.010537	-1.45562
												STAT4	-2.08799	5.92073	-8.19577	4.61e-10	6.65e-08	12.9274				PRRX2	-1.62605	6.2472	6.72014	2.62e-06	0.00012164	4.83313
												STC1	1.69273	4.6989	-3.51484	0.00111753	0.0063411	-1.35576				PRSS35	-1.83524	3.14266	8.02437	2.28e-07	2.42e-05	7.25714
												STOX1	-2.48166	4.01074	-10.5508	4.51e-13	2.56e-10	19.6828				PSKH1	-2.53777	3.12003	12.2717	3.35e-10	3.09e-07	13.6114
												STX10	1.57803	4.92748	-3.87495	0.000390541	0.00279519	-0.358391				PSMD3	-1.80295	3.91559	7.72309	3.93e-07	3.44e-05	6.71862
												STXBP6	-1.68454	4.05003	-5.7526	1.08e-06	2.68e-05	5.33332				PSMG3	-1.68052	8.28232	7.11402	1.22e-06	7.18e-05	5.59064
												SULT1C2	-1.53986	8.68321	-4.73981	2.75e-05	0.000344181	2.19109				PTGER2	1.78628	8.42147	-3.54715	0.00229147	0.0142203	-1.8853
												SUSD4	2.12724	5.9007	2.80911	0.00767617	0.0279635	-3.15103				PTGER4	2.03043	6.39609	3.10394	0.00610579	0.0287718	-2.83246
												SWT1	-1.63578	3.60497	-5.49347	2.5e-06	5.2e-05	4.5208				PTGES2	-1.83877	6.34159	8.0853	2.05e-07	2.23e-05	7.3645
												SYCP1	-1.9559	3.59721	-7.68594	2.25e-09	2.2e-07	11.3762				PTGFR	1.5735	4.28302	-4.50514	0.000271523	0.00316556	0.210744
												SYNM	-1.58061	4.33086	5.0923	9.01e-06	0.000143643	3.27255				PTP4A3	-1.67557	5.31668	7.04649	1.39e-06	7.94e-05	5.46232
												SYPL2	1.71698	6.97502	3.47954	0.00123612	0.00683184	-1.45091				PTPRU	-1.62634	3.97193	6.7213	2.61e-06	0.00012164	4.83539
												TAF1D	-1.50485	6.70438	-4.24754	0.000126863	0.00116011	0.717481				PVRL3	2.21295	5.75509	-2.93058	0.00890906	0.0375715	-3.19345
												TAF3	-1.55573	4.21925	-4.8532	1.92e-05	0.000260476	2.53702				PYGM	-2.60475	5.63808	12.3835	2.89e-10	2.82e-07	13.7513
												TAF4	-1.5509	4.4449	-4.81462	2.17e-05	0.000287747	2.4191				PYROXD2	1.58345	3.87145	-4.42323	0.000325465	0.00360564	0.0314274
												TAF5	-1.81676	4.66789	-6.55123	8.28e-08	3.69e-06	7.84628				QRICH2	-1.73302	4.45803	7.26932	9.11e-07	6.06e-05	5.88326
												TC2N	-2.19532	3.25084	8.98726	4.16e-11	9.57e-09	15.2779				RAB21	1.54081	3.30113	4.82858	0.000133373	0.00189854	0.915702
												TCAP	1.8826	3.69711	3.07201	0.00383367	0.0163058	-2.51041				RAB23	1.72862	5.65338	3.7028	0.00161978	0.0112529	-1.54707
												TCEB3-AS1	-1.61393	6.14955	-5.3563	3.88e-06	7.3e-05	4.0924				RAB4B	-1.82174	5.42505	7.81097	3.35e-07	3.15e-05	6.87704
												TCF7L2	-1.54444	6.10727	-4.78076	2.42e-05	0.000313074	2.3158				RAB8A	1.52685	3.66997	-5.09096	7.54e-05	0.00125493	1.48238
												TCTEX1D2	-1.61267	7.91497	-5.34474	4.02e-06	7.53e-05	4.05636				RAB9B	1.54268	3.56736	4.80372	0.000140821	0.00198253	0.861741
												TEAD1	-1.99936	4.43461	7.85424	1.33e-09	1.46e-07	11.8912				RABIF	1.5183	4.15334	-5.20374	5.92e-05	0.00107132	1.72417
												TENM3	-1.5236	4.20454	4.49819	5.86e-05	0.000627276	1.4615				RAD54L	-1.60651	2.74183	6.56398	3.56e-06	0.00014903	4.52677
												TF	-1.76576	5.07923	-6.31214	1.79e-07	6.65e-06	7.09422				RAI2	2.08418	4.76407	3.07185	0.00654996	0.0301979	-2.89975
												TGFBR3	-1.50379	6.11073	-4.23113	0.000133391	0.00120849	0.6693				RANBP2	1.50947	4.7895	5.312	4.69e-05	0.000909901	1.9551
												THEM6	1.84216	5.57289	3.15632	0.00304924	0.0136496	-2.29746				RASGRF2	1.61967	3.67125	4.17708	0.000562258	0.00529531	-0.508438
												THRB	-1.58005	5.35723	-5.06585	9.8e-06	0.000152759	3.19082				RASSF10	1.63838	8.17779	4.08735	0.000686695	0.00613711	-0.705381
												THSD7B	-2.55975	3.57758	10.7751	2.42e-13	1.67e-10	20.2872				RASSF3	1.84673	4.33488	-3.35119	0.00354092	0.0193936	-2.30758
												THUMPD2	-1.51478	6.37631	-4.36126	8.95e-05	0.00087803	1.05326				RASSF4	-1.5743	2.89794	-6.24507	6.73e-06	0.000242786	3.89072
												TIMM44	1.61828	11.2984	-3.72053	0.00061593	0.0040104	-0.791778				RASSF6	2.30924	7.80604	2.87095	0.0101353	0.0411512	-3.316
												TIMM8B	1.59984	5.35769	-3.81581	0.000465367	0.00321829	-0.525332				RASSF9	1.50805	5.60917	5.33453	4.47e-05	0.000882198	2.00302
												TKT	1.82963	8.27686	-3.21586	0.00258965	0.0121138	-2.14505				RBBP8	1.57935	3.81643	-4.45619	0.000302558	0.00341842	0.103627
												TLR9	1.61716	8.10692	3.72783	0.00060289	0.00393801	-0.77146				RBL2	1.66147	4.08834	-3.94068	0.000952483	0.00773926	-1.02703
												TMC6	1.96554	5.95875	-2.99009	0.00477502	0.0193074	-2.7139				RCAN2	2.28358	6.87012	-2.88981	0.00973072	0.0401297	-3.27732
												TMEM132C	-1.78002	4.52757	-6.38452	1.42e-07	5.58e-06	7.32203				RCOR3	1.5825	5.38372	4.43266	0.000318739	0.00354302	0.0520839
												TMEM140	-1.81687	4.40829	-6.58457	7.44e-08	3.41e-06	7.951				RDH5	1.76672	5.02121	3.61599	0.00196572	0.0127582	-1.73596
												TMEM141	1.79926	9.65199	-3.27151	0.00222016	0.0107494	-2.0011				RECQL	1.6468	7.33326	-4.028	0.000783858	0.00674645	-0.835582
												TMEM212	-1.78121	4.00958	-6.38736	1.4e-07	5.55e-06	7.33096				RELT	-1.53718	4.21985	5.94568	1.24e-05	0.000365559	3.28126
												TMEM237	-1.55036	3.22746	4.81035	2.2e-05	0.000290712	2.40605				RETN	-2.02976	3.5043	-9.69668	1.38e-08	3.25e-06	10.0208
												TMEM35	-1.81973	5.04847	-6.60263	7.02e-08	3.29e-06	8.00774				REV1	1.69917	4.77789	3.789	0.00133634	0.00982596	-1.35899
												TMEM38A	2.38134	5.26685	-2.68083	0.010649	0.0360969	-3.44989				RFXAP	1.57192	5.079	-4.52738	0.000258506	0.00305553	0.259389
												TMEM52	-1.75152	5.15689	-6.26932	2.05e-07	7.39e-06	6.95943				RGS17	2.79712	7.11714	2.78789	0.0121175	0.0465694	-3.48516
												TMEM95	1.67297	3.51667	3.56946	0.000955265	0.00564235	-1.20757				RGS7BP	1.81384	6.24104	3.44598	0.00286957	0.0167752	-2.1039
												TMOD2	-1.70692	7.54015	-5.94738	5.79e-07	1.67e-05	5.94582				RHOBTB1	1.61431	5.89	4.21394	0.00051797	0.00502256	-0.42754
												TMTC1	-1.69485	3.85593	5.84377	8.09e-07	2.15e-05	5.61987				RNASE2	-2.30574	5.44869	-11.5983	8.33e-10	4.74e-07	12.7421
												TNNC1	2.2094	3.5481	2.75329	0.00885996	0.0313125	-3.28225				RNASE4	2.3556	4.2645	2.85436	0.0105043	0.042182	-3.34992
												TNNI1	1.62248	5.75937	-3.6926	0.000668323	0.00428212	-0.869255				RND1	-1.96845	5.08739	-9.3059	2.58e-08	4.81e-06	9.4081
												TNNT1	2.46868	8.78177	-2.65224	0.0114423	0.0381484	-3.51518				RND3	1.77613	5.53864	3.57838	0.00213753	0.0135516	-1.81761
												TOMM40	1.57537	5.62176	-3.89722	0.000365512	0.00265635	-0.295253				RNF111	1.58503	5.40339	4.41033	0.000334898	0.00367842	0.00316991
												TOP2A	2.06439	5.85366	-2.91183	0.00587379	0.0226745	-2.9051				RNF150	2.34088	7.54363	-2.85821	0.0104176	0.0419488	-3.34206
												TOR3A	1.5024	5.21841	-4.19804	0.000147573	0.00130691	0.572339				RNF151	-1.85453	3.34024	-8.18872	1.71e-07	1.95e-05	7.54554
												TOX3	-1.90643	4.74568	-7.19301	1.07e-08	7.23e-07	9.85346				RNF180	1.65658	4.1496	-3.95071	0.000931414	0.00760877	-1.00507
												TRAF6	-1.54544	5.31356	-4.78161	2.41e-05	0.000312438	2.31837				RNF19B	2.0946	7.59623	3.06171	0.00669687	0.0307162	-2.92099
												TRHDE	-2.46448	3.14508	-10.3377	8.2e-13	4.42e-10	19.1023				RNF2	1.51749	4.45454	5.24178	5.45e-05	0.00101099	1.80544
												TRHDE-AS1	-2.3235	2.70486	-9.72357	4.75e-12	1.62e-09	17.3935				RNF208	-1.62357	6.3783	6.66614	2.91e-06	0.000130947	4.72757
												TRIB3	1.64434	8.89762	3.63978	0.000779442	0.00481747	-1.01506				RNF217	1.73188	3.21675	3.69338	0.00165418	0.011405	-1.5676
												TRPC1	-1.60994	3.26407	5.31158	4.47e-06	8.23e-05	3.95306				ROBO1	2.03019	6.28492	-3.10534	0.00608705	0.0287099	-2.82951
												TRPS1	-1.71929	5.29398	-6.04285	4.26e-07	1.3e-05	6.24633				ROGDI	-1.51449	5.07874	-5.53235	2.94e-05	0.000664883	2.42144
												TSPO	1.74682	5.06608	3.38904	0.00159781	0.0083091	-1.69253				RORB	2.1107	5.75761	3.02478	0.00725912	0.0325414	-2.9981
												TTC18	-1.63872	6.08408	-5.5165	2.32e-06	4.94e-05	4.59286				RPRM	-1.57339	6.60338	6.23477	6.87e-06	0.000246595	3.86994
												TTLL7	-1.9959	4.36962	7.83715	1.4e-09	1.52e-07	11.839				RSPO3	2.58634	6.49663	2.82239	0.0112527	0.0442333	-3.41513
												TUBB4B	1.6107	5.93611	3.74725	0.00056951	0.00376075	-0.717361				RTN1	2.86712	4.76819	-2.77723	0.0123972	0.0473249	-3.50672
												TUBD1	-1.7076	5.09238	-5.95958	5.57e-07	1.62e-05	5.98423				RWDD2A	1.56538	4.25673	4.54764	0.000247198	0.00296638	0.303687
												TWIST1	-1.80179	4.25163	-6.50228	9.69e-08	4.15e-06	7.69242				RXRG	-2.47165	4.73697	12.2126	3.63e-10	3.09e-07	13.5369
												TWIST2	-1.79018	7.86489	-6.45974	1.11e-07	4.63e-06	7.55866				S100A3	1.52866	3.56129	-5.03361	8.54e-05	0.00137063	1.35899
												TYMS	1.5244	4.28931	4.12478	0.000184409	0.00155472	0.358696				S100A6	1.68833	4.74994	-3.86702	0.00112272	0.00866019	-1.18836
												UBE2C	1.99552	4.87832	-2.97674	0.00494775	0.0198314	-2.74676				S100A8	-2.52081	4.18701	-12.2379	3.51e-10	3.09e-07	13.5688
												UBE2M	2.37808	5.06491	2.68471	0.0105452	0.0358221	-3.44098				S100A9	-3.05731	3.54656	14.3453	2.56e-11	4.78e-08	16.0223
												UBE2S	2.35791	7.40534	2.69776	0.0102034	0.0348807	-3.41099				S100B	2.26517	5.49558	2.89748	0.0095709	0.0396556	-3.26159
												UBE2T	2.31066	7.02001	-2.72435	0.00953821	0.0331154	-3.34957				S100P	-2.30862	2.74479	11.6389	7.88e-10	4.61e-07	12.7958
												UCP1	3.36039	6.59897	2.51874	0.0159186	0.0491747	-3.81358				SAMD8	1.70347	5.85813	3.77167	0.00138904	0.0101219	-1.39683
												UNC5CL	1.5525	5.92041	-4.02221	0.000251416	0.0019823	0.0620384				SARAF	1.5343	3.21891	4.92149	0.000108912	0.00163459	1.11698
												UPP1	1.54458	5.72963	-4.07446	0.00021476	0.00175685	0.212789				SARS2	-1.70333	4.66546	7.18579	1.07e-06	6.61e-05	5.7263
												USP27X	-1.50039	3.36382	-4.20336	0.000145197	0.0012899	0.587912				SATB1	2.00807	3.74434	3.13151	0.00574755	0.0275013	-2.77445
												USP35	1.55523	5.23448	3.99123	0.000275949	0.00213223	-0.0269525				SDF4	-1.63366	5.22153	-6.77171	2.37e-06	0.000116203	4.93355
												UST	-1.62545	7.70714	-5.44179	2.95e-06	5.92e-05	4.35925				SDSL	-1.60369	4.14051	-6.49894	4.05e-06	0.000164824	4.39819
												VAV1	1.90681	3.2781	-3.05619	0.00400063	0.0168656	-2.54997				SEC22A	1.9861	6.58198	-3.13743	0.00567344	0.0272804	-2.76199
												VIT	-1.554	10.2293	-4.83661	2.03e-05	0.000271798	2.48627				SEC61A1	-1.61863	5.95114	6.64066	3.06e-06	0.000135005	4.67762
												WBP2NL	-1.84279	4.28726	-6.74034	4.52e-08	2.31e-06	8.43987				SELK	1.61145	6.80063	4.22759	0.000502484	0.00491072	-0.397597
												WDFY3-AS2	-1.71748	4.49507	-6.03854	4.32e-07	1.32e-05	6.23277				SELM	2.07859	5.14903	3.08084	0.00642253	0.0297982	-2.88093
												WDR63	1.67075	5.34901	3.5808	0.000924521	0.005502	-1.17663				SELP	1.75773	5.72527	3.63329	0.00189139	0.0124737	-1.69838
												WDR86	-1.7891	5.56173	-6.44866	1.15e-07	4.75e-06	7.5238				SENP6	1.60265	4.88448	4.27287	0.000454354	0.00455351	-0.298238
												WNT11	-1.64561	5.77896	-5.57398	1.93e-06	4.25e-05	4.77285				SEPP1	1.5313	4.91323	4.96804	9.84e-05	0.00152051	1.21758
												WNT2	-1.5628	4.72626	-4.92792	1.52e-05	0.00021622	2.76603				SERPINB10	-1.59779	4.89415	6.44858	4.47e-06	0.000179002	4.29821
												XAB2	-1.56642	4.81052	-4.93902	1.47e-05	0.000209914	2.80012				SERPINB12	-1.90155	2.94138	-8.65899	7.57e-08	1.08e-05	8.35007
												XKR4	-1.95381	4.87087	-7.61797	2.78e-09	2.61e-07	11.1674				SERPING1	1.61945	5.92656	4.17979	0.000558877	0.00527559	-0.502491
												XPC	-1.72481	5.60586	-6.07054	3.89e-07	1.22e-05	6.33353				SERPINH1	-1.80342	4.74157	-7.74158	3.8e-07	3.4e-05	6.75205
												YAP1	-1.61629	5.83185	-5.3685	3.73e-06	7.07e-05	4.13046				SERPINI1	1.74667	3.45332	3.65637	0.00179653	0.0120894	-1.64819
												YKT6	1.84783	3.06938	3.12837	0.00329076	0.0144994	-2.36845				SERTAD4	1.78544	2.82449	3.54716	0.00229141	0.0142203	-1.88528
												ZBTB2	-1.73567	4.58634	-6.1423	3.09e-07	1.02e-05	6.55947				SETD2	1.54846	4.2993	-4.71876	0.000169629	0.00227997	0.677009
												ZBTB34	-1.51488	3.64399	4.36594	8.82e-05	0.000867641	1.06713				SEZ6L2	-1.86921	4.11183	-8.45736	1.07e-07	1.37e-05	8.00884
												ZBTB4	-1.5954	7.67137	-5.21349	6.12e-06	0.000105204	3.64804				SF3A2	1.58198	5.22464	-4.44101	0.000312895	0.00350046	0.070388
												ZC3H6	-1.80078	3.5514	-6.49954	9.78e-08	4.18e-06	7.6838				SF3B4	1.50675	2.8002	5.34478	4.37e-05	0.000866588	2.02481
												ZCCHC7	-1.50041	6.27976	-4.20781	0.000143241	0.00127516	0.600923				SFI1	1.55347	5.19196	4.68812	0.000181431	0.0023825	0.610282
												ZCCHC8	-1.73463	4.64001	6.11485	3.37e-07	1.1e-05	6.47305				SFRP5	-1.69695	4.48989	7.18014	1.08e-06	6.61e-05	5.71564
												ZDBF2	-2.04092	4.26494	-7.96936	9.29e-10	1.09e-07	12.2418				SFXN3	1.57223	5.361	-4.52436	0.000260235	0.00306665	0.252788
												ZDHHC19	2.05853	6.70266	2.91379	0.00584357	0.0225763	-2.90034				SGMS1	1.73694	5.97357	3.67671	0.00171685	0.0116799	-1.60391
												ZFAND5	-1.50934	8.92374	-4.27006	0.000118408	0.00109799	0.783721				SGPP1	1.61005	6.11817	4.23483	0.000494451	0.00485548	-0.381698
												ZFAT	1.74212	2.90372	3.39842	0.00155611	0.00814808	-1.66767				SHISA3	2.68899	9.66408	-2.79756	0.0118688	0.0460109	-3.46556
												ZFHX4	-1.52288	7.18444	-4.49438	5.92e-05	0.000633741	1.4501				SHISA5	1.59126	3.34474	-4.34246	0.000389287	0.0040726	-0.145591
												ZFP14	-2.25508	3.65009	9.1796	2.34e-11	5.93e-09	15.8374				SHMT2	-1.50087	5.0984	-5.41287	3.78e-05	0.000788408	2.16924
												ZFP30	-1.76864	4.39223	-6.35339	1.57e-07	6e-06	7.22405				SHPK	-1.53128	5.68522	5.85528	1.49e-05	0.00041399	3.09497
												ZFP37	-1.6687	4.76508	-5.69917	1.29e-06	3.08e-05	5.1655				SIAH1	1.52777	4.08183	-5.08145	7.7e-05	0.00127072	1.46193
												ZMAT1	-1.66011	4.49122	-5.67294	1.4e-06	3.26e-05	5.08317				SIGLEC15	1.57958	4.62127	4.45518	0.000303235	0.00342229	0.101417
												ZNF112	-1.84582	4.08671	-6.74093	4.51e-08	2.31e-06	8.4417				SIRPD	-1.57447	4.43618	-6.24559	6.73e-06	0.000242786	3.89176
												ZNF14	-1.55647	5.30685	4.87633	1.79e-05	0.000245854	2.60782				SIT1	2.04881	5.40662	3.09495	0.00622715	0.029216	-2.85133
												ZNF204P	-2.08899	3.52645	-8.20295	4.51e-10	6.59e-08	12.949				SKA3	-1.78218	3.49442	-7.58598	5.05e-07	4.11e-05	6.4693
												ZNF296	1.76539	7.10592	-3.34651	0.00180083	0.00909026	-1.80489				SKI	1.79408	4.86739	-3.51793	0.00244544	0.0149351	-1.94856
												ZNF30	-1.60699	5.44919	5.30196	4.61e-06	8.42e-05	3.92311				SLC10A1	1.52243	3.38121	5.1302	6.93e-05	0.00118811	1.56664
												ZNF319	-1.6854	4.02206	-5.75803	1.07e-06	2.66e-05	5.35038				SLC16A1	-1.57967	3.76716	6.30069	6.02e-06	0.000224147	4.00264
												ZNF329	-1.69991	4.72347	5.89281	6.9e-07	1.92e-05	5.77411				SLC16A2	2.32789	4.3649	2.86259	0.0103198	0.0416545	-3.33312
												ZNF334	-1.63222	10.9357	-5.47854	2.62e-06	5.39e-05	4.47411				SLC25A21-AS1	1.52948	3.76983	5.00794	9.03e-05	0.00142338	1.30367
												ZNF347	-1.58573	5.29249	-5.12729	8.06e-06	0.000131878	3.38078				SLC25A35	-1.53381	4.91929	5.90163	1.36e-05	0.000389124	3.19061
												ZNF385D	-1.5388	3.99861	4.7313	2.83e-05	0.000351891	2.16522				SLC25A37	-1.5212	2.50577	5.61049	2.49e-05	0.000594853	2.58555
												ZNF404	-1.62919	5.10525	5.46387	2.75e-06	5.56e-05	4.42825				SLC25A39	-1.91506	4.62013	-8.70957	6.94e-08	1.03e-05	8.43481
												ZNF468	-1.56933	5.1188	-4.94245	1.45e-05	0.000207791	2.81065				SLC25A43	1.94777	6.03455	3.20398	0.0049013	0.0244274	-2.62134
												ZNF480	-2.10029	6.26793	8.47272	1.97e-10	3.33e-08	13.7583				SLC26A4	1.68528	8.62861	3.88068	0.001089	0.00848501	-1.15846
												ZNF501	-1.52878	4.47157	4.57305	4.64e-05	0.000520522	1.68637				SLC27A4	-1.98076	4.1997	9.37795	2.3e-08	4.53e-06	9.52253
												ZNF526	-1.56971	5.07918	-4.95072	1.41e-05	0.000203691	2.83609				SLC2A1-AS1	-1.51653	5.28006	5.56539	2.74e-05	0.00063342	2.49092
												ZNF540	-1.53641	6.44177	4.6707	3.42e-05	0.00040743	1.9813				SLC35D2	1.51874	4.58292	-5.18743	6.13e-05	0.00109694	1.68927
												ZNF546	-1.71199	4.05306	-6.00928	4.74e-07	1.42e-05	6.14067				SLC39A7	-1.83292	5.317	7.89328	2.89e-07	2.92e-05	7.02441
												ZNF571	-1.65814	5.00338	5.64487	1.53e-06	3.52e-05	4.9951				SLC41A2	1.57159	3.22773	4.52908	0.000257536	0.00305111	0.263111
												ZNF576	1.54814	6.73032	-4.03613	0.000241098	0.00191643	0.102111				SLC4A1	-1.92125	4.26244	9.00762	4.21e-08	6.73e-06	8.92713
												ZNF595	-1.51264	4.8007	-4.32985	9.85e-05	0.0009459	0.960223				SLC50A1	-1.57791	3.5617	-6.28488	6.21e-06	0.000228466	3.97086
												ZNF596	-1.51387	7.01137	-4.34874	9.3e-05	0.000906056	1.01614				SLC6A1	-1.53944	3.63835	-5.98281	1.15e-05	0.000346589	3.35746
												ZNF610	-1.92715	6.92847	-7.42285	5.15e-09	4.22e-07	10.566				SLC6A7	-1.7896	3.21346	7.67757	4.27e-07	3.6e-05	6.63615
												ZNF623	-1.76324	5.11152	6.31181	1.79e-07	6.65e-06	7.09318				SLC9A3R1	1.97133	7.31939	3.15865	0.00541511	0.0263163	-2.71723
												ZNF680	-1.5041	6.97626	-4.23509	0.000131786	0.00119659	0.680924				SLCO4A1	-1.88473	4.68479	-8.49717	9.98e-08	1.32e-05	8.07665
												ZNF780A	-1.58062	8.3273	-5.09311	8.99e-06	0.000143383	3.27506				SLFN11	1.77458	6.8479	3.58005	0.0021296	0.0135222	-1.81399
												ZNF781	-1.8055	4.15611	-6.53864	8.63e-08	3.78e-06	7.8067				SLIRP	-1.51046	3.74197	5.4851	3.25e-05	0.000714979	2.32188
												ZNF782	-1.85778	3.2509	-6.87498	2.94e-08	1.62e-06	8.86151				SLIT2	1.55218	4.56214	-4.695	0.000178709	0.00235717	0.625276
												ZNF805	-1.53013	6.30508	-4.59599	4.32e-05	0.000490742	1.75548				SLMO2	-1.60594	3.63164	-6.55304	3.64e-06	0.000151671	4.50519
												ZNF823	-2.0947	4.90854	-8.35724	2.8e-10	4.39e-08	13.4129				SLTM	1.50243	6.70111	5.3955	3.93e-05	0.000804977	2.13243
												ZP4	-1.67394	2.97843	-5.72255	1.19e-06	2.88e-05	5.23894				SMAGP	1.58143	5.35179	-4.45208	0.000305324	0.0034383	0.0946227
												ZSCAN16	-1.61511	11.2094	-5.36769	3.74e-06	7.08e-05	4.12792				SMNDC1	1.56424	5.31946	-4.57117	0.000234695	0.00285614	0.355104
												ZSCAN31	-1.86937	4.75144	6.95088	2.3e-08	1.34e-06	9.09882				SMURF2	1.57426	6.04875	-4.49648	0.000276766	0.00320987	0.191812
												ZUFSP	-1.55888	5.48794	-4.89231	1.7e-05	0.000235956	2.65677				SNORA68	1.75298	5.53643	-3.64249	0.001853	0.0123374	-1.67838
																						SNORD114-3	-1.51923	3.61885	-5.58066	2.65e-05	0.000622504	2.52298
																						SNRK	1.53729	4.12571	4.85166	0.000126819	0.00183048	0.965746
																						SNRNP200	1.79105	4.86432	3.52948	0.00238339	0.0146611	-1.92357
																						SNX16	1.53386	4.18961	4.92381	0.000108365	0.00163096	1.12199
																						SNX29	-1.71598	4.07745	-7.22321	9.94e-07	6.38e-05	5.79673
																						SOD3	2.32412	5.44177	2.86603	0.0102435	0.0414515	-3.32607
																						SORBS1	1.62533	5.0394	4.12074	0.000637446	0.00583703	-0.632105
																						SOX9	2.41968	3.63635	-2.84387	0.0107444	0.0428856	-3.37135
																						SPA17	-1.74586	4.49011	7.29515	8.68e-07	5.93e-05	5.93161
																						SPATA6	1.77279	5.09224	3.58464	0.00210792	0.0134137	-1.80402
																						SPDYE2	-1.80696	3.44046	7.74217	3.8e-07	3.4e-05	6.75312
																						SPECC1L	1.72894	5.95179	3.69626	0.00164359	0.0113664	-1.56133
																						SPNS2	-2.18074	3.40681	-10.6764	3.1e-09	1.16e-06	11.4746
																						SPOP	1.52382	3.85011	5.0964	7.45e-05	0.0012505	1.49406
																						SPTLC3	1.52848	6.36363	5.05196	8.21e-05	0.00132976	1.39849
																						SQRDL	1.63175	5.517	4.10872	0.000654745	0.00595004	-0.658473
																						SRPK3	-1.54701	4.3904	6.00701	1.09e-05	0.000335759	3.40705
																						SS18L1	1.84322	4.25	-3.37451	0.00336263	0.0187826	-2.25758
																						SSBP3-AS1	1.51107	5.67506	5.29359	4.88e-05	0.000934178	1.91592
																						SSPN	1.86574	3.42941	3.31859	0.00380587	0.0203687	-2.37736
																						ST6GALNAC3	1.58636	5.66713	4.41007	0.000335087	0.00367842	0.00261232
																						ST6GALNAC4	-1.94509	4.49732	9.13301	3.43e-08	5.78e-06	9.13073
																						STOX1	2.11754	7.10062	-3.02398	0.00727184	0.0325659	-2.99978
																						STX11	1.78995	4.25212	-3.53232	0.00236835	0.0145817	-1.91741
																						STXBP6	1.54406	3.93063	-4.77151	0.000151106	0.00208283	0.791763
																						SUSD4	-3.096	3.53243	14.6101	1.89e-11	4.11e-08	16.3039
																						SVIP	1.56418	7.11123	4.57176	0.000234387	0.00285445	0.356406
																						SWT1	1.71205	4.63162	3.75255	0.00144958	0.0104114	-1.43856
																						SYBU	1.96668	10.9259	-3.16255	0.00536888	0.0261526	-2.70899
																						SYNM	1.61333	5.24086	4.21979	0.00051127	0.00497706	-0.414698
																						SYPL2	-1.81228	3.899	-7.75711	3.7e-07	3.34e-05	6.78007
																						SYT17	1.5732	6.75878	4.51349	0.000266558	0.00311832	0.229015
																						TAB2	1.69242	6.91841	3.84356	0.00118309	0.00902588	-1.2397
																						TAF1L	1.74423	6.48982	3.66003	0.00178191	0.0120266	-1.64021
																						TAF3	1.53806	4.16628	-4.84793	0.000127854	0.00183916	0.95767
																						TAF5	2.01892	5.39185	3.12566	0.00582188	0.0277532	-2.78678
																						TBK1	1.52226	5.9735	5.1445	6.72e-05	0.00116249	1.59729
																						TC2N	2.29526	3.55526	2.88305	0.00987396	0.0404678	-3.2912
																						TCEB3-AS1	1.5442	5.50824	4.75825	0.00015556	0.00213143	0.762929
																						TCN1	-1.78117	4.01386	7.53932	5.51e-07	4.39e-05	6.38385
																						TCTEX1D2	1.50489	6.30712	5.36227	4.21e-05	0.000848699	2.06194
																						TDRD6	1.67641	3.93073	3.90925	0.00102171	0.00813398	-1.0959
																						TDRD7	1.812	4.45703	-3.47333	0.00270036	0.0160517	-2.04491
																						TEAD1	1.7205	6.89526	-3.72388	0.00154536	0.0108818	-1.50112
																						TENM3	1.59801	4.68758	4.31548	0.000413318	0.00426305	-0.204768
																						TERF2IP	1.73807	4.55127	-3.66941	0.00174503	0.011845	-1.6198
																						TEX30	1.61716	5.8318	4.18943	0.00054702	0.00520859	-0.48135
																						TF	2.43277	3.4371	2.84013	0.0108312	0.0430975	-3.37897
																						TGFBR3	1.5284	5.2941	5.05301	8.19e-05	0.0013296	1.40076
																						THEG5	-1.53309	4.7875	-5.8765	1.43e-05	0.000403107	3.13879
																						THEM6	-1.63482	3.93743	-6.79534	2.26e-06	0.000111776	4.97945
																						THOP1	-1.69043	5.2216	7.14876	1.14e-06	6.86e-05	5.65639
																						THSD7B	1.87483	5.82077	-3.30156	0.00395193	0.0208907	-2.41374
																						TIAM1	1.59859	5.28034	4.30129	0.000426548	0.0043513	-0.235884
																						TIMM44	-1.86728	4.16355	-8.44155	1.1e-07	1.4e-05	7.98185
																						TIMM8B	-1.79209	3.48595	7.68915	4.18e-07	3.57e-05	6.65715
																						TINAGL1	-1.53803	4.23558	-5.95371	1.22e-05	0.000362154	3.29775
																						TM2D2	1.73023	5.38938	-3.69408	0.0016516	0.0113951	-1.56608
																						TMC6	-1.50729	3.65554	-5.46094	3.42e-05	0.000740564	2.2709
																						TMEM132E	-1.62032	3.62112	-6.65013	3e-06	0.000133086	4.6962
																						TMEM140	1.64267	6.59153	-4.05264	0.000741946	0.00649211	-0.781535
																						TMEM141	-2.19019	3.39329	10.9193	2.18e-09	8.76e-07	11.8176
																						TMEM14A	1.54199	4.27117	-4.82131	0.000135509	0.00192094	0.899924
																						TMEM150C	1.97197	4.50819	-3.15761	0.00542754	0.0263434	-2.71943
																						TMEM151A	-1.74741	4.05777	7.29656	8.66e-07	5.93e-05	5.93423
																						TMEM171	-1.52984	5.36396	5.73261	1.93e-05	0.000497107	2.84058
																						TMEM200B	1.90727	4.88853	3.25027	0.00442588	0.0227434	-2.52305
																						TMEM212	1.6881	5.95767	-3.87808	0.00109533	0.00851815	-1.16415
																						TMEM237	1.57563	6.52151	4.49395	0.000278322	0.00322281	0.18626
																						TMEM243	1.72829	4.02065	3.70469	0.00161296	0.011227	-1.54295
																						TMEM255A	1.52956	3.62923	4.99488	9.29e-05	0.00145531	1.27551
																						TMEM35	1.8363	4.59756	-3.38501	0.00328526	0.0184573	-2.23504
																						TMEM38A	-3.31124	4.25566	-16.2657	3.09e-12	1.58e-08	17.9476
																						TMEM55A	1.56531	6.35241	-4.55115	0.000245289	0.00294519	0.311369
																						TMEM72-AS1	-1.77717	4.55072	7.42226	6.84e-07	5.1e-05	6.1681
																						TMEM95	-2.07001	4.23731	-9.90408	9.99e-09	2.69e-06	10.3383
																						TMEM97	-1.98037	4.31712	-9.33631	2.46e-08	4.71e-06	9.45648
																						TMOD2	1.81049	4.93958	-3.4769	0.00267905	0.0159528	-2.03721
																						TMTC1	1.72761	8.22292	-3.70563	0.00160957	0.0112229	-1.5409
																						TNF	2.08072	4.96712	3.07569	0.0064953	0.0300203	-2.89173
																						TNFAIP8L3	-1.83604	3.58065	-8.04584	2.2e-07	2.37e-05	7.29503
																						TNFRSF11B	1.70369	3.62066	3.77135	0.00139004	0.0101219	-1.39754
																						TNFSF10	1.99922	5.71119	3.13323	0.00572591	0.027449	-2.77083
																						TNNT3	-2.13711	4.25718	10.3384	5.14e-09	1.72e-06	10.986
																						TOMM40	-1.75293	4.97658	7.34221	7.95e-07	5.61e-05	6.01942
																						TOX3	1.68293	5.88676	-3.89583	0.00105279	0.00830076	-1.1253
																						TPRN	-1.62511	3.56661	6.68225	2.82e-06	0.000129138	4.75912
																						TPST1	1.56252	5.90016	4.61206	0.000214471	0.00269523	0.444402
																						TPTEP1	1.57827	3.20199	4.46591	0.000296122	0.00336704	0.124905
																						TRAF3IP1	1.64487	3.98885	-4.04479	0.000755059	0.00656757	-0.798768
																						TRAF6	1.58746	5.10007	4.39091	0.000349625	0.00378583	-0.0393828
																						TRDV3	1.68045	6.904	-3.90271	0.00103675	0.00821537	-1.11023
																						TRIM33	1.61785	5.81266	4.18772	0.000549101	0.00521455	-0.485095
																						TRMT1L	1.57758	6.69977	4.47847	0.000288012	0.00329589	0.152386
																						TRPC1	1.89363	5.95866	3.27211	0.00421763	0.021894	-2.47656
																						TRPS1	1.87736	5.92613	3.30003	0.00396527	0.0209241	-2.417
																						TSACC	-2.11852	4.01115	10.159	6.74e-09	2.12e-06	10.7212
																						TSSK1B	-1.61442	4.50647	-6.62933	3.13e-06	0.000136577	4.65539
																						TTC39B	1.69592	6.54531	-3.82203	0.00124135	0.00933136	-1.28678
																						TTC39C	1.69981	4.7694	-3.77614	0.00137525	0.0100477	-1.38707
																						TTLL7	1.9669	7.76548	-3.16246	0.00536994	0.0261526	-2.70917
																						TTTY15	1.51724	3.26907	-5.2438	5.43e-05	0.00100893	1.80976
																						TUBD1	1.79043	4.72053	3.53053	0.00237781	0.0146311	-1.92128
																						TUFT1	1.8516	7.63495	3.34716	0.00357264	0.019515	-2.31621
																						TXNDC16	1.50328	6.01051	5.3812	4.05e-05	0.000824877	2.10213
																						UBE2M	-2.32984	5.13625	-11.7359	6.9e-10	4.41e-07	12.9235
																						UBE2S	-1.8007	3.41468	7.69164	4.16e-07	3.57e-05	6.66167
																						UBE2T	-1.98442	2.62697	9.39396	2.24e-08	4.53e-06	9.54788
																						UBQLN2	1.64889	4.00536	-4.01064	0.000814815	0.00694423	-0.873666
																						UCN2	-2.19189	3.62711	-10.973	2.02e-09	8.42e-07	11.8926
																						UCP1	-4.33188	4.28268	-18.7501	2.72e-13	2.79e-09	20.0818
																						UHRF1	-2.15715	2.88188	10.3766	4.85e-09	1.68e-06	11.0418
																						URGCP	1.61694	5.86798	4.20111	0.000532974	0.00511355	-0.4557
																						USHBP1	-1.62517	3.53879	6.71851	2.62e-06	0.00012164	4.82994
																						USP27X	1.81618	8.85755	3.43199	0.0029601	0.0171673	-2.13403
																						USP35	-1.85445	2.56182	-8.18344	1.72e-07	1.95e-05	7.53632
																						USP37	1.59989	4.64782	4.29519	0.000432365	0.0043975	-0.24926
																						USP45	1.66999	5.4223	3.92651	0.000983096	0.00789568	-1.05809
																						UST	1.80923	2.72642	3.48693	0.00261994	0.0156962	-2.01554
																						UTP15	1.53617	2.68323	4.90063	0.000113974	0.0016784	1.07183
																						UVRAG	1.56965	3.46424	-4.53432	0.00025457	0.00302823	0.274583
																						VWA7	-1.74228	5.48905	-7.29176	8.74e-07	5.93e-05	5.92527
																						WDR53	1.78839	7.72389	3.53855	0.00233576	0.01442	-1.90393
																						WDR5B	1.54708	5.25139	4.73557	0.000163487	0.00221254	0.713604
																						WDR63	-2.22781	4.04212	-11.2018	1.45e-09	6.92e-07	12.2083
																						WHSC1L1	1.52026	3.77805	-5.17535	6.29e-05	0.00111137	1.66341
																						WIF1	1.54594	4.56073	-4.75359	0.000157157	0.002149	0.752788
																						WLS	1.58897	3.98207	-4.36456	0.000370657	0.00394008	-0.0971278
																						XPC	1.65109	3.94592	3.9871	0.000858748	0.00720321	-0.925279
																						YIPF4	1.5215	4.11087	-5.14666	6.69e-05	0.00115903	1.60194
																						YKT6	-1.58171	3.88064	6.30709	5.94e-06	0.000222055	4.0155
																						YPEL2	1.54372	3.54466	4.78335	0.000147239	0.00204099	0.817494
																						YPEL5	1.60258	4.40899	4.27357	0.000453644	0.00455351	-0.296692
																						ZBED3-AS1	-2.16861	4.18855	10.4078	4.63e-09	1.66e-06	11.0874
																						ZBTB2	1.85718	5.30196	3.33614	0.00366088	0.0198228	-2.33981
																						ZBTB4	1.65155	6.0522	-3.97976	0.00087294	0.00727178	-0.941385
																						ZC3H6	1.70643	3.08914	3.77027	0.00139339	0.0101394	-1.3999
																						ZCCHC13	1.58375	5.9038	4.41732	0.000329752	0.00364328	0.0184839
																						ZCCHC18	1.61995	6.63405	4.17318	0.000567163	0.00533076	-0.517
																						ZCCHC8	1.82982	3.62651	-3.3891	0.00325564	0.0183563	-2.22627
																						ZCCHC9	1.81869	7.20655	3.41944	0.00304372	0.0174937	-2.16105
																						ZDBF2	2.21228	3.67836	2.93311	0.00886039	0.0374219	-3.18823
																						ZDHHC13	1.59288	4.29139	4.33461	0.000396131	0.00412734	-0.16281
																						ZFP14	1.86466	6.70982	-3.31924	0.00380037	0.0203584	-2.37596
																						ZFP30	1.98221	5.86012	3.14902	0.00553083	0.0267202	-2.73754
																						ZFP37	1.50526	5.6799	5.36118	4.22e-05	0.00084983	2.05964
																						ZMAT1	1.77354	5.74366	3.5803	0.00212842	0.0135189	-1.81345
																						ZNF200	1.52805	3.48282	-5.06909	7.91e-05	0.0012999	1.43535
																						ZNF25	1.57073	4.95297	4.53106	0.000256414	0.0030431	0.267435
																						ZNF26	1.51476	5.04724	5.2539	5.31e-05	0.000992736	1.83131
																						ZNF296	-1.71362	3.90542	7.20931	1.02e-06	6.45e-05	5.77061
																						ZNF30	1.53044	6.43408	4.97701	9.65e-05	0.00149911	1.23694
																						ZNF319	1.90311	6.59411	-3.25772	0.00435375	0.0224697	-2.5072
																						ZNF329	1.74614	5.67327	-3.65756	0.00179175	0.0120731	-1.64559
																						ZNF345	1.5212	3.8401	-5.15544	6.56e-05	0.00114509	1.62075
																						ZNF385D	1.62114	4.39398	4.17179	0.000568921	0.00533843	-0.52005
																						ZNF404	1.60824	5.01207	-4.25223	0.000475683	0.00471175	-0.343517
																						ZNF45	1.81034	4.46495	3.48259	0.00264534	0.0158118	-2.02492
																						ZNF468	2.07455	2.48707	3.08295	0.00639294	0.0297283	-2.87651
																						ZNF480	2.17176	6.42823	-2.97519	0.00808689	0.0349993	-3.1012
																						ZNF528	1.77929	6.59337	-3.5632	0.00221104	0.0139045	-1.85053
																						ZNF546	1.59094	6.12789	4.36115	0.000373478	0.0039557	-0.104623
																						ZNF600	1.95106	4.2388	-3.1997	0.00494763	0.0245705	-2.6304
																						ZNF623	2.15048	3.99738	2.99026	0.00782617	0.0342253	-3.06994
																						ZNF669	1.55769	5.53514	4.6238	0.000208994	0.0026493	0.47004
																						ZNF680	1.70834	8.69969	3.76274	0.00141699	0.0102528	-1.41633
																						ZNF696	-1.53613	4.61443	5.91677	1.32e-05	0.000381951	3.2218
																						ZNF780A	1.65465	4.67156	-3.97597	0.000880344	0.00730375	-0.949682
																						ZNF782	2.14153	6.16606	3.00871	0.0075179	0.033275	-3.03157
																						ZNF792	1.79584	6.44961	3.51743	0.00244817	0.0149474	-1.94964
																						ZNF805	1.56926	3.83462	-4.53522	0.000254066	0.00302399	0.276546
																						ZNF823	1.87426	5.97695	3.304	0.00393068	0.0208052	-2.40853
																						ZNF836	1.76557	6.52969	3.62157	0.00194145	0.0126537	-1.72385
																						ZNF862	1.53824	3.3166	4.84003	0.000130079	0.00186461	0.940539
																						ZNF880	1.68166	3.51938	3.90014	0.0010427	0.00824661	-1.11585
																						ZSCAN16	2.0949	3.75134	-3.05531	0.00679121	0.0310377	-2.93438
																						ZSCAN31	1.74697	3.99847	3.65373	0.00180712	0.0121368	-1.65393
																						ZUFSP	1.95341	5.13871	-3.19898	0.00495552	0.0245939	-2.63193
																						ZXDA	1.7629	5.6802	3.62274	0.00193638	0.0126402	-1.72131
																						ZXDB	1.56512	4.67546	-4.57069	0.000234944	0.00285614	0.354054

## Sheet: DE lncRNAs
DiffEXp_infant_vs_child		ID	logFC	AveExpr	t	P.Value	adj.P.Val	B		DiffEXp_infant_vs_neonatal		ID	logFC	AveExpr	t	P.Value	adj.P.Val	B		DiffEXp_neonatal_vs_child		ID	logFC	AveExpr	t	P.Value	adj.P.Val	B
		PDZRN3-AS1	-2.42834	4.78714	-4.84064	2.40009e-05	0.00034123	2.34016				LOC286367	-3.29664	6.78084	-6.0048	4.45639e-07	7.35957e-06	6.07535				LOC728084	-3.51118	4.11087	-5.22979	5.07985e-05	0.000511111	1.7277
		RAP2C-AS1	-2.33935	4.06134	-9.10716	6.57977e-11	1.06596e-08	14.8699				CELSR3-AS1	-3.00051	4.67387	-10.2983	7.13e-13	1.16656e-10	19.2464				CPS1-IT1	-2.67971	3.43725	-16.3719	1.64935e-12	3.23603e-09	18.7671
		C7orf13	-2.33638	5.69228	-7.9217	1.99094e-09	1.44675e-07	11.5328				C1orf200	-2.94272	3.93036	-10.3342	6.43516e-13	1.1662e-10	19.3481				C1orf200	-2.57281	5.61973	-12.1765	2.60142e-10	6.90877e-08	13.9058
		LINC01111	-2.28679	3.55562	-10.0652	4.75818e-12	1.55593e-09	17.4313				HOXD-AS2	-2.76012	4.9291	-7.4986	3.55e-09	1.62e-07	10.8403				FGF10-AS1	-2.50178	3.13498	-12.4621	1.76685e-10	6.7769e-08	14.2842
		ZBED3-AS1	-2.28038	4.01226	-5.11346	1.04032e-05	0.00018063	3.15266				EIF3J-AS1	-2.53738	4.78286	-6.45763	1.02e-07	2.38e-06	7.52655				CELSR3-AS1	-2.35289	3.64295	-14.1533	2.04926e-11	1.34021e-08	16.3727
		LOC284395	-2.25988	3.73713	-5.70769	1.66299e-06	4.07848e-05	4.94099				WHSC1L1	-2.3708	4.79598	-7.37164	5.33224e-09	2.05134e-07	10.4395				LGALS8-AS1	-2.28406	4.17465	-5.57106	2.42512e-05	0.000319417	2.46971
		LINC01069	-2.17172	3.23368	-10.1094	4.22764e-12	1.55593e-09	17.5464				LOH12CR2	-2.34393	4.15611	-6.61696	6.08274e-08	1.57031e-06	8.03679				TMEM72-AS1	-2.27717	4.25626	-11.4878	6.81475e-10	1.35675e-07	12.9599
		LOC101927640	-2.16848	3.72707	-10.2171	3.17e-12	1.56e-09	17.8259				LOC100996251	-2.33076	3.50763	-11.9253	7.93884e-15	3.894e-12	23.6676				LINC00202-1	-2.24161	4.01234	-7.31804	6.91864e-07	2.121e-05	6.04913
		SLC2A1-AS1	-2.15091	3.98136	-9.43905	2.61e-11	5.7e-09	15.7715				C15orf37	-2.31464	5.14049	-10.4116	5.1573e-13	1.12429e-10	19.5661				LOC284798	-2.21531	4.48977	-15.4932	4.31031e-12	4.22842e-09	17.8612
		LINC01107	-2.14231	3.90881	-9.0819	7.06e-11	1.06596e-08	14.8007				LINC01354	-2.31266	3.64867	-6.85663	2.79782e-08	8.07254e-07	8.80288				ARRDC3-AS1	-2.19886	3.6622	-8.90286	3.90013e-08	2.73288e-06	8.93729
		FGF10-AS1	-2.13352	4.13573	-6.23279	3.28601e-07	1.03986e-05	6.5274				LINC01107	-2.30684	5.92073	-8.3011	2.82855e-10	2.13447e-08	13.3412				LOC101929406	-2.18646	3.9941	-7.18902	8.87265e-07	2.53796e-05	5.79874
		IGF2-AS	-2.11368	4.89732	-6.83936	5.12e-08	2.13625e-06	8.34973				LOC102724316	-2.22841	3.71309	-6.37687	1.32718e-07	2.95901e-06	7.26777				LOC101927703	-2.17804	4.39753	-8.9392	3.66505e-08	2.71201e-06	8.99953
		LINC01281	-2.11233	3.59607	-8.87851	1.25326e-10	1.53682e-08	14.2401				LOC101928505	-2.22629	4.14833	-7.9004	9.93e-10	5.88102e-08	12.1				FOXP1-IT1	-2.16054	5.00983	-6.98427	1.32288e-06	3.15485e-05	5.39662
		LOC100996251	-2.10125	3.63293	-8.0524	1.36e-09	1.06e-07	11.9092				ARRDC3-AS1	-2.21859	5.22931	-11.2473	4.96352e-14	1.3912e-11	21.8689				MGC45922	-2.14793	5.00813	-6.97049	1.35918e-06	3.15485e-05	5.36936
		LOC284837	-2.08406	4.65529	-5.67936	1.81519e-06	4.39679e-05	4.85542				LOC100133920	-2.20753	3.24683	-13.9009	5.27412e-17	3.44928e-14	28.5621				LINC00421	-2.11226	3.63835	-6.12535	7.51404e-06	0.000132816	3.64785
		LINC00899	-2.08161	4.1588	-5.00326	1.46e-05	0.000234665	2.82355				WDFY3-AS2	-2.20748	4.59848	-6.16934	2.60786e-07	4.96759e-06	6.60257				LOC102724323	-2.09993	3.61405	-9.62013	1.17754e-08	1.10016e-06	10.1342
		LINC00421	-2.06534	3.78624	-7.90405	2.09722e-09	1.4665e-07	11.4819				SLC25A21-AS1	-2.18764	4.30176	-7.42204	4.54e-09	1.89e-07	10.5988				LINC01107	-2.08193	3.6808	-8.07642	1.67723e-07	8.02616e-06	7.47416
		TMEM72-AS1	-2.05243	4.29305	-8.45979	4.14759e-10	4.28293e-08	13.0693				ATP6V0E2-AS1	-2.1857	4.05306	-6.08255	3.45956e-07	6.17059e-06	6.32443				CKMT2-AS1	-2.07848	3.61885	-5.71109	1.79739e-05	0.000255542	2.77068
		MORC2-AS1	-2.0143	4.75914	-9.17933	5.37635e-11	1.05484e-08	15.0672				SEPSECS-AS1	-2.14852	3.16653	-6.46234	1.00514e-07	2.376e-06	7.54165				CTC-360P9.3	-2.07469	3.62112	-6.82921	1.79688e-06	3.91407e-05	5.08827
		LOC102724323	-2.00807	3.72366	-8.38511	5.14604e-10	5.04826e-08	12.8581				LINC00899	-2.12817	4.08671	-6.8275	3.07434e-08	8.61694e-07	8.70988				LOC148413	-2.06563	5.25642	-7.93476	2.17284e-07	9.26762e-06	7.21403
		CELSR3-AS1	-2.00749	3.59751	-8.21666	8.39107e-10	7.15795e-08	12.3793				LINC00478	-2.12185	4.09858	-7.05803	1.46e-08	4.62e-07	9.44474				MORC2-AS1	-2.05998	4.62013	-9.02575	3.16273e-08	2.58553e-06	9.14706
		LOC101929328	-2.00444	4.09432	-10.4881	1.55026e-12	1.55593e-09	18.5215				LOC338694	-2.10914	3.04483	-15.3755	1.68e-18	1.64889e-15	31.8981				LOC283914	-2.04515	4.20717	-6.32922	4.93139e-06	9.36515e-05	4.07175
		YTHDF3-AS1	-1.99803	4.73191	-4.85122	2.32383e-05	0.000335247	2.3715				DAPK1-IT1 /// DAPK1-IT1	-2.10393	5.79234	-9.60242	5.42392e-12	7.09449e-10	17.2464				LOC255654	-2.03881	4.50647	-6.81512	1.84788e-06	3.94081e-05	5.06008
		LOC101928104	-1.98662	3.5504	-7.94914	1.83641e-09	1.38578e-07	11.612				RPA3OS	-2.10103	5.49943	-6.27719	1.84e-07	3.77e-06	6.94826				C7orf13	-2.03067	5.2777	-5.43332	3.26334e-05	0.000378856	2.17162
		LINC00202-1	-1.95606	3.56765	-6.1572	4.14822e-07	1.26799e-05	6.29925				LOC284837	-2.04406	4.06453	-7.8741	1.08e-09	5.88e-08	12.018				CEP83-AS1	-2.02712	3.326	-6.86755	1.66536e-06	3.71299e-05	5.16481
		FLJ38668	-1.94463	3.73199	-6.89366	4.33749e-08	1.89114e-06	8.51185				C7orf13	-2.02307	3.60548	-10.3287	6.53834e-13	1.1662e-10	19.3324				SLC2A1-AS1	-2.01653	3.7065	-10.3818	3.52296e-09	4.60803e-07	11.3352
		MORC2-AS1	-1.92507	3.67976	-5.45484	3.63e-06	7.92e-05	4.17798				LOC100131496	-2.00619	3.24	-11.6823	1.52076e-14	5.96748e-12	23.0302				LINC01069	-2.01521	2.94138	-8.99516	3.33156e-08	2.61461e-06	9.09502
		ZBTB20-AS1	-1.91785	3.00299	-10.1835	3.47e-12	1.56e-09	17.7388				LINC00294	-2.00516	3.56482	-8.63292	1.01275e-10	9.93507e-09	14.3561				NAV2-AS4	-1.98935	3.43207	-5.22736	5.10686e-05	0.000511207	1.72239
		CEP83-AS1	-1.91585	3.40634	-6.92773	3.91052e-08	1.78429e-06	8.61345				TMEM72-AS1	-1.98329	3.77884	-7.37395	5.29284e-09	2.05134e-07	10.4468				LINC00555	-1.9774	2.86289	-10.8796	1.65627e-09	2.95419e-07	12.0832
		WHSC1L1	-1.91405	4.38418	-5.37178	4.69455e-06	9.59448e-05	3.92786				KLF3-AS1	-1.97955	4.13992	-6.54027	7.80276e-08	1.91363e-06	7.79126				LINC00475	-1.97263	3.35464	-7.05584	1.14975e-06	2.92839e-05	5.53784
		LINC01222	-1.9128	3.65687	-7.41156	9.07e-09	5.08485e-07	10.0462				INTS6-AS1	-1.97394	4.50111	-6.41447	1.17443e-07	2.71086e-06	7.38825				LOC100652999	-1.96992	3.80277	-7.68923	3.42476e-07	1.29657e-05	6.7566
		AGPAT4-IT1	-1.89173	4.86436	-5.23302	7.20094e-06	0.000134292	3.51088				NR2F1-AS1	-1.96727	4.1085	-6.17282	2.57849e-07	4.9598e-06	6.61371				LINC00577	-1.96822	3.49306	-8.33494	1.05282e-07	6.07537e-06	7.94176
		LINC00950	-1.89148	3.4017	-8.99247	9.08263e-11	1.27287e-08	14.5549				LINC-PINT	-1.94248	4.81183	-8.05017	6.19884e-10	4.19383e-08	12.5658				LINC01281	-1.96556	3.54137	-5.95378	1.0755e-05	0.000172962	3.28706
		HOXD-AS2	-1.87798	3.01556	-6.22678	3.34744e-07	1.04249e-05	6.50926				CKMT2-AS1	-1.93458	3.34619	-10.0829	1.32781e-12	2.00397e-10	18.6343				LOC101929655	-1.96247	4.42384	-5.4551	3.1133e-05	0.000368948	2.21887
		LOC101928844	-1.87519	3.96928	-8.57379	2.98794e-10	3.25685e-08	13.3903				LINC00324	-1.93211	4.12379	-8.60728	1.09593e-10	1.02391e-08	14.2781				SSSCA1-AS1	-1.95814	3.1132	-7.99213	1.95595e-07	8.94013e-06	7.31971
		USP30-AS1	-1.87469	3.40441	-8.24923	7.63222e-10	7.06965e-08	12.4722				EPHA5-AS1	-1.91671	3.37769	-6.07356	3.56e-07	6.3e-06	6.29562				LINC00906	-1.95775	3.26418	-9.82977	8.39e-09	9.14846e-07	10.4718
		PART1	-1.87442	3.23648	-7.5306	6.35246e-09	3.77682e-07	10.3955				ASB16-AS1	-1.89605	3.59351	-6.36624	1.37e-07	3.02873e-06	7.2337				BARX1-AS1	-1.94817	4.03805	-7.98557	1.98e-07	8.94e-06	7.30764
		LOC728084	-1.87278	3.29705	-5.56512	2.58386e-06	6.03516e-05	4.51054				LOC102724323	-1.88849	4.08304	-7.87535	1.07483e-09	5.88102e-08	12.0219				ZNF571-AS1	-1.93595	3.37369	-6.0629	8.55805e-06	0.000147427	3.51694
		C7orf13	-1.872	2.64221	-6.40776	1.92e-07	6.72e-06	7.05485				ADIRF-AS1	-1.87471	3.98253	-6.21598	2.24e-07	4.48547e-06	6.75206				LOC100130872	-1.9341	4.91269	-8.09412	1.62417e-07	7.96655e-06	7.50646
		LOC100289495	-1.87022	4.55673	-4.74939	3.16998e-05	0.000417416	2.07027				LOC101927620	-1.87323	2.98084	-7.26248	7.56561e-09	2.74884e-07	10.094				LOC101928446	-1.93026	2.93508	-6.20572	6.36053e-06	0.000116629	3.81558
		LOC102546294	-1.86411	4.04137	-9.93521	6.74794e-12	1.89135e-09	17.0912				LINC01111	-1.86661	3.59834	-7.01726	1.67e-08	5.0716e-07	9.31498				LINC00705	-1.92017	4.0438	-7.21292	8.47165e-07	2.4808e-05	5.8453
		MIR210HG	-1.85685	3.9809	-5.48865	3.27249e-06	7.21419e-05	4.27989				LINC01281	-1.85116	3.47523	-8.18132	4.11e-10	2.99e-08	12.9719				LOC101928525	-1.91662	3.38516	-7.04985	1.1633e-06	2.92839e-05	5.52604
		LINC01339	-1.85284	3.95324	-4.96009	1.66565e-05	0.000257323	2.69493				LINC01136	-1.84822	4.08287	-6.3149	1.62368e-07	3.46268e-06	7.06914				LOC101927438	-1.90465	2.66462	-6.58105	2.95336e-06	6.03593e-05	4.58793
		ZNF205-AS1	-1.84759	3.12118	-7.14415	2.03e-08	1.02e-06	9.25678				LINC00982	-1.84074	3.65034	-8.44067	1.83358e-10	1.49895e-08	13.7695				RNF139-AS1	-1.88902	3.72234	-5.53909	2.59763e-05	0.000328629	2.40069
		LINC01231	-1.83694	4.11394	-7.4821	7.34e-09	4.23753e-07	10.2534				LOC339539	-1.83844	3.96736	-5.93222	5.64429e-07	9.07713e-06	5.84298				PART1	-1.8874	3.10391	-7.6655	3.58025e-07	1.32537e-05	6.71195
		AB074162 /// MIR181A2HG	-1.83014	3.66474	-6.69462	7.96e-08	3.06218e-06	7.91666				LOC400043	-1.83595	2.64987	-7.7544	1.58e-09	8.06718e-08	11.6439				LOC101927274	-1.88661	2.87967	-8.34121	1.04109e-07	6.07537e-06	7.953
		EIF3J-AS1	-1.82685	3.35361	-6.26261	3e-07	9.64e-06	6.61737				MIR210HG	-1.83432	4.27477	-7.48249	3.74136e-09	1.66831e-07	10.7895				LOC101927640	-1.86269	3.34415	-5.36488	3.79e-05	0.000419565	2.02278
		MIR670HG	-1.82271	3.59922	-4.77783	2.91e-05	0.000401438	2.15427				LOC101929172	-1.83387	3.29555	-6.5437	7.71626e-08	1.91363e-06	7.80225				FIRRE	-1.851	2.95497	-8.16463	1.42944e-07	7.69108e-06	7.63473
		EPHA5-AS1	-1.82245	3.44197	-4.5319	6.12941e-05	0.000724452	1.43184				LOC728730	-1.83221	4.79483	-7.61376	2.46246e-09	1.20783e-07	11.2028				C21orf67	-1.84102	4.36881	-6.39903	4.27442e-06	8.55757e-05	4.21569
		TMEM72-AS1	-1.82213	3.53441	-5.37544	4.64174e-06	9.58642e-05	3.93889				LOC100996251	-1.83218	3.00487	-7.90267	9.86e-10	5.88102e-08	12.1071				UCA1	-1.83328	3.05832	-7.51238	4.77668e-07	1.61583e-05	6.42193
		LINC01069	-1.812	3.29478	-6.00399	6.66e-07	1.87e-05	5.83643				RAP2C-AS1	-1.83069	3.72872	-7.43087	4.41187e-09	1.88176e-07	10.6267				HTR3A	-1.83199	2.9792	-6.32599	4.9642e-06	9.36515e-05	4.06508
		MIRLET7DHG	-1.80452	3.43747	-8.65625	2.35923e-10	2.72283e-08	13.6214				ZBED3-AS1	-1.82195	3.50204	-7.31585	6.38e-09	2.40547e-07	10.263				ZBTB20-AS1	-1.82607	2.7982	-7.56725	4.31e-07	1.53618e-05	6.52621
		LOC100133920	-1.80237	4.51136	-5.77946	1.33208e-06	3.48471e-05	5.15785				LINC00202-1	-1.80992	4.07454	-8.63765	9.98118e-11	9.93507e-09	14.3705				CLSTN2-AS1	-1.81596	2.65092	-7.8234	2.66823e-07	1.09064e-05	7.00759
		LINC00868	-1.79648	3.95792	-5.31123	5.65861e-06	0.000109923	3.74576				CPS1-IT1	-1.80938	3.27613	-9.67968	4.32e-12	6.05e-10	17.4716				LOC340107	-1.81012	3.40622	-5.24405	4.92406e-05	0.000507093	1.75893
		LOC100131496	-1.7939	3.33522	-7.19325	1.74938e-08	9.03234e-07	9.40222				LBX2-AS1	-1.80519	4.47452	-6.9636	1.98009e-08	5.79841e-07	9.14406				LOC101928516	-1.80259	2.74099	-5.50491	2.8e-05	0.000342858	2.32679
		C1orf200	-1.78919	3.02423	-6.48661	1.5053e-07	5.36983e-06	7.29217				ELFN1-AS1	-1.79325	3.6125	-6.34527	1.47092e-07	3.17136e-06	7.16647				LOC101928460	-1.79746	3.62579	-8.14767	1.47394e-07	7.69108e-06	7.60394
		LOC101929406	-1.78657	3.87363	-5.07353	1.17611e-05	0.000202415	3.03329				ZNF790-AS1	-1.78637	3.69301	-6.15263	2.7537e-07	5.19497e-06	6.549				LINC01231	-1.79531	3.95507	-6.96766	1.36678e-06	3.15485e-05	5.36375
		OVOL1-AS1	-1.78631	4.00262	-5.20752	7.78934e-06	0.000138933	3.43437				MORC2-AS1	-1.78221	2.6096	-7.47288	3.85788e-09	1.68203e-07	10.7592				LOC100506122	-1.79222	2.78546	-5.28215	4.53135e-05	0.000477985	1.84227
		LOC151121	-1.78429	2.70194	-9.1076	6.57162e-11	1.06596e-08	14.8711				LOC101927722	-1.76846	3.45014	-6.69027	4.79532e-08	1.27141e-06	8.27133				LOC100506603	-1.78856	3.63105	-7.54556	4.48618e-07	1.57177e-05	6.48505
		DAPK1-IT1 /// DAPK1-IT1	-1.78189	3.02771	-6.26636	2.96318e-07	9.6414e-06	6.62867				LINC00839	-1.76666	3.847	-5.96952	4.99883e-07	8.17308e-06	5.96239				LOC91450	-1.78142	3.91237	-5.64107	2.08719e-05	0.000288385	2.62046
		LOC101928460	-1.77553	3.73422	-8.91894	1.11777e-10	1.46204e-08	14.352				LINC01354	-1.76067	2.98092	-8.07024	5.82038e-10	4.07842e-08	12.6281				LINC01121	-1.77858	3.84088	-7.04946	1.16419e-06	2.92839e-05	5.52528
		LOC339807	-1.77531	4.59993	-7.20295	1.69895e-08	9.009e-07	9.43091				FLJ30679	-1.75985	3.22656	-6.36002	1.40197e-07	3.05629e-06	7.21377				LINC01343	-1.77761	2.44449	-6.82405	1.81539e-06	3.91407e-05	5.07795
		CKMT2-AS1	-1.7748	2.52125	-6.39045	2.02e-07	6.84218e-06	7.00271				MGC45800	-1.75783	3.65894	-7.51177	3.40758e-09	1.59182e-07	10.8818				FLJ13744	-1.76986	2.63559	-5.62955	2.14e-05	0.000293515	2.59569
		LOC100129461	-1.77112	3.89056	-4.72848	3.37815e-05	0.000441861	2.00862				LINC00662	-1.75289	4.35455	-7.15399	1.07206e-08	3.50562e-07	9.74979				TLR8-AS1	-1.7649	2.79213	-6.34919	4.73344e-06	9.2259e-05	4.113
		LOC100130700	-1.76693	3.9596	-4.97943	1.56979e-05	0.00024894	2.75253				LOC286367	-1.75106	2.63019	-7.7684	1.51e-09	7.99307e-08	11.6877				LOC728175	-1.76332	2.67184	-8.14182	1.48961e-07	7.69108e-06	7.59332
		LINC01107	-1.76374	3.67426	-5.96201	7.58e-07	2.0939e-05	5.70959				EXTL3-AS1	-1.75011	2.86435	-5.89598	6.3511e-07	9.99105e-06	5.727				ZNF205-AS1	-1.75776	2.93085	-5.55743	2.4972e-05	0.000322336	2.44029
		LOC400043	-1.76363	3.35866	-5.59238	2.3751e-06	5.61439e-05	4.5928				LINC00663	-1.73819	3.42745	-6.54306	7.73237e-08	1.91363e-06	7.8002				AB074162 /// MIR181A2HG	-1.7574	3.20237	-5.79611	1.5002e-05	0.000222984	2.95236
		ADARB2-AS1	-1.76266	4.32776	-4.91845	1.89e-05	0.000288808	2.57107				RASSF8-AS1	-1.72437	3.49816	-6.71665	4.4e-08	1.18316e-06	8.3557				LOC100505978	-1.75238	3.56556	-6.15605	7.04996e-06	0.000126899	3.71201
		FAM83C-AS1	-1.75327	3.63645	-4.97853	1.57413e-05	0.00024894	2.74985				LOC101928894	-1.72427	3.1525	-6.30541	1.6746e-07	3.50457e-06	7.03872				DAB1-AS1	-1.75063	2.34143	-6.03903	8.99546e-06	0.00015347	3.46678
		LOC100506603	-1.74805	3.72293	-5.2863	6.11062e-06	0.000116398	3.67086				RBFADN	-1.72195	3.27311	-7.19625	9.35852e-09	3.2276e-07	9.88396				LINC01111	-1.75018	3.0093	-6.30729	5.15857e-06	9.63915e-05	4.02641
		CLSTN2-AS1	-1.73715	2.71733	-8.05597	1.34189e-09	1.06419e-07	11.9194				ZNF252P-AS1	-1.71463	2.59182	-6.27574	1.84439e-07	3.76948e-06	6.94361				LOC101928844	-1.74607	3.74972	-5.48516	2.9176e-05	0.000353354	2.28404
		SLC25A21-AS1	-1.73447	4.90476	-5.39125	4.42077e-06	9.42776e-05	3.98646				LOC339807	-1.71388	4.58344	-7.19023	9.54132e-09	3.2276e-07	9.86486				LOC101929328	-1.74497	3.77069	-6.66082	2.51514e-06	5.30614e-05	4.74965
		FLJ13744	-1.73358	2.72732	-4.91604	1.91e-05	0.000288808	2.56392				LINC00408	-1.71355	2.93793	-6.3046	1.67905e-07	3.50457e-06	7.03611				GNA14-AS1	-1.74347	2.54175	-7.02081	1.23e-06	3.05808e-05	5.46882
		LOC101928597	-1.72699	3.32922	-7.89285	2.17e-09	1.4665e-07	11.4495				KIF9-AS1	-1.7124	3.86533	-7.0145	1.68019e-08	5.0716e-07	9.30617				LINC00868	-1.74301	3.79947	-5.56807	2.44074e-05	0.000319417	2.46326
		ARRDC3-AS1	-1.72027	3.05165	-6.68791	8.12464e-08	3.06549e-06	7.89657				DOCK9-AS2	-1.70242	4.13394	-6.39222	1.26e-07	2.88e-06	7.31697				LINC01134	-1.74096	5.04527	-7.01339	1.24939e-06	3.06412e-05	5.45417
		SEC24B-AS1	-1.7172	3.76822	-5.34844	5.04508e-06	9.99844e-05	3.85764				LINC01069	-1.7008	4.54391	-8.36254	2.33655e-10	1.83373e-08	13.53				DLG1-AS1	-1.73704	2.42585	-5.37513	3.70182e-05	0.000412669	2.0451
		LOC148413	-1.71362	5.15143	-4.67858	3.93e-05	0.000504	1.86164				LOC100130992	-1.69354	2.35772	-6.14691	2.80549e-07	5.24226e-06	6.53066				LINC01142	-1.73462	3.78987	-5.30202	4.33934e-05	0.000466182	1.88569
		C21orf67	-1.71217	4.39993	-5.22311	7.42e-06	0.000136	3.48115				LINC00869	-1.6881	2.83319	-6.65404	5.39316e-08	1.41085e-06	8.15545				HCG22	-1.73399	3.57995	-7.40965	5.80628e-07	1.83741e-05	6.22552
		LOC100506895	-1.70905	3.02386	-6.69871	7.86e-08	3.06e-06	7.92892				LOC101928778	-1.68289	3.78652	-7.19225	9.47955e-09	3.2276e-07	9.87127				FBXL19-AS1	-1.73358	3.42098	-5.33253	4.06069e-05	0.000445088	1.95226
		LOC100996251	-1.6961	3.09382	-5.76573	1.39e-06	3.54135e-05	5.11636				LOC145845	-1.67718	3.03447	-5.94672	5.38406e-07	8.73018e-06	5.88939				MYCNOS	-1.72693	3.16104	-5.34344	3.96552e-05	0.000437099	1.97605
		MTUS2-AS1	-1.695	3.25064	-5.02434	1.36785e-05	0.000226572	2.8864				MIRLET7DHG	-1.65895	3.44231	-7.04587	1.51851e-08	4.72908e-07	9.40605				LOC102546294	-1.72255	3.8163	-7.1267	1.00135e-06	2.69131e-05	5.67697
		LOC284933	-1.69457	2.93457	-5.21247	7.67e-06	0.000138	3.44923				LOC100505658	-1.65881	2.69451	-6.52295	8.2542e-08	1.99935e-06	7.73582				NAV2-AS2	-1.71322	2.91518	-6.86054	1.68863e-06	3.72257e-05	5.15083
		ZBED3-AS1	-1.69265	2.96191	-5.35926	4.88e-06	9.87e-05	3.89019				DNAJC27-AS1	-1.65845	2.92265	-6.14089	2.86e-07	5.26e-06	6.51136				EIF3J-AS1	-1.6854	2.83323	-5.24289	4.93653e-05	0.000507093	1.75639
		LINC00705	-1.69102	4.00963	-5.34081	5.16518e-06	0.000101341	3.8347				MFI2-AS1	-1.637	4.10734	-6.06735	3.63519e-07	6.31171e-06	6.27571				LOC401312	-1.68457	2.95332	-7.75116	3.05116e-07	1.22171e-05	6.87276
		CNTF	-1.68517	2.73533	-4.53397	6.09e-05	0.000724304	1.43788				TRAF3IP2-AS1	-1.63298	3.25087	-6.0695	3.61e-07	6.31171e-06	6.28262				FER1L6-AS1	-1.68435	2.83577	-5.98166	1.01437e-05	0.00016866	3.34593
		LOH12CR2	-1.68338	3.98065	-5.5233	2.94028e-06	6.70794e-05	4.38438				OSER1-AS1	-1.62754	3.59115	-6.05216	3.81953e-07	6.57361e-06	6.22705				LINC00521	-1.6754	3.25102	-7.38338	6.10486e-07	1.90123e-05	6.17506
		LOC101928869	-1.68189	3.72787	-4.71361	3.53e-05	0.000456231	1.96476				LINC00881	-1.62132	3.05026	-6.09135	3.36e-07	6.05139e-06	6.35261				LOC102723448	-1.67015	2.15814	-7.2261	8.26e-07	2.45503e-05	5.87094
		LOC284798	-1.67984	4.26629	-4.77633	2.92024e-05	0.000401438	2.14985				LOC285740	-1.60265	2.62579	-7.16218	1.04e-08	3.47e-07	9.7758				FLJ30403	-1.66909	2.39619	-5.97034	1.03874e-05	0.000171062	3.32204
		STAU2-AS1	-1.66819	3.37757	-4.91476	1.91e-05	0.000288808	2.5601				LINC00942	-1.57351	2.64437	-6.79239	3.44e-08	9.38579e-07	8.59776				CTD-2297D10.2	-1.66266	2.72844	-7.09145	1.07252e-06	2.84313e-05	5.60785
		ZNF213-AS1	-1.6676	2.94046	-4.60295	4.94463e-05	0.00060257	1.63962				HOTTIP	-1.50071	2.5679	-6.18152	2.50649e-07	4.86905e-06	6.64159				GATA3-AS1	-1.65677	2.72815	-5.28582	4.49521e-05	0.000476735	1.8503
		LOC340074	-1.66612	3.13193	-4.77341	2.94633e-05	0.000401438	2.14122				LOC101929591	1.50517	2.09269	6.21093	2.27762e-07	4.51382e-06	6.73586				LINC01187	-1.64762	2.4715	-6.06245	8.5661e-06	0.000147427	3.51599
		DNAJC3-AS1	-1.66531	3.07673	-4.64141	4.40072e-05	0.000553475	1.75243				LOC728175	1.53227	2.62782	6.00429	4.46375e-07	7.35957e-06	6.07373				LINC00210	-1.64346	2.43633	-5.45387	3.12158e-05	0.000368948	2.2162
		LOC101927438	-1.66206	2.61675	-4.48171	7.13068e-05	0.000818152	1.2856				FAM66D	1.55974	2.45505	6.0212	4.22e-07	7.08e-06	6.12789				LINC00698	-1.64202	2.98331	-6.27721	5.48787e-06	0.000101577	3.96412
		DOCK9-AS2	-1.65808	4.17065	-5.21638	7.58e-06	0.000138	3.46095				LOC102723448	1.56163	2.05681	7.11198	1.22722e-08	3.94721e-07	9.61632				LINC00703	-1.64043	2.66124	-5.21909	5.20005e-05	0.000512689	1.70426
		LINC01180	-1.64885	3.02588	-4.63894	4.43391e-05	0.000554097	1.74515				SHANK2-AS3	1.56599	3.06153	6.23501	2.10589e-07	4.25954e-06	6.81304				LINC00052	-1.6402	2.50755	-5.53028	2.64732e-05	0.00033083	2.38166
		NFIA-AS2	-1.64336	2.90439	-4.87114	2.1866e-05	0.000320157	2.43059				LOC100652999	1.57466	3.80867	6.20047	2.35648e-07	4.62341e-06	6.70235				DKFZp434J0226	-1.63192	3.10112	-5.37783	3.68019e-05	0.000412669	2.05098
		MGC45800	-1.6295	2.93827	-5.5127	3.04e-06	6.85169e-05	4.3524				CTD-2194D22.4	1.5752	2.34199	6.14028	2.86672e-07	5.25654e-06	6.50941				LOC101929378	-1.63159	2.99649	-5.23891	4.97964e-05	0.000507734	1.74768
		LOC100288911	-1.6282	2.9512	-5.76601	1.38864e-06	3.54135e-05	5.1172				LINC00934	1.57575	2.55355	5.89529	6.37e-07	9.99e-06	5.7248				LINC01169	-1.60228	2.34361	-5.48748	2.90308e-05	0.000353354	2.28905
		LINC00421	-1.61198	2.47376	-6.14329	4.33005e-07	1.26799e-05	6.25725				DKFZp434J0226	1.57853	2.97279	6.04503	3.91e-07	6.67e-06	6.20421				CYP1B1-AS1	-1.59991	3.04529	-5.60346	2.26226e-05	0.00030401	2.53954
		SLC2A1-AS1	-1.60264	3.51545	-5.38403	4.52e-06	9.53646e-05	3.96474				LOC100288911	1.58706	2.6378	7.95016	8.49e-10	5.37e-08	12.255				LOC151121	-1.58572	2.45711	-5.23338	5.04015e-05	0.000509731	1.73557
		LOC101928748	-1.59237	2.77526	-4.56201	5.59657e-05	0.000673649	1.51979				LINC00277	1.60306	3.33896	6.03673	4.01636e-07	6.79319e-06	6.17761				LOC400043	-1.50394	1.91221	-5.74399	1.6758e-05	0.000243549	2.84109
		MAGI2-AS2	-1.58224	2.52885	-4.67227	4.00747e-05	0.00050938	1.84308				FIRRE	1.63711	2.86978	6.4957	9.01864e-08	2.15787e-06	7.64851				HEXA-AS1	1.50486	2.78347	5.28859	4.46823e-05	0.00047645	1.85634
		LINC00899	-1.5812	2.99403	-6.06706	5.4782e-07	1.58062e-05	6.02701				TCEB3-AS1	1.65012	2.21544	7.39848	4.89331e-09	1.95932e-07	10.5244				DKFZp434L192	1.52356	2.36128	6.1964	6.48438e-06	0.0001178	3.79617
		LOC101929549	-1.57625	2.99012	-4.97608	1.58601e-05	0.00024894	2.74254				LINC01425	1.66408	3.40488	6.8044	3.31304e-08	9.15518e-07	8.6361				JAZF1-AS1	1.52633	2.08388	5.22168	5.17073e-05	0.000512372	1.70993
		LOC339874	-1.54546	2.45263	-4.55337	5.74e-05	0.000687245	1.49455				LINC00244	1.66578	3.00633	5.90702	6.12688e-07	9.77312e-06	5.76233				LINC00942	1.53375	2.55506	5.50571	2.79119e-05	0.000342858	2.32852
		C6orf123	-1.54004	3.19424	-4.9037	1.97943e-05	0.000295169	2.52725				LINC00703	1.67182	2.46925	7.00422	1.73682e-08	5.16309e-07	9.27345				FAS-AS1	1.53618	2.39658	5.22459	5.13796e-05	0.000511709	1.7163
		LOC100506860	-1.50488	2.71743	-4.49511	6.84859e-05	0.000795085	1.32461				LINC00896	1.67386	3.49089	6.59179	6.6006e-08	1.68187e-06	7.95623				DAPK1-IT1 /// DAPK1-IT1	1.56267	2.52681	5.64923	2.05e-05	0.000285	2.63799
		LOC101927814	1.51791	2.58585	4.6709	4.02e-05	0.00050938	1.83906				LINC00421	1.68293	2.32946	8.58372	1.18e-10	1.05093e-08	14.2064				LINC01089	1.56488	4.52873	5.54431	2.56862e-05	0.000327249	2.41197
		RAP2C-AS1	1.53712	2.12374	5.41047	4.16602e-06	8.98213e-05	4.04435				LINC01121	1.6993	3.68289	6.82912	3.06e-08	8.61694e-07	8.71505				FAM183CP	1.5728	2.61711	7.41221	5.78e-07	1.83741e-05	6.23044
		LINC00593	1.53938	2.72022	4.48428	7.07578e-05	0.000816628	1.29307				LOC284798	1.71547	4.49001	7.21125	8.92e-09	3.18e-07	9.93154				LOC101928401	1.5768	2.14882	6.60312	2.82475e-06	5.83386e-05	4.63276
		LINC00900	1.54565	2.85167	5.05749	1.23552e-05	0.000207188	2.98535				LOC101060553	1.71757	2.65469	6.37704	1.32648e-07	2.95901e-06	7.2683				LOC145845	1.57781	2.88787	6.64973	2.57178e-06	5.3679e-05	4.72723
		LINC00354	1.54642	2.94161	5.23058	7.26e-06	0.000134	3.50355				LOC284395	1.73967	3.14687	7.87442	1.08e-09	5.88102e-08	12.019				FLG-AS1	1.58122	2.37298	5.30109	4.34818e-05	0.000466182	1.88365
		SLC8A1-AS1	1.55154	2.23797	5.23964	7.06e-06	0.000133	3.53074				LOC728084	1.74169	2.64918	7.74886	1.60357e-09	8.06718e-08	11.6266				LOC283214	1.58815	2.68645	7.08466	1.08682e-06	2.84313e-05	5.59451
		LOC645355	1.55652	2.30183	4.77457	2.93594e-05	0.000401438	2.14465				EIF3J-AS1	1.74903	3.30977	9.44748	8.59226e-12	1.05363e-09	16.7924				LINC00587	1.60254	2.59885	5.38258	3.64245e-05	0.000412669	2.06132
		LINC00535	1.57117	3.40711	4.84743	2.3509e-05	0.000336676	2.36026				SLC2A1-AS1	1.81336	2.75418	7.40216	4.84e-09	1.96e-07	10.536				LOC100996251	1.60587	2.24005	5.84718	1.34642e-05	0.000207701	3.0611
		KCNQ1-AS1	1.57273	2.72601	4.86696	2.21471e-05	0.000321871	2.41819				LINC00899	1.8367	2.68357	8.46696	1.69e-10	1.44e-08	13.85				GPR1-AS	1.60767	2.2665	5.53635	2.61296e-05	0.000328629	2.39478
		DKFZP434L187	1.57288	2.69566	5.00939	1.43204e-05	0.000232203	2.84181				MIR100HG	1.9471	3.57758	10.969	1.07132e-13	2.62741e-11	21.1127				LINC00919	1.61699	3.34449	5.417	3.38066e-05	0.000390168	2.13617
		MIR100HG	1.58735	2.3289	5.495	3.21e-06	7.15448e-05	4.29903				NDUFB2-AS1	2.00626	4.26387	7.29836	6.74296e-09	2.49617e-07	10.2077				LOC101927129	1.63709	2.74451	7.72585	3.19847e-07	1.25508e-05	6.82534
		ATP11A-AS1	1.59318	3.02846	4.5793	5.31153e-05	0.000643286	1.57036				NCBP2-AS2	2.01059	7.28906	6.12241	3.03843e-07	5.51981e-06	6.45216				LOC101928778	1.63792	3.65919	5.44085	3.21065e-05	0.000374958	2.18796
		EHMT1-IT1	1.59701	3.02885	4.82685	2.5033e-05	0.00035082	2.2993				LOH12CR2	2.01621	5.54308	7.57302	2.80337e-09	1.34152e-07	11.0747				LOC284837	1.63815	2.32629	5.92711	1.13754e-05	0.000178549	3.23064
		TCEB3-AS1	1.59969	2.30679	5.38029	4.57279e-06	9.54448e-05	3.95349				FGF10-AS1	2.0282	3.4315	9.42455	9.20003e-12	1.06179e-09	16.7249				FGD5-AS1	1.64041	6.54651	5.56783	2.44202e-05	0.000319417	2.46273
		LINC00294	1.60876	2.07564	6.15084	4.23043e-07	1.26799e-05	6.28003				HOXD-AS2	2.13988	2.97697	9.07905	2.59658e-11	2.83027e-09	15.7005				KCNQ1-AS1	1.64266	2.73013	5.31523	4.21638e-05	0.000459585	1.91452
		LOC100507534	1.60922	2.24475	5.13864	9.62816e-06	0.000170184	3.22802				AB074162 /// MIR181A2HG	2.17203	2.91883	11.5486	2.1819e-14	7.13482e-12	22.676				LOC401324	1.64329	2.44201	7.15716	9.43801e-07	2.60808e-05	5.73656
		ACTA2-AS1	1.63144	2.88962	4.61112	4.82378e-05	0.000591516	1.66357				LOC100133920	2.27451	3.44013	8.03141	6.58e-10	4.3e-08	12.5076				MKNK1-AS1	1.64494	3.87827	5.56309	2.47e-05	0.000320542	2.45252
		LINC00896	1.63288	3.43746	4.75467	3.11937e-05	0.000413527	2.08588				CPS1-IT1	2.4461	3.09353	20.1693	9.92059e-23	1.94642e-19	41.1512				LINC00408	1.64968	2.79317	5.39493	3.5462e-05	0.000404533	2.08819
		LINC00410	1.63306	2.19948	5.05913	1.22929e-05	0.000207188	2.99027														LOC101927460	1.65437	2.54753	6.49238	3.53421e-06	7.14857e-05	4.40714
		LINC01352	1.63496	2.44039	4.6141	4.78054e-05	0.000589901	1.67228														LOC101928505	1.65569	3.86292	5.8039	1.48e-05	0.000221006	2.96897
		DLGAP1-AS2	1.63544	2.82764	5.02009	1.39e-05	0.000227	2.87375														LINC-PINT	1.66067	2.87888	5.24316	4.93365e-05	0.000507093	1.75698
		LINC00324	1.63577	2.19056	6.14792	4.2687e-07	1.26799e-05	6.27122														LIMD1-AS1	1.66989	4.61688	5.39491	3.54636e-05	0.000404533	2.08815
		LOC101929319	1.64684	2.00613	4.52911	6.18114e-05	0.000726191	1.42372														LOH12CR2	1.66995	2.80656	5.73864	1.69496e-05	0.000244523	2.82966
		LOC146513	1.64929	2.41412	5.35078	5.00867e-06	9.99844e-05	3.8647														LINC01354	1.67361	2.8676	5.94054	1.10585e-05	0.000176397	3.25906
		CYP4F62P	1.65489	2.2537	4.71712	3.49693e-05	0.000454369	1.97512														PLCG1-AS1	1.67527	2.65486	5.24407	4.92382e-05	0.000507093	1.75898
		BAALCOS	1.66397	2.90396	4.76517	3.02124e-05	0.000403243	2.11687														LOC101929076	1.67823	2.7406	5.2434	4.93108e-05	0.000507093	1.7575
		FGF13-AS1	1.67383	3.05189	6.75263	6.67e-08	2.67e-06	8.09039														TRAF3IP2-AS1	1.68131	3.17625	7.53546	4.57263e-07	1.57395e-05	6.46585
		LINC01057	1.67507	2.61286	4.90264	1.98584e-05	0.000295169	2.52411														PPP3CB-AS1	1.68226	3.45557	5.46124	3.07225e-05	0.000368948	2.23219
		LINC00382	1.67754	2.1633	6.9182	4.02556e-08	1.79503e-06	8.58503														LOC100499489	1.68247	3.49514	7.18592	8.93e-07	2.54e-05	5.7927
		CHL1-AS1	1.68336	2.12264	6.94941	3.66122e-08	1.75203e-06	8.67804														FLJ39080	1.68405	2.90069	6.01389	9.48119e-06	0.000160363	3.41387
		LOC286367	1.69341	2.18737	5.63405	2.08808e-06	4.99611e-05	4.71859														LOC101927027	1.6871	2.53113	7.14105	9.738e-07	2.6536e-05	5.70506
		ATP6V0E2-AS1	1.69483	2.28586	6.62134	9.96002e-08	3.68709e-06	7.69692														LOC101927592	1.69104	3.43034	6.32707	4.95324e-06	9.36515e-05	4.0673
		LOC729506	1.6964	3.24171	4.76884	2.99e-05	0.000401796	2.12771														LINC01449	1.69739	2.27608	7.97862	2.00492e-07	8.94013e-06	7.29486
		LINC-PINT	1.70179	2.50516	5.79302	1.27739e-06	3.38681e-05	5.19883														LINC00184	1.69908	3.94183	5.54992	2.53782e-05	0.000325438	2.42409
		LINC00261	1.70191	2.61843	5.06355	1.21e-05	0.000206906	3.00345														CPEB2-AS1	1.70251	2.2959	6.34756	4.74932e-06	9.2259e-05	4.10962
		LOC102724323	1.7218	2.19387	5.71035	1.65e-06	4.08e-05	4.94905														LOC728730	1.70788	4.02355	5.78187	1.5462e-05	0.000228063	2.922
		LINC01019	1.72799	2.43161	6.79833	5.79929e-08	2.37046e-06	8.2271														LOC101927620	1.71001	2.74489	5.23755	4.99453e-05	0.000507734	1.74468
		LOC101927914	1.73012	3.00709	6.93477	3.82773e-08	1.78429e-06	8.63443														RAP2C-AS1	1.71562	3.57682	5.89528	1.22e-05	0.000189411	3.16323
		LOC553103	1.74162	4.52796	4.51967	6.36e-05	0.000742739	1.39617														LOC284294	1.7302	2.6087	5.50497	2.79564e-05	0.000342858	2.32692
		HP08942	1.74525	3.08661	4.89219	2.05035e-05	0.000302466	2.49306														LOC100507534	1.73597	2.22103	8.25652	1.21e-07	6.79099e-06	7.80088
		LOC100996654	1.74791	2.44688	5.02016	1.38547e-05	0.000226572	2.87396														LINC00659	1.74865	2.85551	5.98913	9.98591e-06	0.000167456	3.3617
		LOC101927129	1.75716	2.58945	6.99525	3.18539e-08	1.56243e-06	8.81455														LOC101927914	1.75236	3.07008	6.35192	4.70703e-06	9.2259e-05	4.11863
		MDS2	1.76368	3.35784	5.11616	1.03173e-05	0.00018063	3.16073														LOC729506	1.75771	3.27445	5.44499	3.18205e-05	0.000373843	2.19694
		C15orf37	1.77822	2.52739	6.61	1.0312e-07	3.74669e-06	7.66288														HOXD-AS2	1.76736	3.76715	5.83956	1.3683e-05	0.000208109	3.0449
		LINC01281	1.78963	2.95557	5.92303	8.55e-07	2.32911e-05	5.59176														HP09025	1.76805	3.54588	5.57792	2.38968e-05	0.000318949	2.4845
		LOC100130691	1.79476	3.83117	4.83297	2.46e-05	0.000347	2.31742														LINC00982	1.77746	2.74303	5.77841	1.55762e-05	0.000228063	2.9146
		ENO1-AS1	1.80105	3.11802	4.61531	4.76301e-05	0.000589901	1.67584														LOC101927380	1.78243	2.69368	7.49048	4.9791e-07	1.65576e-05	6.38017
		LINC01354	1.80879	2.99036	5.82165	1.16919e-06	3.14239e-05	5.28537														C15orf37	1.79068	3.96262	5.80653	1.47e-05	0.000221006	2.97458
		LOC101060553	1.80978	2.6243	6.85005	4.95338e-08	2.11272e-06	8.38167														LINC01346	1.79591	2.83557	7.68742	3.43637e-07	1.29657e-05	6.75319
		FAM183CP	1.81467	2.37675	9.45288	2.51534e-11	5.6968e-09	15.8087														LINC00535	1.79877	3.31457	9.08183	2.87602e-08	2.45337e-06	9.24214
		MIATNB	1.81708	4.70212	4.96762	1.62762e-05	0.000253443	2.71737														APTR	1.80049	4.08282	5.62426	2.16364e-05	0.000294796	2.58432
		CELSR3-AS1	1.82514	2.45616	6.39639	1.99e-07	6.84e-06	7.02062														LINC00540	1.81865	2.91962	6.92496	1.48671e-06	3.39177e-05	5.27907
		LOC283045	1.87258	3.59721	7.8027	2.83e-09	1.85016e-07	11.1885														LINC01101	1.82428	3.31386	5.37515	3.70167e-05	0.000412669	2.04514
		LOC100506406	1.87972	2.89922	8.23619	7.92723e-10	7.06965e-08	12.435														LOC100996583	1.82447	3.09642	5.96506	1.05032e-05	0.000171062	3.31089
		PKI55	1.89768	3.98768	4.76859	2.98992e-05	0.000401796	2.12698														LOC101927623	1.83675	3.43978	6.88867	1.59718e-06	3.60191e-05	5.2069
		LINC00167	1.9058	2.49397	7.25057	1.47167e-08	8.02062e-07	9.57172														DGCR11	1.83686	3.28832	7.25362	7.83147e-07	2.3639e-05	5.92439
		LOC100134368	1.93321	3.64947	7.76338	3.18e-09	2.01153e-07	11.0744														LINC01127	1.83955	2.82025	10.2094	4.6038e-09	5.31333e-07	11.0694
		LINC01127	1.93893	2.6435	10.1825	3.48e-12	1.56e-09	17.7362														LOC100130992	1.84192	2.30208	8.09426	1.62373e-07	7.96655e-06	7.50673
		LOC101928505	1.95992	3.03849	5.72529	1.57492e-06	3.96153e-05	4.99416														LOC286367	1.84325	3.01062	5.70453	1.82269e-05	0.000256616	2.75663
		CPS1-IT1	1.98071	3.57867	6.29448	2.71732e-07	9.03623e-06	6.71351														LOC101929631	1.85755	3.22103	8.34136	1.04081e-07	6.07537e-06	7.95327
		LOC728730	1.98316	4.13908	5.54937	2.71275e-06	6.26167e-05	4.46301														LOC283045	1.86932	3.70269	9.7032	1.02907e-08	1.06265e-06	10.2686
		GRIK1-AS2	2.00415	2.72988	7.61877	4.8835e-09	2.9942e-07	10.6533														ZBED3-AS1	1.88252	5.64322	5.84417	1.35503e-05	0.000207701	3.05469
		LOC284837	2.04152	3.29901	5.30058	5.84743e-06	0.000112477	3.71376														TP53TG1	1.88374	5.58237	5.30267	4.33322e-05	0.000466182	1.88711
		LINC00982	2.16923	4.0525	6.01845	6.36532e-07	1.80997e-05	5.88013														C10orf85	1.88496	3.10529	7.17853	9.05489e-07	2.53796e-05	5.77828
																						LINC00167	1.89353	2.61123	10.6743	2.25e-09	3.6852e-07	11.7782
																						LOC100506406	1.89911	2.99221	10.2232	4.50545e-09	5.31333e-07	11.0908
																						INTS6-AS1	1.90826	4.26996	6.0998	7.92429e-06	0.000138817	3.59436
																						DIO3OS	1.91154	4.6667	7.95695	2.08613e-07	9.09551e-06	7.25496
																						LOC338694	1.92917	2.72474	8.73931	5.16977e-08	3.38103e-06	8.65501
																						LOC101928894	1.95824	3.12003	13.055	8.09052e-11	3.9684e-08	15.0453
																						LOC101927406	1.96276	2.58024	12.3437	2.07245e-10	6.7769e-08	14.1283
																						LOC101927722	1.97714	3.39329	11.4776	6.91513e-10	1.35675e-07	12.9455
																						TCEB3-AS1	1.9842	5.49739	6.97734	1.34101e-06	3.15485e-05	5.38291
																						MIR210HG	2.02841	4.43145	5.70237	1.8311e-05	0.000256616	2.75201
																						MIR100HG	2.08975	3.98776	5.72862	1.7315e-05	0.000247971	2.80822
																						LOC284395	2.09712	4.89596	9.63063	1.16e-08	1.10016e-06	10.1512
																						LOC100130691	2.13835	3.70999	6.99285	1.30075e-06	3.15072e-05	5.4136
																						LOC100996286	2.15552	4.01882	5.45499	3.11398e-05	0.000368948	2.21865
																						WHSC1L1	2.16532	7.23987	7.63848	3.76628e-07	1.36842e-05	6.661
																						LOC100134368	2.16738	3.6213	12.1184	2.81703e-10	6.90877e-08	13.8278
																						LINC01136	2.17901	4.04726	8.92859	3.73212e-08	2.71201e-06	8.98137
																						EPB41L4A-AS2	2.21017	3.55967	7.84734	2.55263e-07	1.06559e-05	7.05212
																						ASB16-AS1	2.21783	3.53867	8.37472	9.80751e-08	6.07537e-06	8.01292
																						LOC100132356	2.30241	3.382	10.4327	3.25754e-09	4.56521e-07	11.4129
																						LOC100133920	2.30606	3.00267	10.525	2.82792e-09	4.26799e-07	11.5533
																						LINC00294	2.39366	5.63934	8.74583	5.11167e-08	3.38103e-06	8.66634
																						LINC00324	2.53397	4.52323	6.14071	7.27804e-06	0.000129814	3.67997
																						ATP6V0E2-AS1	2.53524	3.9137	9.16624	2.49452e-08	2.22466e-06	9.38447
																						MGC45800	2.5474	3.95424	5.61609	2.2e-05	0.000297931	2.56674
																						SLC25A21-AS1	2.54916	7.93275	5.96296	1.05497e-05	0.000171062	3.30645
																						LINC00899	2.65671	4.43825	5.92775	1.13599e-05	0.000178549	3.23202
																						LOC100288911	2.82524	4.49011	7.43091	5.57575e-07	1.82327e-05	6.26629
