# Supplementary material for: Comprehensive analysis of differential immunocyte infiltration and the potential ceRNA networks during epicardial adipose tissue development in congenital heart disease
Source: J Transl Med. 2020 Mar 2;18:111. doi: 10.1186/s12967-020-02279-y (PMC7053131; doi:10.1186/s12967-020-02279-y)
Supplement: Supplementary file 3 — Additional file 3: Table S3. The Gene Ontology enrichment terms for codifferentially expressed mRNAs among the neonatal, infant and child EAT samples. [file 12967_2020_2279_MOESM3_ESM.xlsx]

## Sheet: Co-DE mRNAs_GO analysis
Co-DE mRNAs_BP		Category	Term	Description	LogP	Log(q-value)	Genes	Symbols				Category	Term	Description	LogP	Log(q-value)	Genes	Symbols				Category	Term	Description	LogP	Log(q-value)	Genes	Symbols
		GO Biological Processes	GO:0045662	negative regulation of myoblast differentiation	-4.09885	0	6662954779041	SOX9,CXCL14,TMEM38A		Co-DE mRNAs_CC		GO Biological Processes	GO:0045662	negative regulation of myoblast differentiation	-4.09885	0	66629547	SOX9,CXCL14		Co-DE mRNAs_MF		GO Molecular Functions	GO:0005261	cation channel activity	-1.91211	0	7904193589	TMEM38A,CACNA2D4
		GO Biological Processes	GO:0045662	negative regulation of myoblast differentiation	-4.09885	0	66629547	SOX9,CXCL14				GO Biological Processes	GO:0045662	negative regulation of myoblast differentiation	-4.09885	0	66629547	SOX9,CXCL14				GO Molecular Functions	GO:0005261	cation channel activity	-1.91211	0	7904193589	TMEM38A,CACNA2D4
		GO Biological Processes	GO:0045661	regulation of myoblast differentiation	-3.44042	0	66629547	SOX9,CXCL14				GO Biological Processes	GO:0045661	regulation of myoblast differentiation	-3.44042	0	66629547	SOX9,CXCL14				GO Molecular Functions	GO:0005216	ion channel activity	-1.69134	0	7904193589	TMEM38A,CACNA2D4
		GO Biological Processes	GO:0045445	myoblast differentiation	-3.04143	0	66629547	SOX9,CXCL14				GO Biological Processes	GO:0045445	myoblast differentiation	-3.04143	0	66629547	SOX9,CXCL14				GO Molecular Functions	GO:0022838	substrate-specific channel activity	-1.66629	0	7904193589	TMEM38A,CACNA2D4
		GO Biological Processes	GO:0048839	inner ear development	-2.35249	0	66629547	SOX9,CXCL14				GO Biological Processes	GO:2000503	positive regulation of natural killer cell chemotaxis	-2.49149	0	9547	CXCL14				GO Molecular Functions	GO:0046873	metal ion transmembrane transporter activity	-1.64942	0	7904193589	TMEM38A,CACNA2D4
		GO Biological Processes	GO:0043583	ear development	-2.23919	0	66629547	SOX9,CXCL14				GO Biological Processes	GO:0048839	inner ear development	-2.35249	0	66629547	SOX9,CXCL14				GO Molecular Functions	GO:0015267	channel activity	-1.61145	0	7904193589	TMEM38A,CACNA2D4
		GO Biological Processes	GO:0035690	cellular response to drug	-1.78721	0	666279041	SOX9,TMEM38A				GO Biological Processes	GO:2000501	regulation of natural killer cell chemotaxis	-2.31572	0	9547	CXCL14				GO Molecular Functions	GO:0022803	passive transmembrane transporter activity	-1.60969	0	7904193589	TMEM38A,CACNA2D4
		GO Biological Processes	GO:0019932	second-messenger-mediated signaling	-1.63837	0	666279041	SOX9,TMEM38A				GO Biological Processes	GO:0043583	ear development	-2.23919	0	66629547	SOX9,CXCL14				GO Molecular Functions	GO:0022890	inorganic cation transmembrane transporter activity	-1.40635	0	7904193589	TMEM38A,CACNA2D4
		GO Biological Processes	GO:0030335	positive regulation of cell migration	-1.47783	0	66629547	SOX9,CXCL14				GO Biological Processes	GO:0035747	natural killer cell chemotaxis	-2.22879	0	9547	CXCL14				GO Molecular Functions	GO:0008324	cation transmembrane transporter activity	-1.34376	0	7904193589	TMEM38A,CACNA2D4
		GO Biological Processes	GO:0007423	sensory organ development	-1.47343	0	66629547	SOX9,CXCL14				GO Biological Processes	GO:0140131	positive regulation of lymphocyte chemotaxis	-1.94904	0	9547	CXCL14
		GO Biological Processes	GO:2000147	positive regulation of cell motility	-1.44331	0	66629547	SOX9,CXCL14				GO Biological Processes	GO:1901623	regulation of lymphocyte chemotaxis	-1.84054	0	9547	CXCL14
		GO Biological Processes	GO:0051272	positive regulation of cellular component movement	-1.42118	0	66629547	SOX9,CXCL14				GO Biological Processes	GO:2000403	positive regulation of lymphocyte migration	-1.70478	0	9547	CXCL14
		GO Biological Processes	GO:0071417	cellular response to organonitrogen compound	-1.40902	0	666279041	SOX9,TMEM38A				GO Biological Processes	GO:0030335	positive regulation of cell migration	-1.47783	0	66629547	SOX9,CXCL14
		GO Biological Processes	GO:0040017	positive regulation of locomotion	-1.40235	0	66629547	SOX9,CXCL14				GO Biological Processes	GO:2000401	regulation of lymphocyte migration	-1.47644	0	9547	CXCL14
		GO Biological Processes	GO:1901699	cellular response to nitrogen compound	-1.32923	0	666279041	SOX9,TMEM38A				GO Biological Processes	GO:0007423	sensory organ development	-1.47343	0	66629547	SOX9,CXCL14
		GO Biological Processes	GO:0034765	regulation of ion transmembrane transport	-2.71622	0	1.00638e+19	COX17,TMEM38A,CACNA2D4,GRAMD1B				GO Biological Processes	GO:0048247	lymphocyte chemotaxis	-1.4697	0	9547	CXCL14
		GO Biological Processes	GO:0034765	regulation of ion transmembrane transport	-2.71622	0	100637904193589	COX17,TMEM38A,CACNA2D4				GO Biological Processes	GO:2000147	positive regulation of cell motility	-1.44331	0	66629547	SOX9,CXCL14
		GO Biological Processes	GO:0034762	regulation of transmembrane transport	-2.51492	0	100637904193589	COX17,TMEM38A,CACNA2D4				GO Biological Processes	GO:0051272	positive regulation of cellular component movement	-1.42118	0	66629547	SOX9,CXCL14
		GO Biological Processes	GO:0043269	regulation of ion transport	-2.25367	0	100637904193589	COX17,TMEM38A,CACNA2D4				GO Biological Processes	GO:0040017	positive regulation of locomotion	-1.40235	0	66629547	SOX9,CXCL14
		GO Biological Processes	GO:0098662	inorganic cation transmembrane transport	-2.16725	0	100637904193589	COX17,TMEM38A,CACNA2D4				GO Biological Processes	GO:0002690	positive regulation of leukocyte chemotaxis	-1.33884	0	9547	CXCL14
		GO Biological Processes	GO:0008016	regulation of heart contraction	-2.10584	0	7904193589	TMEM38A,CACNA2D4				GO Biological Processes	GO:0035622	intrahepatic bile duct development	-3.2691	0	6.66257e+21	SOX9,PSKH1,COX17,DEFA4,GRAMD1B
		GO Biological Processes	GO:0060047	heart contraction	-2.01783	0	7904193589	TMEM38A,CACNA2D4				GO Biological Processes	GO:0035622	intrahepatic bile duct development	-3.2691	0	6662	SOX9
		GO Biological Processes	GO:0003015	heart process	-1.99149	0	7904193589	TMEM38A,CACNA2D4				GO Biological Processes	GO:0060517	epithelial cell proliferation involved in prostatic bud elongation	-3.2691	0	6662	SOX9
		GO Biological Processes	GO:1903522	regulation of blood circulation	-1.96321	0	7904193589	TMEM38A,CACNA2D4				GO Biological Processes	GO:0060784	regulation of cell proliferation involved in tissue homeostasis	-3.2691	0	6662	SOX9
		GO Biological Processes	GO:0070588	calcium ion transmembrane transport	-1.91996	0	7904193589	TMEM38A,CACNA2D4				GO Biological Processes	GO:0007542	primary sex determination, germ-line	-2.96818	0	6662	SOX9
		GO Biological Processes	GO:1904062	regulation of cation transmembrane transport	-1.85924	0	1006379041	COX17,TMEM38A				GO Biological Processes	GO:0014036	neural crest cell fate specification	-2.96818	0	6662	SOX9
		GO Biological Processes	GO:0006816	calcium ion transport	-1.65874	0	7904193589	TMEM38A,CACNA2D4				GO Biological Processes	GO:0018992	germ-line sex determination	-2.96818	0	6662	SOX9
		GO Biological Processes	GO:0070838	divalent metal ion transport	-1.57196	0	7904193589	TMEM38A,CACNA2D4				GO Biological Processes	GO:0019100	male germ-line sex determination	-2.96818	0	6662	SOX9
		GO Biological Processes	GO:0072511	divalent inorganic cation transport	-1.5653	0	7904193589	TMEM38A,CACNA2D4				GO Biological Processes	GO:0060516	primary prostatic bud elongation	-2.96818	0	6662	SOX9
		GO Biological Processes	GO:0015672	monovalent inorganic cation transport	-1.49572	0	1006379041	COX17,TMEM38A				GO Biological Processes	GO:0060532	bronchus cartilage development	-2.96818	0	6662	SOX9
		GO Biological Processes	GO:0008015	blood circulation	-1.48078	0	7904193589	TMEM38A,CACNA2D4				GO Biological Processes	GO:0061145	lung smooth muscle development	-2.96818	0	6662	SOX9
		GO Biological Processes	GO:0071407	cellular response to organic cyclic compound	-1.47636	0	5747679041	GRAMD1B,TMEM38A				GO Biological Processes	GO:0007538	primary sex determination	-2.79219	0	6662	SOX9
		GO Biological Processes	GO:0003013	circulatory system process	-1.4676	0	7904193589	TMEM38A,CACNA2D4				GO Biological Processes	GO:0060221	retinal rod cell differentiation	-2.79219	0	6662	SOX9
		GO Biological Processes	GO:0044057	regulation of system process	-1.38013	0	7904193589	TMEM38A,CACNA2D4				GO Biological Processes	GO:0072034	renal vesicle induction	-2.79219	0	6662	SOX9
		GO Biological Processes	GO:0007507	heart development	-2.46597	0	5681666210063	PSKH1,SOX9,COX17				GO Biological Processes	GO:0072190	ureter urothelium development	-2.79219	0	6662	SOX9
		GO Biological Processes	GO:0007507	heart development	-2.46597	0	5681666210063	PSKH1,SOX9,COX17				GO Biological Processes	GO:0003415	chondrocyte hypertrophy	-2.66736	0	6662	SOX9
		GO Biological Processes	GO:0071396	cellular response to lipid	-2.41902	0	1669666257476	DEFA4,SOX9,GRAMD1B				GO Biological Processes	GO:0014034	neural crest cell fate commitment	-2.66736	0	6662	SOX9
		GO Biological Processes	GO:0071396	cellular response to lipid	-2.41902	0	1669666257476	DEFA4,SOX9,GRAMD1B				GO Biological Processes	GO:0048866	stem cell fate specification	-2.66736	0	6662	SOX9
		GO Biological Processes	GO:0006959	humoral immune response	-1.8143	0	166955061	DEFA4,SUSD4				GO Biological Processes	GO:0060018	astrocyte fate commitment	-2.66736	0	6662	SOX9
		GO Biological Processes	GO:0006959	humoral immune response	-1.8143	0	166955061	DEFA4,SUSD4				GO Biological Processes	GO:0060737	prostate gland morphogenetic growth	-2.66736	0	6662	SOX9
		GO Biological Processes	GO:0006091	generation of precursor metabolites and energy	-1.50331	0	12410063	ADH1A,COX17				GO Biological Processes	GO:0061009	common bile duct development	-2.66736	0	6662	SOX9
		GO Biological Processes	GO:0006091	generation of precursor metabolites and energy	-1.50331	0	12410063	ADH1A,COX17				GO Biological Processes	GO:0070384	Harderian gland development	-2.66736	0	6662	SOX9
												GO Biological Processes	GO:0072191	ureter smooth muscle development	-2.66736	0	6662	SOX9
												GO Biological Processes	GO:0072193	ureter smooth muscle cell differentiation	-2.66736	0	6662	SOX9
												GO Biological Processes	GO:0072289	metanephric nephron tubule formation	-2.66736	0	6662	SOX9
												GO Biological Processes	GO:2000741	positive regulation of mesenchymal stem cell differentiation	-2.66736	0	6662	SOX9
												GO Biological Processes	GO:0071504	cellular response to heparin	-2.57056	0	6662	SOX9
												GO Biological Processes	GO:1901203	positive regulation of extracellular matrix assembly	-2.57056	0	6662	SOX9
												GO Biological Processes	GO:0060729	intestinal epithelial structure maintenance	-2.49149	0	6662	SOX9
												GO Biological Processes	GO:0061046	regulation of branching involved in lung morphogenesis	-2.49149	0	6662	SOX9
												GO Biological Processes	GO:0071503	response to heparin	-2.49149	0	6662	SOX9
												GO Biological Processes	GO:0072174	metanephric tubule formation	-2.49149	0	6662	SOX9
												GO Biological Processes	GO:2000138	positive regulation of cell proliferation involved in heart morphogenesis	-2.49149	0	6662	SOX9
												GO Biological Processes	GO:2000739	regulation of mesenchymal stem cell differentiation	-2.49149	0	6662	SOX9
												GO Biological Processes	GO:0007507	heart development	-2.46597	0	5681666210063	PSKH1,SOX9,COX17
												GO Biological Processes	GO:0032808	lacrimal gland development	-2.42465	0	6662	SOX9
												GO Biological Processes	GO:0046533	negative regulation of photoreceptor cell differentiation	-2.42465	0	6662	SOX9
												GO Biological Processes	GO:0072197	ureter morphogenesis	-2.42465	0	6662	SOX9
												GO Biological Processes	GO:0097065	anterior head development	-2.42465	0	6662	SOX9
												GO Biological Processes	GO:2000794	regulation of epithelial cell proliferation involved in lung morphogenesis	-2.42465	0	6662	SOX9
												GO Biological Processes	GO:0071396	cellular response to lipid	-2.41902	0	1669666257476	DEFA4,SOX9,GRAMD1B
												GO Biological Processes	GO:0030916	otic vesicle formation	-2.36676	0	6662	SOX9
												GO Biological Processes	GO:0060534	trachea cartilage development	-2.36676	0	6662	SOX9
												GO Biological Processes	GO:0061476	response to anticoagulant	-2.36676	0	6662	SOX9
												GO Biological Processes	GO:0072033	renal vesicle formation	-2.36676	0	6662	SOX9
												GO Biological Processes	GO:0072282	metanephric nephron tubule morphogenesis	-2.36676	0	6662	SOX9
												GO Biological Processes	GO:0072497	mesenchymal stem cell differentiation	-2.36676	0	6662	SOX9
												GO Biological Processes	GO:2000020	positive regulation of male gonad development	-2.36676	0	6662	SOX9
												GO Biological Processes	GO:0046532	regulation of photoreceptor cell differentiation	-2.31572	0	6662	SOX9
												GO Biological Processes	GO:0048865	stem cell fate commitment	-2.31572	0	6662	SOX9
												GO Biological Processes	GO:0060502	epithelial cell proliferation involved in lung morphogenesis	-2.31572	0	6662	SOX9
												GO Biological Processes	GO:2000018	regulation of male gonad development	-2.31572	0	6662	SOX9
												GO Biological Processes	GO:0060767	epithelial cell proliferation involved in prostate gland development	-2.27007	0	6662	SOX9
												GO Biological Processes	GO:0071600	otic vesicle morphogenesis	-2.27007	0	6662	SOX9
												GO Biological Processes	GO:2001054	negative regulation of mesenchymal cell apoptotic process	-2.27007	0	6662	SOX9
												GO Biological Processes	GO:0060174	limb bud formation	-2.22879	0	6662	SOX9
												GO Biological Processes	GO:0060433	bronchus development	-2.22879	0	6662	SOX9
												GO Biological Processes	GO:0060736	prostate gland growth	-2.22879	0	6662	SOX9
												GO Biological Processes	GO:0072173	metanephric tubule morphogenesis	-2.22879	0	6662	SOX9
												GO Biological Processes	GO:1901201	regulation of extracellular matrix assembly	-2.22879	0	6662	SOX9
												GO Biological Processes	GO:1905941	positive regulation of gonad development	-2.22879	0	6662	SOX9
												GO Biological Processes	GO:0014029	neural crest formation	-2.1911	0	6662	SOX9
												GO Biological Processes	GO:2001053	regulation of mesenchymal cell apoptotic process	-2.1911	0	6662	SOX9
												GO Biological Processes	GO:0097152	mesenchymal cell apoptotic process	-2.15645	0	6662	SOX9
												GO Biological Processes	GO:1902894	negative regulation of pri-miRNA transcription by RNA polymerase II	-2.15645	0	6662	SOX9
												GO Biological Processes	GO:0003188	heart valve formation	-2.12437	0	6662	SOX9
												GO Biological Processes	GO:0021781	glial cell fate commitment	-2.12437	0	6662	SOX9
												GO Biological Processes	GO:0030238	male sex determination	-2.09452	0	6662	SOX9
												GO Biological Processes	GO:0060009	Sertoli cell development	-2.09452	0	6662	SOX9
												GO Biological Processes	GO:0071599	otic vesicle development	-2.09452	0	6662	SOX9
												GO Biological Processes	GO:0072189	ureter development	-2.0666	0	6662	SOX9
												GO Biological Processes	GO:2000136	regulation of cell proliferation involved in heart morphogenesis	-2.01566	0	6662	SOX9
												GO Biological Processes	GO:0060219	camera-type eye photoreceptor cell differentiation	-1.99229	0	6662	SOX9
												GO Biological Processes	GO:0060438	trachea development	-1.99229	0	6662	SOX9
												GO Biological Processes	GO:0061323	cell proliferation involved in heart morphogenesis	-1.99229	0	6662	SOX9
												GO Biological Processes	GO:0072077	renal vesicle morphogenesis	-1.99229	0	6662	SOX9
												GO Biological Processes	GO:0072079	nephron tubule formation	-1.99229	0	6662	SOX9
												GO Biological Processes	GO:0090190	positive regulation of branching involved in ureteric bud morphogenesis	-1.99229	0	6662	SOX9
												GO Biological Processes	GO:1905939	regulation of gonad development	-1.99229	0	6662	SOX9
												GO Biological Processes	GO:0001502	cartilage condensation	-1.97012	0	6662	SOX9
												GO Biological Processes	GO:0030502	negative regulation of bone mineralization	-1.97012	0	6662	SOX9
												GO Biological Processes	GO:0030903	notochord development	-1.97012	0	6662	SOX9
												GO Biological Processes	GO:0048745	smooth muscle tissue development	-1.97012	0	6662	SOX9
												GO Biological Processes	GO:0060602	branch elongation of an epithelium	-1.97012	0	6662	SOX9
												GO Biological Processes	GO:0072087	renal vesicle development	-1.97012	0	6662	SOX9
												GO Biological Processes	GO:0072234	metanephric nephron tubule development	-1.97012	0	6662	SOX9
												GO Biological Processes	GO:0030277	maintenance of gastrointestinal epithelium	-1.94904	0	6662	SOX9
												GO Biological Processes	GO:0032332	positive regulation of chondrocyte differentiation	-1.94904	0	6662	SOX9
												GO Biological Processes	GO:0060008	Sertoli cell differentiation	-1.94904	0	6662	SOX9
												GO Biological Processes	GO:0098743	cell aggregation	-1.94904	0	6662	SOX9
												GO Biological Processes	GO:1903055	positive regulation of extracellular matrix organization	-1.94904	0	6662	SOX9
												GO Biological Processes	GO:2000738	positive regulation of stem cell differentiation	-1.94904	0	6662	SOX9
												GO Biological Processes	GO:0032331	negative regulation of chondrocyte differentiation	-1.92894	0	6662	SOX9
												GO Biological Processes	GO:0060487	lung epithelial cell differentiation	-1.92894	0	6662	SOX9
												GO Biological Processes	GO:0061213	positive regulation of mesonephros development	-1.92894	0	6662	SOX9
												GO Biological Processes	GO:0007530	sex determination	-1.90974	0	6662	SOX9
												GO Biological Processes	GO:0060479	lung cell differentiation	-1.90974	0	6662	SOX9
												GO Biological Processes	GO:0072170	metanephric tubule development	-1.90974	0	6662	SOX9
												GO Biological Processes	GO:0072243	metanephric nephron epithelium development	-1.90974	0	6662	SOX9
												GO Biological Processes	GO:0090189	regulation of branching involved in ureteric bud morphogenesis	-1.90974	0	6662	SOX9
												GO Biological Processes	GO:0090103	cochlea morphogenesis	-1.89137	0	6662	SOX9
												GO Biological Processes	GO:0060740	prostate gland epithelium morphogenesis	-1.87375	0	6662	SOX9
												GO Biological Processes	GO:0002053	positive regulation of mesenchymal cell proliferation	-1.85682	0	6662	SOX9
												GO Biological Processes	GO:0061217	regulation of mesonephros development	-1.85682	0	6662	SOX9
												GO Biological Processes	GO:0072273	metanephric nephron morphogenesis	-1.85682	0	6662	SOX9
												GO Biological Processes	GO:0060512	prostate gland morphogenesis	-1.84054	0	6662	SOX9
												GO Biological Processes	GO:0072207	metanephric epithelium development	-1.84054	0	6662	SOX9
												GO Biological Processes	GO:0003180	aortic valve morphogenesis	-1.82485	0	6662	SOX9
												GO Biological Processes	GO:0085029	extracellular matrix assembly	-1.82485	0	6662	SOX9
												GO Biological Processes	GO:0010669	epithelial structure maintenance	-1.80972	0	6662	SOX9
												GO Biological Processes	GO:0048873	homeostasis of number of cells within a tissue	-1.80972	0	6662	SOX9
												GO Biological Processes	GO:0060441	epithelial tube branching involved in lung morphogenesis	-1.80972	0	6662	SOX9
												GO Biological Processes	GO:0061037	negative regulation of cartilage development	-1.80972	0	6662	SOX9
												GO Biological Processes	GO:0070168	negative regulation of biomineral tissue development	-1.80972	0	6662	SOX9
												GO Biological Processes	GO:0003413	chondrocyte differentiation involved in endochondral bone morphogenesis	-1.7951	0	6662	SOX9
												GO Biological Processes	GO:0003401	axis elongation	-1.78097	0	6662	SOX9
												GO Biological Processes	GO:0003176	aortic valve development	-1.76729	0	6662	SOX9
												GO Biological Processes	GO:0003338	metanephros morphogenesis	-1.75404	0	6662	SOX9
												GO Biological Processes	GO:0061036	positive regulation of cartilage development	-1.75404	0	6662	SOX9
												GO Biological Processes	GO:0010464	regulation of mesenchymal cell proliferation	-1.74118	0	6662	SOX9
												GO Biological Processes	GO:0031128	developmental induction	-1.74118	0	6662	SOX9
												GO Biological Processes	GO:0060428	lung epithelium development	-1.71657	0	6662	SOX9
												GO Biological Processes	GO:1905332	positive regulation of morphogenesis of an epithelium	-1.71657	0	6662	SOX9
												GO Biological Processes	GO:1905314	semi-lunar valve development	-1.70478	0	6662	SOX9
												GO Biological Processes	GO:0003203	endocardial cushion morphogenesis	-1.6933	0	6662	SOX9
												GO Biological Processes	GO:0072210	metanephric nephron development	-1.66063	0	6662	SOX9
												GO Biological Processes	GO:0090184	positive regulation of kidney development	-1.66063	0	6662	SOX9
												GO Biological Processes	GO:1902893	regulation of pri-miRNA transcription by RNA polymerase II	-1.66063	0	6662	SOX9
												GO Biological Processes	GO:1903053	regulation of extracellular matrix organization	-1.66063	0	6662	SOX9
												GO Biological Processes	GO:2000826	regulation of heart morphogenesis	-1.66063	0	6662	SOX9
												Reactome Gene Sets	R-HSA-3769402	Deactivation of the beta-catenin transactivating complex	-1.65027	0	6662	SOX9
												GO Biological Processes	GO:0071364	cellular response to epidermal growth factor stimulus	-1.64016	0	6662	SOX9
												GO Biological Processes	GO:0010463	mesenchymal cell proliferation	-1.62063	0	6662	SOX9
												GO Biological Processes	GO:0031018	endocrine pancreas development	-1.62063	0	6662	SOX9
												GO Biological Processes	GO:0001754	eye photoreceptor cell differentiation	-1.61119	0	6662	SOX9
												GO Biological Processes	GO:0061614	pri-miRNA transcription by RNA polymerase II	-1.61119	0	6662	SOX9
												GO Biological Processes	GO:0003197	endocardial cushion development	-1.60196	0	6662	SOX9
												GO Biological Processes	GO:0030850	prostate gland development	-1.60196	0	6662	SOX9
												GO Biological Processes	GO:0030857	negative regulation of epithelial cell differentiation	-1.60196	0	6662	SOX9
												GO Biological Processes	GO:0060351	cartilage development involved in endochondral bone morphogenesis	-1.60196	0	6662	SOX9
												GO Biological Processes	GO:0070849	response to epidermal growth factor	-1.60196	0	6662	SOX9
												GO Biological Processes	GO:0002063	chondrocyte development	-1.59292	0	6662	SOX9
												GO Biological Processes	GO:0035272	exocrine system development	-1.58408	0	6662	SOX9
												GO Biological Processes	GO:0060042	retina morphogenesis in camera-type eye	-1.58408	0	6662	SOX9
												GO Biological Processes	GO:0090102	cochlea development	-1.58408	0	6662	SOX9
												GO Biological Processes	GO:0060425	lung morphogenesis	-1.57541	0	6662	SOX9
												GO Biological Processes	GO:0032330	regulation of chondrocyte differentiation	-1.56692	0	6662	SOX9
												GO Biological Processes	GO:0003179	heart valve morphogenesis	-1.55859	0	6662	SOX9
												GO Biological Processes	GO:0072132	mesenchyme morphogenesis	-1.53455	0	6662	SOX9
												GO Biological Processes	GO:0060688	regulation of morphogenesis of a branching structure	-1.51926	0	6662	SOX9
												GO Biological Processes	GO:0090183	regulation of kidney development	-1.51926	0	6662	SOX9
												GO Biological Processes	GO:0001658	branching involved in ureteric bud morphogenesis	-1.4973	0	6662	SOX9
												GO Biological Processes	GO:0003170	heart valve development	-1.49023	0	6662	SOX9
												GO Biological Processes	GO:0003407	neural retina development	-1.48328	0	6662	SOX9
												GO Biological Processes	GO:0046530	photoreceptor cell differentiation	-1.48328	0	6662	SOX9
												GO Biological Processes	GO:0030858	positive regulation of epithelial cell differentiation	-1.45656	0	6662	SOX9
												GO Biological Processes	GO:0060675	ureteric bud morphogenesis	-1.45656	0	6662	SOX9
												GO Biological Processes	GO:0072171	mesonephric tubule morphogenesis	-1.45013	0	6662	SOX9
												GO Biological Processes	GO:2000243	positive regulation of reproductive process	-1.44381	0	6662	SOX9
												GO Biological Processes	GO:0071300	cellular response to retinoic acid	-1.43757	0	6662	SOX9
												GO Biological Processes	GO:0061035	regulation of cartilage development	-1.42538	0	6662	SOX9
												GO Biological Processes	GO:0035019	somatic stem cell population maintenance	-1.41941	0	6662	SOX9
												GO Biological Processes	GO:0060350	endochondral bone morphogenesis	-1.41353	0	6662	SOX9
												GO Biological Processes	GO:0030500	regulation of bone mineralization	-1.40201	0	6662	SOX9
												GO Biological Processes	GO:0072078	nephron tubule morphogenesis	-1.40201	0	6662	SOX9
												GO Biological Processes	GO:0051145	smooth muscle cell differentiation	-1.39079	0	6662	SOX9
												GO Biological Processes	GO:0072088	nephron epithelium morphogenesis	-1.39079	0	6662	SOX9
												GO Biological Processes	GO:0031016	pancreas development	-1.38529	0	6662	SOX9
												GO Biological Processes	GO:0061333	renal tubule morphogenesis	-1.37987	0	6662	SOX9
												GO Biological Processes	GO:0071260	cellular response to mechanical stimulus	-1.37987	0	6662	SOX9
												GO Biological Processes	GO:0072028	nephron morphogenesis	-1.37987	0	6662	SOX9
												GO Biological Processes	GO:0030279	negative regulation of ossification	-1.37451	0	6662	SOX9
												GO Biological Processes	GO:0048708	astrocyte differentiation	-1.37451	0	6662	SOX9
												GO Biological Processes	GO:0014032	neural crest cell development	-1.36923	0	6662	SOX9
												GO Biological Processes	GO:0110110	positive regulation of animal organ morphogenesis	-1.36401	0	6662	SOX9
												GO Biological Processes	GO:0001708	cell fate specification	-1.35375	0	6662	SOX9
												GO Biological Processes	GO:0001942	hair follicle development	-1.34872	0	6662	SOX9
												GO Biological Processes	GO:0014031	mesenchymal cell development	-1.34872	0	6662	SOX9
												GO Biological Processes	GO:0048864	stem cell development	-1.34872	0	6662	SOX9
												GO Biological Processes	GO:0014068	positive regulation of phosphatidylinositol 3-kinase signaling	-1.33884	0	6662	SOX9
												GO Biological Processes	GO:0022404	molting cycle process	-1.33884	0	6662	SOX9
												GO Biological Processes	GO:0022405	hair cycle process	-1.33884	0	6662	SOX9
												GO Biological Processes	GO:0098773	skin epidermis development	-1.33884	0	6662	SOX9
												GO Biological Processes	GO:0014033	neural crest cell differentiation	-1.32444	0	6662	SOX9
												GO Biological Processes	GO:0001656	metanephros development	-1.31974	0	6662	SOX9
												GO Biological Processes	GO:0070167	regulation of biomineral tissue development	-1.31052	0	6662	SOX9
												GO Biological Processes	GO:0072080	nephron tubule development	-1.31052	0	6662	SOX9
												GO Biological Processes	GO:0061326	renal tubule development	-1.30149	0	6662	SOX9
												GO Biological Processes	GO:1904734	positive regulation of electron transfer activity	-2.96818	0	1006379041124	COX17,TMEM38A,ADH1A
												GO Biological Processes	GO:1904734	positive regulation of electron transfer activity	-2.96818	0	10063	COX17
												GO Biological Processes	GO:1904960	positive regulation of cytochrome-c oxidase activity	-2.96818	0	10063	COX17
												GO Biological Processes	GO:1904959	regulation of cytochrome-c oxidase activity	-2.57056	0	10063	COX17
												GO Biological Processes	GO:1904732	regulation of electron transfer activity	-2.49149	0	10063	COX17
												GO Biological Processes	GO:0006825	copper ion transport	-2.04038	0	10063	COX17
												GO Biological Processes	GO:0033617	mitochondrial respiratory chain complex IV assembly	-1.97012	0	10063	COX17
												GO Biological Processes	GO:0010155	regulation of proton transport	-1.92894	0	10063	COX17
												GO Biological Processes	GO:0008535	respiratory chain complex IV assembly	-1.89137	0	10063	COX17
												GO Biological Processes	GO:1904062	regulation of cation transmembrane transport	-1.85924	0	1006379041	COX17,TMEM38A
												GO Biological Processes	GO:0017004	cytochrome complex assembly	-1.74118	0	10063	COX17
												GO Biological Processes	GO:0051353	positive regulation of oxidoreductase activity	-1.54242	0	10063	COX17
												GO Biological Processes	GO:0006091	generation of precursor metabolites and energy	-1.50331	0	12410063	ADH1A,COX17
												GO Biological Processes	GO:0015672	monovalent inorganic cation transport	-1.49572	0	1006379041	COX17,TMEM38A
												Reactome Gene Sets	R-HSA-1268020	Mitochondrial protein import	-1.4697	0	10063	COX17
												GO Biological Processes	GO:0120011	intermembrane sterol transfer	-2.79219	0	5747679041	GRAMD1B,TMEM38A
												GO Biological Processes	GO:0120011	intermembrane sterol transfer	-2.79219	0	57476	GRAMD1B
												GO Biological Processes	GO:0120009	intermembrane lipid transfer	-2.22879	0	57476	GRAMD1B
												GO Biological Processes	GO:0071397	cellular response to cholesterol	-1.97012	0	57476	GRAMD1B
												GO Biological Processes	GO:0036315	cellular response to sterol	-1.89137	0	57476	GRAMD1B
												GO Biological Processes	GO:0070723	response to cholesterol	-1.80972	0	57476	GRAMD1B
												GO Biological Processes	GO:0036314	response to sterol	-1.75404	0	57476	GRAMD1B
												GO Biological Processes	GO:0071407	cellular response to organic cyclic compound	-1.47636	0	5747679041	GRAMD1B,TMEM38A
												GO Biological Processes	GO:0097306	cellular response to alcohol	-1.32918	0	57476	GRAMD1B
												GO Biological Processes	GO:0034765	regulation of ion transmembrane transport	-2.71622	0	100637904193589	COX17,TMEM38A,CACNA2D4
												GO Biological Processes	GO:0034765	regulation of ion transmembrane transport	-2.71622	0	100637904193589	COX17,TMEM38A,CACNA2D4
												GO Biological Processes	GO:0034762	regulation of transmembrane transport	-2.51492	0	100637904193589	COX17,TMEM38A,CACNA2D4
												GO Biological Processes	GO:0043269	regulation of ion transport	-2.25367	0	100637904193589	COX17,TMEM38A,CACNA2D4
												GO Biological Processes	GO:0098662	inorganic cation transmembrane transport	-2.16725	0	100637904193589	COX17,TMEM38A,CACNA2D4
												GO Biological Processes	GO:0008016	regulation of heart contraction	-2.10584	0	7904193589	TMEM38A,CACNA2D4
												GO Biological Processes	GO:0050908	detection of light stimulus involved in visual perception	-2.04038	0	93589	CACNA2D4
												GO Biological Processes	GO:0050962	detection of light stimulus involved in sensory perception	-2.04038	0	93589	CACNA2D4
												GO Biological Processes	GO:0060047	heart contraction	-2.01783	0	7904193589	TMEM38A,CACNA2D4
												GO Biological Processes	GO:0003015	heart process	-1.99149	0	7904193589	TMEM38A,CACNA2D4
												GO Biological Processes	GO:1903522	regulation of blood circulation	-1.96321	0	7904193589	TMEM38A,CACNA2D4
												GO Biological Processes	GO:0070588	calcium ion transmembrane transport	-1.91996	0	7904193589	TMEM38A,CACNA2D4
												Reactome Gene Sets	R-HSA-5576893	Phase 2 - plateau phase	-1.84054	0	93589	CACNA2D4
												GO Biological Processes	GO:0006816	calcium ion transport	-1.65874	0	7904193589	TMEM38A,CACNA2D4
												Reactome Gene Sets	R-HSA-5576892	Phase 0 - rapid depolarisation	-1.61119	0	93589	CACNA2D4
												GO Biological Processes	GO:0070838	divalent metal ion transport	-1.57196	0	7904193589	TMEM38A,CACNA2D4
												GO Biological Processes	GO:0072511	divalent inorganic cation transport	-1.5653	0	7904193589	TMEM38A,CACNA2D4
												GO Biological Processes	GO:0009584	detection of visible light	-1.48328	0	93589	CACNA2D4
												GO Biological Processes	GO:0008015	blood circulation	-1.48078	0	7904193589	TMEM38A,CACNA2D4
												GO Biological Processes	GO:0003013	circulatory system process	-1.4676	0	7904193589	TMEM38A,CACNA2D4
												KEGG Pathway	hsa05412	Arrhythmogenic right ventricular cardiomyopathy (ARVC)	-1.41941	0	93589	CACNA2D4
												GO Biological Processes	GO:0009583	detection of light stimulus	-1.40773	0	93589	CACNA2D4
												KEGG Pathway	hsa04260	Cardiac muscle contraction	-1.38529	0	93589	CACNA2D4
												GO Biological Processes	GO:0044057	regulation of system process	-1.38013	0	7904193589	TMEM38A,CACNA2D4
												KEGG Pathway	hsa05410	Hypertrophic cardiomyopathy (HCM)	-1.35885	0	93589	CACNA2D4
												KEGG Pathway	hsa05414	Dilated cardiomyopathy	-1.32444	0	93589	CACNA2D4
												GO Biological Processes	GO:0019732	antifungal humoral response	-2.57056	0	166955061	DEFA4,SUSD4
												GO Biological Processes	GO:0019732	antifungal humoral response	-2.57056	0	1669	DEFA4
												Reactome Gene Sets	R-HSA-1462054	Alpha-defensins	-2.27007	0	1669	DEFA4
												GO Biological Processes	GO:0051673	membrane disruption in other organism	-2.22879	0	1669	DEFA4
												GO Biological Processes	GO:0002227	innate immune response in mucosa	-1.89137	0	1669	DEFA4
												GO Biological Processes	GO:0006959	humoral immune response	-1.8143	0	166955061	DEFA4,SUSD4
												GO Biological Processes	GO:0002385	mucosal immune response	-1.71657	0	1669	DEFA4
												GO Biological Processes	GO:0002251	organ or tissue specific immune response	-1.68213	0	1669	DEFA4
												GO Biological Processes	GO:0050832	defense response to fungus	-1.67124	0	1669	DEFA4
												GO Biological Processes	GO:0019731	antibacterial humoral response	-1.60196	0	1669	DEFA4
												GO Biological Processes	GO:0009620	response to fungus	-1.55859	0	1669	DEFA4
												Reactome Gene Sets	R-HSA-1461973	Defensins	-1.55859	0	1669	DEFA4
												GO Biological Processes	GO:0031640	killing of cells of other organism	-1.49023	0	1669	DEFA4
												GO Biological Processes	GO:0044364	disruption of cells of other organism	-1.49023	0	1669	DEFA4
												GO Biological Processes	GO:0061844	antimicrobial humoral immune response mediated by antimicrobial peptide	-1.41353	0	1669	DEFA4
												GO Biological Processes	GO:0050829	defense response to Gram-negative bacterium	-1.31974	0	1669	DEFA4
												Reactome Gene Sets	R-HSA-5624138	Trafficking of myristoylated proteins to the cilium	-2.57056	0	192668	CYS1
												Reactome Gene Sets	R-HSA-5624138	Trafficking of myristoylated proteins to the cilium	-2.57056	0	192668	CYS1
												Reactome Gene Sets	R-HSA-5620920	Cargo trafficking to the periciliary membrane	-1.56692	0	192668	CYS1
												Reactome Gene Sets	R-HSA-2161541	Abacavir metabolism	-2.57056	0	124	ADH1A
												Reactome Gene Sets	R-HSA-2161541	Abacavir metabolism	-2.57056	0	124	ADH1A
												Reactome Gene Sets	R-HSA-2161522	Abacavir transport and metabolism	-2.27007	0	124	ADH1A
												GO Biological Processes	GO:0006069	ethanol oxidation	-2.1911	0	124	ADH1A
												Reactome Gene Sets	R-HSA-71384	Ethanol oxidation	-2.1911	0	124	ADH1A
												GO Biological Processes	GO:0006067	ethanol metabolic process	-1.94904	0	124	ADH1A
												Reactome Gene Sets	R-HSA-5365859	RA biosynthesis pathway	-1.92894	0	124	ADH1A
												GO Biological Processes	GO:0042573	retinoic acid metabolic process	-1.85682	0	124	ADH1A
												KEGG Pathway	hsa00350	Tyrosine metabolism	-1.7287	0	124	ADH1A
												GO Biological Processes	GO:0042572	retinol metabolic process	-1.67124	0	124	ADH1A
												Reactome Gene Sets	R-HSA-5362517	Signaling by Retinoic Acid	-1.64016	0	124	ADH1A
												KEGG Pathway	hsa00071	Fatty acid degradation	-1.63028	0	124	ADH1A
												KEGG Pathway	hsa00830	Retinol metabolism	-1.46308	0	124	ADH1A
												KEGG Pathway	hsa00010	Glycolysis / Gluconeogenesis	-1.45013	0	124	ADH1A
												KEGG Pathway	hsa00982	Drug metabolism - cytochrome P450	-1.43143	0	124	ADH1A
												KEGG Pathway	hsa00980	Metabolism of xenobiotics by cytochrome P450	-1.40773	0	124	ADH1A
												KEGG Pathway	hsa05204	Chemical carcinogenesis	-1.36401	0	124	ADH1A
												GO Biological Processes	GO:0034308	primary alcohol metabolic process	-1.35375	0	124	ADH1A
												GO Biological Processes	GO:0071313	cellular response to caffeine	-2.27007	0	790416662	TMEM38A,SOX9
												GO Biological Processes	GO:0071313	cellular response to caffeine	-2.27007	0	79041	TMEM38A
												GO Biological Processes	GO:0071415	cellular response to purine-containing compound	-2.15645	0	79041	TMEM38A
												GO Biological Processes	GO:0031000	response to caffeine	-2.04038	0	79041	TMEM38A
												GO Biological Processes	GO:0036270	response to diuretic	-2.04038	0	79041	TMEM38A
												GO Biological Processes	GO:0010881	regulation of cardiac muscle contraction by regulation of the release of sequestered calcium ion	-1.89137	0	79041	TMEM38A
												GO Biological Processes	GO:0010882	regulation of cardiac muscle contraction by calcium ion signaling	-1.80972	0	79041	TMEM38A
												GO Biological Processes	GO:0035690	cellular response to drug	-1.78721	0	666279041	SOX9,TMEM38A
												GO Biological Processes	GO:0010880	regulation of release of sequestered calcium ion into cytosol by sarcoplasmic reticulum	-1.76729	0	79041	TMEM38A
												GO Biological Processes	GO:0070207	protein homotrimerization	-1.76729	0	79041	TMEM38A
												GO Biological Processes	GO:0071312	cellular response to alkaloid	-1.7287	0	79041	TMEM38A
												GO Biological Processes	GO:0014808	release of sequestered calcium ion into cytosol by sarcoplasmic reticulum	-1.71657	0	79041	TMEM38A
												GO Biological Processes	GO:1903514	release of sequestered calcium ion into cytosol by endoplasmic reticulum	-1.70478	0	79041	TMEM38A
												GO Biological Processes	GO:0070296	sarcoplasmic reticulum calcium ion transport	-1.65027	0	79041	TMEM38A
												GO Biological Processes	GO:0019932	second-messenger-mediated signaling	-1.63837	0	666279041	SOX9,TMEM38A
												GO Biological Processes	GO:0070206	protein trimerization	-1.54242	0	79041	TMEM38A
												GO Biological Processes	GO:0007029	endoplasmic reticulum organization	-1.51181	0	79041	TMEM38A
												GO Biological Processes	GO:0071417	cellular response to organonitrogen compound	-1.40902	0	666279041	SOX9,TMEM38A
												GO Biological Processes	GO:0051279	regulation of release of sequestered calcium ion into cytosol	-1.36401	0	79041	TMEM38A
												GO Biological Processes	GO:0055117	regulation of cardiac muscle contraction	-1.36401	0	79041	TMEM38A
												GO Biological Processes	GO:1901699	cellular response to nitrogen compound	-1.32923	0	666279041	SOX9,TMEM38A
