# Supplementary material for: Comprehensive analysis of differential immunocyte infiltration and the potential ceRNA networks during epicardial adipose tissue development in congenital heart disease
Source: J Transl Med. 2020 Mar 2;18:111. doi: 10.1186/s12967-020-02279-y (PMC7053131; doi:10.1186/s12967-020-02279-y)
Supplement: Supplementary file 4 — Additional file 4: Table S4. The immunocyte infiltration detection of the GSE82155 and GSE115799 datasets. [file 12967_2020_2279_MOESM4_ESM.xlsx]

## Sheet: GSE82155-immunocytes
Cell	GSM2184902_AI_1.CEL	GSM2184903_AI_10.CEL	GSM2184904_AI_13.CEL	GSM2184905_AI_15.CEL	GSM2184906_AI_18.CEL	GSM2184907_AI_19.CEL	GSM2184908_AI_21.CEL	GSM2184909_AI_23.CEL	GSM2184910_AI_24.CEL	GSM2184911_AI_29.CEL	GSM2184912_AI_30.CEL	GSM2184913_AI_32.CEL	GSM2184914_AI_34.CEL	GSM2184915_AI_36.CEL	GSM2184916_AI_38.CEL	GSM2184917_AI_42.CEL	GSM2184918_AI_43.CEL	GSM2184919_AI_45.CEL	GSM2184920_AI_48.CEL	GSM2184921_AI_5.CEL	GSM2184922_AI_52.CEL	GSM2184923_AI_54.CEL	GSM2184924_AI_57.CEL	GSM2184925_AI_60.CEL	GSM2184926_AI_63.CEL	GSM2184927_AI_7.CEL	GSM2184928_AI_8.CEL	GSM2184929_AI_9.CEL	GSM2184930_BN_3.CEL	GSM2184931_BN_39.CEL	GSM2184932_BN_4.CEL	GSM2184933_BN_40.CEL	GSM2184934_BN_47.CEL	GSM2184935_BN_50.CEL	GSM2184936_BN_53.CEL	GSM2184937_BN_56.CEL	GSM2184938_BN_6.CEL	GSM2184939_BN_61.CEL	GSM2184940_BN_62.CEL	GSM2184941_CC_14.CEL	GSM2184942_CC_26.CEL	GSM2184943_CC_28.CEL	GSM2184944_CC_33.CEL	GSM2184945_CC_37.CEL	GSM2184946_CC_44.CEL	GSM2184947_CC_51.CEL
B cells naive	0.133738	0.0877186	0	0.0298087	0.0742167	0.0746394	0	0	0.011769	0	0.067422	0.07739	0.0542042	0.0556353	0.0632807	0	0.0606811	0.162681	0.117869	0.0271223	0.0753902	0.0566935	0.0641676	0	0.00690275	0.160385	0.0318167	0.0953789	0.0536963	0.144794	0.101446	0.199426	0	0.152915	0.110993	0.00881673	0.00518713	0.0261919	0.0446396	0.118632	0	0.0658738	0	0.00744945	0.0748082	0.138865
B cells memory	0	0	0.0531511	0	0.0649318	0.0162218	0.0414124	0.052639	0.024562	0.0262588	0.0638538	0	0	0.0105299	0	0	0.00565898	0	0	0.0517579	0.0232197	0	0.0275698	0.0157591	0.00427644	0	0	0.00306152	0	0	0	0	0.0204421	0.0785045	0	0.00944135	0.0199197	0	0	0	0.0677948	0	0.0147144	0	0.0116152	0
Plasma cells	0	0	0.0188125	0.0157817	0	0.00325233	0.0205976	0.00935784	0.0185145	0.0280168	0	0.0288887	0.00108144	0	0.0123384	0.0249072	0	0	0	0.00201964	0.000356636	0.00626347	0	0.0219381	0.0351893	0	0.0184676	0	0.00364893	0	0	0	0.0223554	0	0.012246	0.0375961	0.0410854	0.0487361	0.0298075	0	0	0	0.0319501	0.0323211	0	0
T cells CD8	0	0	0	0.0479158	0	0	0	0.133219	0.034498	0.0264968	0.0055349	0.00977657	0	0.0843316	0.0244214	0.138181	0	0	0.0591847	0	0	0.0345946	0	0	0.135727	0	0.0866825	0	0	0.00718849	0.00787858	0	0.0736275	0	0	0.027499	0.0266611	0.0123339	0.0495535	0.0406973	0.0754587	0	0.269637	0.0324132	0	0
T cells CD4 naive	0.121153	0	0	0	0.00840076	0.0649641	0	0.00539612	0	0	0.295108	0.0618184	0.0290539	0.0260566	0	0.219349	0.182643	0.133694	0.249433	0.0524861	0.188306	0	0.338952	0	0.180824	0.275873	0	0.129809	0.0167537	0.0606631	0.232754	0.138833	0	0	0	0	0.0196533	0	0.118945	0	0	0.387503	0	0	0.20117	0.142058
T cells CD4 memory resting	0.0853357	0.203701	0.187414	0.129555	0.0642557	0.174658	0.140307	0	0.192422	0.121252	0.0457402	0.0452161	0.0565797	0.0601335	0.10817	0.000312372	0.152434	0	0	0.117326	0.0843465	0.079256	0	0.161579	0.0163439	0.0198948	0.0960815	0.0971136	0.0683623	0.0237769	0	0.132089	0.0668364	0.081729	0.147507	0.072359	0.0190722	0.14326	0.0341689	0.196689	0.134923	0.055444	0	0.109418	0.0454871	0
T cells CD4 memory activated	0.0410248	0.0173597	0	0.00558062	0.00899734	0.0765068	0	0.00630109	0	0	0.0497542	0	0.00961997	0	0	0	0.057433	0.0275152	0.080581	0	0.025691	0	0.0508854	0	0	0.0462185	0	0.00905219	0	0.00633684	0.0545304	0.0298299	0	0	0	0	0	0	0	0	0	0.0717353	0	0	0.0574543	0.0440238
T cells follicular helper	0	0.00382434	0.0103918	0	0.0242893	0	0	0.0506419	0	0.000934705	0	0.0234482	0.0132279	0.000666609	0	0.106896	0.0506742	0.0291214	0.0791175	0.050006	0.0334418	0.00499474	0.0200561	0	0.00889639	0	0	0.0932644	0.0411242	0.0286089	0.0265073	0.0421727	0	0.129479	0.0434402	0.073077	0.0280684	0.000339874	0	0.00597219	0	0.00840001	0.126026	0.0708398	0.0395153	0.057399
T cells regulatory (Tregs)	0	0	0	0.0069113	0.0300575	0	0.00540076	0	0.0363473	0	0	0.0270171	0.0100662	0.0786116	0.0317011	0.0163164	0	0.0289886	0.0284027	0	0	0.0488201	0.0144104	0	0.0157842	0	0.0180486	0	0	0.0269232	0.00912676	0	0.0337734	0	0	0	0.0314404	0.0438167	0.0266721	0.00478312	0.0177643	0	0	0	0	0
T cells gamma delta	0.066455	0.0583228	0.00774248	0	0.103449	0.184089	0.00457725	0.0727282	0	0.0694176	0.0442883	0.100948	0.0461309	0	0.0232885	0	0.302072	0.217817	0.19598	0.0602942	0.0621374	0	0.176535	0.035826	0.00407166	0.0750396	0	0.0900604	0.0134934	0.0434919	0.0602598	0.0441585	0	0.191959	0.0397581	0.0422506	0.0311402	0.0423434	0.0180386	0.0303709	0.0242665	0.172248	0.0100842	0.124438	0.29402	0.209087
NK cells resting	0.102288	0	0.0308817	0.0424091	0.1045	0.0190636	0.0515477	0.00205287	0.0368232	0.0574319	0.10441	0.0642781	0.0443404	0.0107198	0.0142679	0.0483645	0	0.103279	0	0	0	0.0312124	0.0555825	0.0459226	0.017607	0.0500074	0.0445084	0	0.00493365	0.0982094	0.0827525	0.127878	0	0.00221363	0	0	0	0	0	0.048327	0	0.0194768	0.0572449	0	0	0
NK cells activated	0	0.0866724	0.0212093	0	0	0	0.0202299	0	0.0289094	0.020739	0	0	0	0.0392101	0	0	0	0	0	0.0549621	0.00979818	0.00836271	0	0	0.0127823	0	0.0159404	0.0300515	0.00731364	0	0	0	0.087414	0	0.100313	0.135753	0.0318517	0.0521582	0.0547156	0.023085	0.0115675	0	0.0372489	0.0232796	0	0
Monocytes	0.00711832	0	0.096195	0.0145631	0.0267731	0	0	0.0366892	0.0703838	0.0308953	0.0316588	0.0742072	0.0837433	0.117568	0.0597085	0.0176331	0	0.0374674	0	0.0408049	0.0426841	0.0587928	0	0.0494563	0.0298279	0	0.0341494	0.022817	0.185517	0.0700643	0.0427474	0.0714022	0.129569	0.00578968	0.0594943	0.14679	0.0847667	0.0115046	0.0914612	0.0345522	0.0537561	0	0.0567896	0	0	0.0109348
Macrophages M0	0.0388076	0	0	0	0	0.0166431	0	0	0	0	0	0	0.328397	0	0	0	0	0.0356411	0.021391	0.00308114	0.0114816	0	0.00987781	0.044901	0	0.0322982	0	0	0.134668	0.0983523	0.0789349	0.046244	0	0.0672013	0.0154972	0	0	0	0	0	0	0.0402692	0	0	0.0390981	0
Macrophages M1	0.0388093	0.0266379	0.0181575	0.00284608	0.0567668	0.0437298	0.0116524	0.0476465	0.0374354	0.0310729	0.0711877	0.0522382	0.0652229	0.0354099	0.0125968	0.0192329	0.0370643	0.091914	0.0407109	0.013159	0.0378849	0.0344373	0.0863219	0.015988	0.0305889	0.0229456	0.0614126	0.0237775	0.0773924	0.0167341	0.0474258	0.0257787	0.0441619	0.0323856	0.0371769	0.00650337	0.0197467	0.0411061	0.0356382	0.0455159	0.0280568	0.0516835	0.0829954	0.0285268	0.11712	0.0291781
Macrophages M2	0.258548	0.170646	0.318135	0.381477	0.274268	0.197681	0.413331	0.26377	0.310043	0.294511	0.170103	0.110939	0.175248	0.246824	0.083942	0.0750554	0.108128	0.102568	0.101185	0.194889	0.126941	0.41221	0.125117	0.32197	0.277304	0.254816	0.310403	0.214315	0.258073	0.30231	0.201451	0.0360502	0.223166	0.181465	0.13421	0.178629	0.309553	0.31738	0.30142	0.231116	0.350932	0.0789372	0.10425	0.41192	0.0858245	0.0664936
Dendritic cells resting	0	0	0	0	0	0	0	0.0877297	0.00793094	0	0	0	0.032074	0.0172147	0	0.209118	0	0	0	0	0	0.0141423	0.00161428	0	0	0	0	0	0	0	0	0	0.0205932	0	0	0	0	0	0.0103928	0.0322846	0	0	0.100591	0	0	0
Dendritic cells activated	0.0392216	0.0796265	0.0242271	0.0164423	0	0.0106728	0.0365824	0	0	0.0408319	0.0209989	0	0	0	0.0445378	0	0.0167613	0	0.0103707	0.0370802	0.0377495	0	0.00153622	0.0252374	0.0230574	0.0204687	0.00397938	0.0568804	0.00228632	0.00345177	0.0050027	0.0253748	0	0	0.02488	0.0775333	0.00498308	0.0100176	0	0	0.0107348	0.0154006	0.00974339	0.0202028	0	0.0171232
Mast cells resting	0.0334925	0	0.156839	0.197283	0.104359	0.0523711	0.171441	0.186009	0.156475	0.158768	0	0	0.0322363	0.192027	0	0.0970534	0	0.0104548	0.00856776	0	0	0.108849	0.0224964	0.115386	0.179435	0.0365145	0.20652	0	0.0457737	0.0212666	0.0171796	0	0.196931	7.77e-05	0	0	0.131378	0.149633	0.154825	0.119115	0.191756	0	0.0553694	0.111737	0	0
Mast cells activated	0.00780032	0.108071	0	0	0	0.00638231	0	0	0	0	0.0151616	0.140193	0	0	0.285265	0	0.0117541	0.0143357	0	0.251156	0.192885	0	0	0.0317354	0	0	0	0.0924479	0	0.0247843	0.00448183	0.0244012	0	0.0395476	0.200805	0.128227	0	0	0	0	0	0.0306803	0	0	0.0288397	0.266249
Eosinophils	0	0.0256747	0	0	0	0	0	0	0	0	0	0	0	0	0	0	0	0.00452314	0	0	0	0	0	0	0	0	0	0	0.0213987	0	0	0.0265156	0	0	0.0251058	0	0	0	0	0	0	0	0	0	0	0.00306117
Neutrophils	0.0262073	0.131745	0.0568435	0.109427	0.0547346	0.0591248	0.0829208	0.0458194	0.0338866	0.0933727	0.0147785	0.183642	0.018774	0.0250614	0.236482	0.0275802	0.0146958	0	0.00720692	0.043856	0.0476872	0.101371	0.00487751	0.114301	0.0213807	0.00553813	0.0719899	0.0419714	0.0655645	0.0230438	0.0275205	0.0298466	0.0811298	0.036733	0.0485722	0.0555249	0.195493	0.101179	0.0297222	0.0688599	0.0329896	0.00234769	0.0433551	0.0274544	0.00504788	0.0155283

## Sheet: GSE115799-immunocytes
Cell	GSM3190143_EpC_C_1W_32_105.CEL	GSM3190144_EpC_C_1W_33_117.CEL	GSM3190145_EpC_C_1W_35_130.CEL	GSM3190146_EpC_C_1W_37_115.CEL	GSM3190147_EpC_C_1W_38_122.CEL	GSM3190167_EpC_C_4W_01_141.CEL	GSM3190168_EpC_C_4W_02_146.CEL	GSM3190169_EpC_C_4W_03_151.CEL	GSM3190170_EpC_C_4W_04_155.CEL	GSM3190171_EpC_C_4W_05_159.CEL
B cells naive	0	0.0425333	0.0202327	0	0.064204	0	0	0	0	0
B cells memory	0.0768563	0.0136781	0.0158052	0.0653877	0	0.07985	0.131816	0.0703071	0.0776136	0.198221
Plasma cells	0	0	0.000355982	0	0.0220583	0.0531595	0.0602672	0.0908122	0.0727352	0.0568451
T cells CD8	0.286801	0.253292	0.204416	0.244209	0.231895	0.173634	0.153125	0.205841	0.14815	0.122208
T cells CD4 naive	0	0	0	0	0	0	0	0	0	0
T cells CD4 memory resting	0	0	0	0	0	0.135948	0.0896187	0.0442466	0.0204377	0.0827167
T cells CD4 memory activated	0.0111511	0	0	0	0	0	0	0	0	0
T cells follicular helper	0.140051	0.109066	0.141528	0.108796	0.116014	0.0334107	0.0903544	0.0925448	0.114961	0.0121163
T cells regulatory (Tregs)	0.0606913	0.0917942	0.105499	0.0985997	0.0814883	0.07214	0.10251	0.127021	0.147935	0.0788342
T cells gamma delta	0	0	0	0.0554543	0	0	0	0	0	0
NK cells resting	0	0.0022856	0	0	0	0.203019	0.0755836	0.0975796	0.127875	0.189833
NK cells activated	0.0534715	0	0.0672095	0.0301936	0.0926169	0	0.0462976	0.0153296	0	0
Monocytes	0.0823316	0.0298622	0.106299	0.0650465	0.0885734	0.0248017	0.0266144	0.0162074	0	0.0446784
Macrophages M0	0	0.120362	0	0	0	0.00283146	0	0	0.0270042	0.00422964
Macrophages M1	0	0	0	0	0	0.0365853	0.0261224	0.059308	0.0394215	0.0145855
Macrophages M2	0.175894	0.172971	0.198477	0.204834	0.166194	0.124923	0.110432	0.0983238	0.116868	0.112535
Dendritic cells resting	0	0	0	0	0	0.0180279	0.0176059	0	0	0
Dendritic cells activated	0.0735559	0.013391	0.107789	0.0911133	0.0618077	0	0.00707873	0	0	0.0307544
Mast cells resting	0.0391952	0	0.0311547	0.0363663	0.075148	0.0252575	0.062305	0	0	0.0325516
Mast cells activated	0	0.150765	0.001234	0	0	0.0164114	0	0.0824794	0.106998	0.0198923
Eosinophils	0	0	0	0	0	0	0	0	0	0
Neutrophils	0	0	0	0	0	0	0.000268545	0	0	0
