# Supplementary material for: Comprehensive analysis of differential immunocyte infiltration and the potential ceRNA networks during epicardial adipose tissue development in congenital heart disease
Source: J Transl Med. 2020 Mar 2;18:111. doi: 10.1186/s12967-020-02279-y (PMC7053131; doi:10.1186/s12967-020-02279-y)
Supplement: Supplementary file 5 — Additional file 5: Table S5. The competing endogenous RNA (ceRNA) regulatory network construction. [file 12967_2020_2279_MOESM5_ESM.xlsx]

## Sheet: CeRNA network
DE lncRNAs predected miRNAs		lncRNA	miRNA				Predicted miRNAs target mRNAs		miRNA	Gene	miRDB	miRTarBase	TargetScan	Sum
		IGF2-AS	hsa-miR-503						hsa-miR-338-3p	SLC7A7	0	1	1	2
		IGF2-AS	hsa-miR-133abc						hsa-miR-125b-5p	KCNH7	1	0	1	2
		IGF2-AS	hsa-miR-142-3p						hsa-miR-107	CYSLTR2	0	1	1	2
		IGF2-AS	hsa-miR-150						hsa-miR-363-3p	PHLPP2	1	1	1	3
		IGF2-AS	hsa-miR-5127						hsa-miR-139-5p	43899	0	1	1	2
		IGF2-AS	hsa-miR-17						hsa-miR-107	CALU	1	1	1	3
		IGF2-AS	hsa-miR-17-5p						hsa-miR-17-5p	RASL11B	1	0	1	2
		IGF2-AS	hsa-miR-20ab						hsa-miR-17-5p	DNAJC10	0	1	1	2
		IGF2-AS	hsa-miR-20b-5p						hsa-miR-140-5p	CYTH2	1	0	1	2
		IGF2-AS	hsa-miR-93						hsa-miR-761	LFNG	1	0	1	2
		IGF2-AS	hsa-miR-106ab						hsa-miR-125a-5p	LRRC8B	1	0	1	2
		IGF2-AS	hsa-miR-427						hsa-miR-490-3p	ZNF860	0	1	1	2
		IGF2-AS	hsa-miR-518a-3p						hsa-miR-24-3p	HMOX1	0	1	1	2
		IGF2-AS	hsa-miR-519d						hsa-miR-33a-3p	TMEM106B	1	0	1	2
		IGF2-AS	hsa-miR-let-7						hsa-miR-129-5p	NR2F2	0	1	1	2
		IGF2-AS	hsa-miR-98						hsa-miR-3666	ZNF107	1	1	0	2
		IGF2-AS	hsa-miR-4458						hsa-miR-142-3p	COPA	0	1	1	2
		IGF2-AS	hsa-miR-4500						hsa-miR-107	SRSF1	0	1	1	2
		IGF2-AS	hsa-miR-193						hsa-miR-876-3p	CEBPA	1	0	1	2
		IGF2-AS	hsa-miR-193b						hsa-miR-137	ESRRG	1	0	1	2
		IGF2-AS	hsa-miR-193a-3p						hsa-miR-301b-3p	AGO4	1	0	1	2
		IGF2-AS	hsa-miR-199ab-5p						hsa-miR-363-3p	KLHDC10	1	1	1	3
		IGF2-AS	hsa-miR-19ab						hsa-miR-761	PARS2	0	1	1	2
		IGF2-AS	hsa-miR-214						hsa-miR-107	TPD52	1	0	1	2
		IGF2-AS	hsa-miR-761						hsa-miR-125a-5p	ERBB3	0	1	1	2
		IGF2-AS	hsa-miR-3619-5p						hsa-miR-363-3p	TMEM41A	0	1	1	2
		IGF2-AS	hsa-miR-122						hsa-miR-1244	CREB5	1	0	1	2
		IGF2-AS	hsa-miR-122a						hsa-miR-1297	GRIN3A	1	0	1	2
		IGF2-AS	hsa-miR-1352						hsa-miR-761	CNOT2	1	0	1	2
		IGF2-AS	hsa-miR-24						hsa-miR-363-3p	ACOX1	1	0	1	2
		IGF2-AS	hsa-miR-24ab						hsa-miR-507	STK19	1	0	1	2
		IGF2-AS	hsa-miR-24-3p						hsa-miR-107	GLP2R	0	1	1	2
		IGF2-AS	hsa-miR-338						hsa-miR-24-3p	SRRD	0	1	1	2
		IGF2-AS	hsa-miR-338-3p						hsa-miR-216b-5p	ZNF566	1	1	1	3
		IGF2-AS	hsa-miR-125a-5p						hsa-miR-20b-5p	TMEM245	1	1	1	3
		IGF2-AS	hsa-miR-125b-5p						hsa-miR-142-3p	CLIC4	0	1	1	2
		IGF2-AS	hsa-miR-351						hsa-miR-125a-5p	IL16	1	0	1	2
		IGF2-AS	hsa-miR-670						hsa-miR-590-5p	ZSWIM6	1	0	1	2
		IGF2-AS	hsa-miR-4319						hsa-miR-135a-5p	ADCYAP1	1	0	1	2
		IGF2-AS	hsa-miR-128						hsa-miR-17-5p	PLS1	1	1	1	3
		IGF2-AS	hsa-miR-128ab						hsa-miR-449c-5p	MECR	1	0	1	2
		IGF2-AS	hsa-miR-490-3p						hsa-miR-216b-5p	CEP120	1	0	1	2
		WHSC1L1	hsa-miR-130ac						hsa-miR-129-5p	AKAP10	1	1	1	3
		WHSC1L1	hsa-miR-301ab						hsa-miR-1297	UCK2	1	0	1	2
		WHSC1L1	hsa-miR-301b						hsa-miR-135a-5p	ARHGEF7	1	0	1	2
		WHSC1L1	hsa-miR-301b-3p						hsa-miR-507	EVI2A	1	0	1	2
		WHSC1L1	hsa-miR-454						hsa-miR-3619-5p	TMEM127	1	0	1	2
		WHSC1L1	hsa-miR-721						hsa-miR-338-3p	SDC3	1	0	1	2
		WHSC1L1	hsa-miR-4295						hsa-miR-217	ERCC6	1	0	1	2
		WHSC1L1	hsa-miR-3666						hsa-miR-17-5p	TMOD3	0	1	1	2
		WHSC1L1	hsa-miR-132						hsa-miR-375	ICOSLG	0	1	1	2
		WHSC1L1	hsa-miR-212						hsa-miR-3619-5p	C1RL	1	0	1	2
		WHSC1L1	hsa-miR-212-3p						hsa-miR-17-5p	MCF2L	1	0	1	2
		WHSC1L1	hsa-miR-7						hsa-miR-33a-3p	TWISTNB	1	0	1	2
		WHSC1L1	hsa-miR-7ab						hsa-miR-507	ARHGAP1	0	1	1	2
		WHSC1L1	hsa-miR-133abc						hsa-miR-375	RAB3B	0	1	1	2
		WHSC1L1	hsa-miR-9						hsa-miR-613	ZNF609	1	0	1	2
		WHSC1L1	hsa-miR-9ab						hsa-miR-129-5p	UFM1	0	1	1	2
		WHSC1L1	hsa-miR-96						hsa-miR-4500	CDKAL1	1	1	0	2
		WHSC1L1	hsa-miR-507						hsa-miR-125a-5p	MEGF8	1	0	1	2
		WHSC1L1	hsa-miR-1271						hsa-miR-206	PDE7A	1	0	1	2
		WHSC1L1	hsa-miR-99ab						hsa-miR-449c-5p	ATXN1	0	1	1	2
		WHSC1L1	hsa-miR-100						hsa-miR-137	SYT1	1	0	1	2
		WHSC1L1	hsa-miR-135ab						hsa-miR-613	MAL2	1	0	1	2
		WHSC1L1	hsa-miR-135a-5p						hsa-miR-17-5p	KCNMB1	0	1	1	2
		WHSC1L1	hsa-miR-137						hsa-miR-126-3p	CCNE2	0	1	1	2
		WHSC1L1	hsa-miR-137ab						hsa-miR-22-3p	EMX2	1	0	1	2
		WHSC1L1	hsa-miR-138						hsa-miR-507	ARPP19	0	1	1	2
		WHSC1L1	hsa-miR-138ab						hsa-miR-3619-5p	EPC1	1	0	1	2
		WHSC1L1	hsa-miR-139-5p						hsa-miR-140-5p	VEGFA	1	1	1	3
		WHSC1L1	hsa-miR-143						hsa-miR-129-5p	ORAI2	0	1	1	2
		WHSC1L1	hsa-miR-1721						hsa-miR-507	HNRNPF	0	1	1	2
		WHSC1L1	hsa-miR-4770						hsa-miR-125b-5p	IER2	1	0	1	2
		WHSC1L1	hsa-miR-145						hsa-miR-206	NUFIP1	1	0	1	2
		WHSC1L1	hsa-miR-146ac						hsa-miR-1297	MAN2A1	1	1	1	3
		WHSC1L1	hsa-miR-146b-5p						hsa-miR-10a-5p	NR6A1	1	0	1	2
		WHSC1L1	hsa-miR-148ab-3p						hsa-miR-193a-3p	GXYLT1	0	1	1	2
		WHSC1L1	hsa-miR-152						hsa-miR-301b-3p	WDR47	1	0	1	2
		WHSC1L1	hsa-miR-150						hsa-miR-301b-3p	KCTD10	1	1	0	2
		WHSC1L1	hsa-miR-5127						hsa-miR-490-3p	CXCL16	0	1	1	2
		WHSC1L1	hsa-miR-155						hsa-miR-301b-3p	UCP3	1	0	1	2
		WHSC1L1	hsa-miR-15abc						hsa-miR-20b-5p	SPTY2D1	1	0	1	2
		WHSC1L1	hsa-miR-16						hsa-miR-761	NRIP2	1	0	1	2
		WHSC1L1	hsa-miR-16abc						hsa-miR-3619-5p	LEPROTL1	1	0	1	2
		WHSC1L1	hsa-miR-195						hsa-miR-507	FKBP15	0	1	1	2
		WHSC1L1	hsa-miR-322						hsa-miR-216b-5p	GTF3C3	1	0	1	2
		WHSC1L1	hsa-miR-424						hsa-miR-216b-5p	CD84	0	1	1	2
		WHSC1L1	hsa-miR-497						hsa-miR-22-3p	E2F2	0	1	1	2
		WHSC1L1	hsa-miR-1907						hsa-miR-27a-3p	NR1D2	1	1	1	3
		WHSC1L1	hsa-miR-17						hsa-miR-137	CTSC	1	0	1	2
		WHSC1L1	hsa-miR-17-5p						hsa-miR-33a-3p	CUBN	1	0	1	2
		WHSC1L1	hsa-miR-20ab						hsa-miR-455-5p	PABPC4L	0	1	1	2
		WHSC1L1	hsa-miR-20b-5p						hsa-miR-518a-3p	ZNF281	1	1	0	2
		WHSC1L1	hsa-miR-93						hsa-miR-23b-3p	HTR2C	1	0	1	2
		WHSC1L1	hsa-miR-106ab						hsa-miR-217	ZCCHC2	1	0	1	2
		WHSC1L1	hsa-miR-427						hsa-miR-490-3p	ZNF490	0	1	1	2
		WHSC1L1	hsa-miR-518a-3p						hsa-miR-27a-3p	USP46	1	1	1	3
		WHSC1L1	hsa-miR-519d						hsa-miR-206	VAMP4	1	0	1	2
		WHSC1L1	hsa-miR-181abcd						hsa-miR-17-5p	SORBS2	1	0	1	2
		WHSC1L1	hsa-miR-4262						hsa-miR-375	LPCAT1	0	1	1	2
		WHSC1L1	hsa-miR-182						hsa-miR-429	NANOS1	1	0	1	2
		WHSC1L1	hsa-miR-183						hsa-miR-137	ZNF326	1	1	1	3
		WHSC1L1	hsa-miR-194						hsa-miR-17-5p	LAMP5	1	0	1	2
		WHSC1L1	hsa-miR-196abc						hsa-miR-613	ZNF800	1	0	1	2
		WHSC1L1	hsa-miR-199ab-5p						hsa-miR-23b-3p	TBC1D15	1	0	1	2
		WHSC1L1	hsa-miR-19ab						hsa-miR-140-5p	C1R	1	0	1	2
		WHSC1L1	hsa-miR-1ab						hsa-miR-761	ATP6V0E2	1	0	1	2
		WHSC1L1	hsa-miR-206						hsa-miR-590-5p	ERP44	0	1	1	2
		WHSC1L1	hsa-miR-613						hsa-miR-613	TRA2B	1	0	1	2
		WHSC1L1	hsa-miR-200bc						hsa-miR-375	SETD8	0	1	1	2
		WHSC1L1	hsa-miR-429						hsa-miR-590-5p	OLFM3	1	0	1	2
		WHSC1L1	hsa-miR-548a						hsa-miR-1297	ATPAF1	1	0	1	2
		WHSC1L1	hsa-miR-203						hsa-miR-1297	USP9X	1	0	1	2
		WHSC1L1	hsa-miR-204						hsa-miR-375	ASAP2	0	1	1	2
		WHSC1L1	hsa-miR-204b						hsa-miR-125a-5p	DAAM1	1	0	1	2
		WHSC1L1	hsa-miR-211						hsa-miR-1297	TWF1	1	0	1	2
		WHSC1L1	hsa-miR-205						hsa-miR-107	COX15	1	0	1	2
		WHSC1L1	hsa-miR-205ab						hsa-miR-206	GRK6	1	0	1	2
		WHSC1L1	hsa-miR-208ab						hsa-miR-761	SORBS1	1	0	1	2
		WHSC1L1	hsa-miR-208ab-3p						hsa-miR-4295	ARHGEF26	1	1	0	2
		WHSC1L1	hsa-miR-21						hsa-miR-206	GLCCI1	1	0	1	2
		WHSC1L1	hsa-miR-590-5p						hsa-miR-33a-3p	GRIA2	1	0	1	2
		WHSC1L1	hsa-miR-210						hsa-miR-22-3p	ELF5	1	0	1	2
		WHSC1L1	hsa-miR-216a						hsa-miR-146b-5p	PPP1R11	0	1	1	2
		WHSC1L1	hsa-miR-216b						hsa-miR-129-5p	EPT1	0	1	1	2
		WHSC1L1	hsa-miR-216b-5p						hsa-miR-129-5p	NOS1AP	1	0	1	2
		WHSC1L1	hsa-miR-217						hsa-miR-24-3p	PDE7A	0	1	1	2
		WHSC1L1	hsa-miR-218						hsa-miR-590-5p	LANCL3	1	0	1	2
		WHSC1L1	hsa-miR-218a						hsa-miR-613	RABGAP1L	1	0	1	2
		WHSC1L1	hsa-miR-219-5p						hsa-miR-1297	ADM2	0	1	1	2
		WHSC1L1	hsa-miR-508						hsa-miR-4500	ZNF587	1	1	0	2
		WHSC1L1	hsa-miR-508-3p						hsa-miR-24-3p	GABRB3	0	1	1	2
		WHSC1L1	hsa-miR-4782-3p						hsa-miR-425-5p	NPNT	0	1	1	2
		WHSC1L1	hsa-miR-22						hsa-miR-135a-5p	PEX7	1	0	1	2
		WHSC1L1	hsa-miR-22-3p						hsa-miR-212-3p	NFE2L2	1	0	1	2
		WHSC1L1	hsa-miR-223						hsa-miR-507	ACSS3	0	1	1	2
		WHSC1L1	hsa-miR-23abc						hsa-miR-761	NUMA1	1	0	1	2
		WHSC1L1	hsa-miR-23b-3p						hsa-miR-139-5p	MCL1	0	1	1	2
		WHSC1L1	hsa-miR-26ab						hsa-miR-375	CAB39	0	1	1	2
		WHSC1L1	hsa-miR-1297						hsa-miR-23b-3p	ELOVL3	1	0	1	2
		WHSC1L1	hsa-miR-4465						hsa-miR-212-3p	SAP30L	1	0	1	2
		WHSC1L1	hsa-miR-27abc						hsa-miR-490-3p	EIF3L	0	1	1	2
		WHSC1L1	hsa-miR-27a-3p						hsa-miR-375	UBLCP1	0	1	1	2
		WHSC1L1	hsa-miR-29abcd						hsa-miR-1244	KPNA3	0	1	1	2
		WHSC1L1	hsa-miR-31						hsa-miR-876-3p	ZNF716	1	0	1	2
		WHSC1L1	hsa-miR-103a						hsa-miR-193a-3p	FHDC1	1	0	1	2
		WHSC1L1	hsa-miR-107						hsa-miR-590-5p	ANGPTL5	1	0	1	2
		WHSC1L1	hsa-miR-107ab						hsa-miR-17-5p	RB1CC1	1	0	1	2
		WHSC1L1	hsa-miR-124						hsa-miR-1297	PCDH18	1	0	1	2
		WHSC1L1	hsa-miR-124ab						hsa-miR-490-3p	SLC35F6	0	1	1	2
		WHSC1L1	hsa-miR-506						hsa-miR-22-3p	TADA2B	1	0	1	2
		WHSC1L1	hsa-miR-338						hsa-miR-216b-5p	PMP2	1	0	1	2
		WHSC1L1	hsa-miR-338-3p						hsa-miR-363-3p	CHST1	1	0	1	2
		WHSC1L1	hsa-miR-33ab						hsa-miR-20b-5p	PCDHA13	1	0	1	2
		WHSC1L1	hsa-miR-33-5p						hsa-miR-23b-3p	PHF21B	1	0	1	2
		WHSC1L1	hsa-miR-34ac						hsa-miR-33a-3p	GMFB	1	0	1	2
		WHSC1L1	hsa-miR-34bc-5p						hsa-miR-3619-5p	PPM1H	1	0	1	2
		WHSC1L1	hsa-miR-449abc						hsa-miR-27a-3p	FGD6	1	0	1	2
		WHSC1L1	hsa-miR-449c-5p						hsa-miR-129-5p	ZNF431	1	0	1	2
		WHSC1L1	hsa-miR-375						hsa-miR-490-3p	GABRG2	1	0	1	2
		WHSC1L1	hsa-miR-383						hsa-miR-761	GPSM1	1	0	1	2
		WHSC1L1	hsa-miR-126-3p						hsa-miR-24-3p	SLC1A5	0	1	1	2
		WHSC1L1	hsa-miR-128						hsa-miR-217	DNAL1	0	1	1	2
		WHSC1L1	hsa-miR-128ab						hsa-miR-23b-3p	SERINC5	1	0	1	2
		WHSC1L1	hsa-miR-129-5p						hsa-miR-135a-5p	BACH1	1	0	1	2
		WHSC1L1	hsa-miR-129ab-5p						hsa-miR-301b-3p	RUNX3	1	0	1	2
		WHSC1L1	hsa-miR-490-3p						hsa-miR-761	NAP1L4	1	1	1	3
		WHSC1L1	hsa-miR-499-5p						hsa-miR-17-5p	TMEM138	1	1	1	3
		PTEN	hsa-miR-503						hsa-miR-17-5p	BTN3A1	1	1	1	3
		PTEN	hsa-miR-130ac						hsa-miR-1244	FOS	1	0	1	2
		PTEN	hsa-miR-301ab						hsa-miR-338-3p	SLC39A14	1	0	1	2
		PTEN	hsa-miR-301b						hsa-miR-22-3p	PRRC2C	1	0	1	2
		PTEN	hsa-miR-301b-3p						hsa-miR-20b-5p	RUNDC1	1	1	1	3
		PTEN	hsa-miR-454						hsa-miR-1297	TNPO1	1	0	1	2
		PTEN	hsa-miR-721						hsa-miR-375	TRIM66	0	1	1	2
		PTEN	hsa-miR-4295						hsa-miR-338-3p	FAM120A	1	0	1	2
		PTEN	hsa-miR-3666						hsa-miR-212-3p	VDAC2	1	0	1	2
		PTEN	hsa-miR-132						hsa-miR-429	NLGN4X	0	1	1	2
		PTEN	hsa-miR-212						hsa-miR-507	PDE1A	1	0	1	2
		PTEN	hsa-miR-212-3p						hsa-miR-1297	SPAG8	1	0	1	2
		PTEN	hsa-miR-7						hsa-miR-507	ANK2	1	0	1	2
		PTEN	hsa-miR-7ab						hsa-miR-206	ARSD	1	0	1	2
		PTEN	hsa-miR-9						hsa-miR-23b-3p	PCNP	1	0	1	2
		PTEN	hsa-miR-9ab						hsa-miR-1297	CTNND2	1	0	1	2
		PTEN	hsa-miR-93						hsa-miR-24-3p	NRIP1	0	1	1	2
		PTEN	hsa-miR-93a						hsa-miR-761	CHRD	1	0	1	2
		PTEN	hsa-miR-105						hsa-miR-129-5p	YPEL5	1	0	1	2
		PTEN	hsa-miR-106a						hsa-miR-23b-3p	SPOPL	1	0	1	2
		PTEN	hsa-miR-291a-3p						hsa-miR-455-5p	NUP54	0	1	1	2
		PTEN	hsa-miR-294						hsa-miR-301b-3p	POU4F1	1	0	1	2
		PTEN	hsa-miR-295						hsa-miR-206	UNC50	1	0	1	2
		PTEN	hsa-miR-302abcde						hsa-miR-17-5p	NAPEPLD	1	1	1	3
		PTEN	hsa-miR-372						hsa-miR-429	FHL1	1	0	1	2
		PTEN	hsa-miR-373						hsa-miR-20b-5p	TBC1D20	1	0	1	2
		PTEN	hsa-miR-428						hsa-miR-17-5p	NIPA1	1	1	1	3
		PTEN	hsa-miR-519a						hsa-miR-3619-5p	CTBP1	1	0	1	2
		PTEN	hsa-miR-520be						hsa-miR-137	ABHD6	1	0	1	2
		PTEN	hsa-miR-520acd-3p						hsa-miR-129-5p	OPN5	1	0	1	2
		PTEN	hsa-miR-1378						hsa-miR-24-3p	TOP1	1	1	1	3
		PTEN	hsa-miR-1420ac						hsa-miR-429	ZSWIM4	1	0	1	2
		PTEN	hsa-miR-96						hsa-miR-107	DCTN5	1	0	1	2
		PTEN	hsa-miR-507						hsa-miR-206	TMEM243	1	0	1	2
		PTEN	hsa-miR-1271						hsa-miR-4295	ZBTB18	1	1	0	2
		PTEN	hsa-miR-137						hsa-miR-1297	SLFN13	0	1	1	2
		PTEN	hsa-miR-137ab						hsa-miR-425-5p	SIAH2	1	0	1	2
		PTEN	hsa-miR-138						hsa-miR-22-3p	THEM6	1	0	1	2
		PTEN	hsa-miR-138ab						hsa-miR-301b-3p	MTMR10	1	0	1	2
		PTEN	hsa-miR-139-5p						hsa-miR-20b-5p	CCND1	1	1	1	3
		PTEN	hsa-miR-141						hsa-miR-1244	STAT3	1	0	1	2
		PTEN	hsa-miR-200a						hsa-miR-1297	TAB3	1	0	1	2
		PTEN	hsa-miR-143						hsa-miR-1297	GPR155	1	0	1	2
		PTEN	hsa-miR-1721						hsa-miR-142-3p	KCND3	0	1	1	2
		PTEN	hsa-miR-4770						hsa-miR-20b-5p	YPEL1	1	0	1	2
		PTEN	hsa-miR-144						hsa-miR-24-3p	PDXK	1	1	1	3
		PTEN	hsa-miR-145						hsa-miR-3666	ATP6V1B2	1	1	0	2
		PTEN	hsa-miR-146ac						hsa-miR-449c-5p	WNT2B	1	0	1	2
		PTEN	hsa-miR-146b-5p						hsa-miR-22-3p	RAB44	0	1	1	2
		PTEN	hsa-miR-148ab-3p						hsa-miR-17-5p	CASP8	1	0	1	2
		PTEN	hsa-miR-152						hsa-miR-429	TIAL1	1	0	1	2
		PTEN	hsa-miR-153						hsa-miR-363-3p	EID2B	0	1	1	2
		PTEN	hsa-miR-155						hsa-miR-216b-5p	GAD1	1	0	1	2
		PTEN	hsa-miR-15abc						hsa-miR-137	AHCYL1	1	0	1	2
		PTEN	hsa-miR-16						hsa-miR-3619-5p	PNPO	1	0	1	2
		PTEN	hsa-miR-16abc						hsa-miR-425-5p	ANKRD1	1	0	1	2
		PTEN	hsa-miR-195						hsa-miR-137	PXDNL	1	0	1	2
		PTEN	hsa-miR-322						hsa-miR-212-3p	FAM19A2	1	0	1	2
		PTEN	hsa-miR-424						hsa-miR-363-3p	KLF6	1	0	1	2
		PTEN	hsa-miR-497						hsa-miR-613	ZNF516	1	0	1	2
		PTEN	hsa-miR-1907						hsa-miR-3619-5p	TNFAIP1	1	0	1	2
		PTEN	hsa-miR-17						hsa-miR-125a-5p	VPS4B	1	0	1	2
		PTEN	hsa-miR-17-5p						hsa-miR-23b-3p	LGALS8	1	0	1	2
		PTEN	hsa-miR-20ab						hsa-miR-429	STX16	0	1	1	2
		PTEN	hsa-miR-20b-5p						hsa-miR-429	KLF6	1	0	1	2
		PTEN	hsa-miR-106ab						hsa-miR-507	JAZF1	1	1	1	3
		PTEN	hsa-miR-427						hsa-miR-363-3p	LRCH1	1	0	1	2
		PTEN	hsa-miR-518a-3p						hsa-miR-20b-5p	PGP	1	0	1	2
		PTEN	hsa-miR-519d						hsa-miR-363-3p	FKBP1A	0	1	1	2
		PTEN	hsa-miR-181abcd						hsa-miR-33a-3p	STYX	1	0	1	2
		PTEN	hsa-miR-4262						hsa-miR-1297	PTGS2	1	0	1	2
		PTEN	hsa-miR-182						hsa-miR-20b-5p	TRIM36	1	0	1	2
		PTEN	hsa-miR-183						hsa-miR-363-3p	MORC3	1	0	1	2
		PTEN	hsa-miR-193						hsa-miR-425-5p	TBXA2R	1	0	1	2
		PTEN	hsa-miR-193b						hsa-miR-3619-5p	HEG1	1	0	1	2
		PTEN	hsa-miR-193a-3p						hsa-miR-301b-3p	TRIM37	1	1	1	3
		PTEN	hsa-miR-194						hsa-miR-33a-3p	UST	1	0	1	2
		PTEN	hsa-miR-199ab-5p						hsa-miR-142-3p	IPMK	1	1	1	3
		PTEN	hsa-miR-19ab						hsa-miR-206	HOOK1	1	0	1	2
		PTEN	hsa-miR-200bc						hsa-miR-3619-5p	CTNNB1	1	0	1	2
		PTEN	hsa-miR-429						hsa-miR-135a-5p	UBOX5	1	0	1	2
		PTEN	hsa-miR-548a						hsa-miR-22-3p	SESN1	1	0	1	2
		PTEN	hsa-miR-203						hsa-miR-338-3p	MORF4L2	1	0	1	2
		PTEN	hsa-miR-204						hsa-miR-761	MTMR3	1	0	1	2
		PTEN	hsa-miR-204b						hsa-miR-613	ZMAT3	1	0	1	2
		PTEN	hsa-miR-211						hsa-miR-24-3p	TTYH3	1	0	1	2
		PTEN	hsa-miR-205						hsa-miR-140-5p	NMT2	1	0	1	2
		PTEN	hsa-miR-205ab						hsa-miR-27a-3p	SMCR8	1	0	1	2
		PTEN	hsa-miR-208ab						hsa-miR-33a-3p	KLHL13	1	0	1	2
		PTEN	hsa-miR-208ab-3p						hsa-miR-455-5p	ABCA5	1	0	1	2
		PTEN	hsa-miR-21						hsa-miR-33a-3p	RIMS2	1	0	1	2
		PTEN	hsa-miR-590-5p						hsa-miR-17-5p	VCPKMT	1	0	1	2
		PTEN	hsa-miR-214						hsa-miR-24-3p	ZXDA	1	1	1	3
		PTEN	hsa-miR-761						hsa-miR-27a-3p	FNDC3A	0	1	1	2
		PTEN	hsa-miR-3619-5p						hsa-miR-17-5p	MUC17	0	1	1	2
		PTEN	hsa-miR-216a						hsa-miR-135a-5p	RGL1	1	0	1	2
		PTEN	hsa-miR-216b						hsa-miR-129-5p	OTUD6B	1	0	1	2
		PTEN	hsa-miR-216b-5p						hsa-miR-33a-3p	XK	1	0	1	2
		PTEN	hsa-miR-217						hsa-miR-363-3p	PITPNM2	1	0	1	2
		PTEN	hsa-miR-218						hsa-miR-129-5p	KPNA6	1	0	1	2
		PTEN	hsa-miR-218a						hsa-miR-4319	TP53INP1	1	1	0	2
		PTEN	hsa-miR-219-5p						hsa-miR-23b-3p	HIC1	1	0	1	2
		PTEN	hsa-miR-508						hsa-miR-217	ADSS	1	1	1	3
		PTEN	hsa-miR-508-3p						hsa-miR-142-3p	HOXA13	0	1	1	2
		PTEN	hsa-miR-4782-3p						hsa-miR-17-5p	MXI1	0	1	1	2
		PTEN	hsa-miR-22						hsa-miR-363-3p	TNFRSF13C	0	1	1	2
		PTEN	hsa-miR-22-3p						hsa-miR-363-3p	CHRM5	1	0	1	2
		PTEN	hsa-miR-223						hsa-miR-3619-5p	VEZT	1	0	1	2
		PTEN	hsa-miR-23abc						hsa-miR-507	FRK	0	1	1	2
		PTEN	hsa-miR-23b-3p						hsa-miR-1297	MTTP	1	0	1	2
		PTEN	hsa-miR-24						hsa-miR-1297	ZDHHC6	1	0	1	2
		PTEN	hsa-miR-24ab						hsa-miR-33a-3p	TNFRSF21	1	0	1	2
		PTEN	hsa-miR-24-3p						hsa-miR-217	ZNF257	1	0	1	2
		PTEN	hsa-miR-25						hsa-miR-107	GOPC	1	0	1	2
		PTEN	hsa-miR-32						hsa-miR-1244	LIN54	0	1	1	2
		PTEN	hsa-miR-92abc						hsa-miR-137	SSR3	1	0	1	2
		PTEN	hsa-miR-363						hsa-miR-140-5p	IPO7	1	0	1	2
		PTEN	hsa-miR-363-3p						hsa-miR-142-3p	INPP5A	1	1	1	3
		PTEN	hsa-miR-367						hsa-miR-137	TMLHE	1	0	1	2
		PTEN	hsa-miR-26ab						hsa-miR-206	CRK	0	1	1	2
		PTEN	hsa-miR-1297						hsa-miR-338-3p	STK25	0	1	1	2
		PTEN	hsa-miR-4465						hsa-miR-23b-3p	THAP2	1	0	1	2
		PTEN	hsa-miR-101						hsa-miR-125b-5p	EPOR	0	1	1	2
		PTEN	hsa-miR-101ab						hsa-miR-135a-5p	SLC24A2	1	0	1	2
		PTEN	hsa-miR-29abcd						hsa-miR-490-3p	ACVRL1	1	0	1	2
		PTEN	hsa-miR-30abcdef						hsa-miR-217	TSHZ1	1	0	1	2
		PTEN	hsa-miR-30abe-5p						hsa-miR-20b-5p	PGM2L1	1	1	1	3
		PTEN	hsa-miR-384-5p						hsa-miR-137	NCKAP5	1	0	1	2
		PTEN	hsa-miR-103a						hsa-miR-761	CPEB1	1	0	1	2
		PTEN	hsa-miR-107						hsa-miR-429	NPNT	1	0	1	2
		PTEN	hsa-miR-107ab						hsa-miR-17-5p	LGI2	1	0	1	2
		PTEN	hsa-miR-338						hsa-miR-140-5p	IFIT2	1	0	1	2
		PTEN	hsa-miR-338-3p						hsa-miR-375	CSTF2	0	1	1	2
		PTEN	hsa-miR-33a-3p						hsa-miR-17-5p	MED12L	1	0	1	2
		PTEN	hsa-miR-365						hsa-miR-23b-3p	NDFIP2	1	0	1	2
		PTEN	hsa-miR-365-3p						hsa-miR-125a-5p	STARD13	1	0	1	2
		PTEN	hsa-miR-34ac						hsa-miR-425-5p	HNRNPUL2	1	0	1	2
		PTEN	hsa-miR-34bc-5p						hsa-miR-22-3p	KCTD10	1	1	1	3
		PTEN	hsa-miR-449abc						hsa-miR-23b-3p	MCM3AP	1	0	1	2
		PTEN	hsa-miR-449c-5p						hsa-miR-590-5p	CEP97	1	0	1	2
		PTEN	hsa-miR-383						hsa-miR-33a-3p	SLC18B1	1	0	1	2
		PTEN	hsa-miR-425						hsa-miR-338-3p	GTPBP2	1	0	1	2
		PTEN	hsa-miR-425-5p						hsa-miR-363-3p	PTPRJ	1	0	1	2
		PTEN	hsa-miR-489						hsa-miR-3619-5p	ARHGAP35	1	0	1	2
		PTEN	hsa-miR-10abc						hsa-miR-301b-3p	NPEPL1	1	0	1	2
		PTEN	hsa-miR-10a-5p						hsa-miR-20b-5p	ATAD2	1	1	1	3
		PTEN	hsa-miR-455-5p						hsa-miR-24-3p	ADCY6	1	0	1	2
		PTEN	hsa-miR-129-5p						hsa-miR-17-5p	TNPO3	0	1	1	2
		PTEN	hsa-miR-129ab-5p						hsa-miR-24-3p	ARPP21	1	0	1	2
		PTEN	hsa-miR-490-3p						hsa-miR-212-3p	CYP20A1	0	1	1	2
		PTEN	hsa-miR-499-5p						hsa-miR-363-3p	FGF2	0	1	1	2
		LINC00324	hsa-miR-9						hsa-miR-24-3p	KRTAP5-9	1	0	1	2
		LINC00324	hsa-miR-9ab						hsa-miR-17-5p	SRPK2	1	0	1	2
		LINC00324	hsa-miR-139-5p						hsa-miR-3619-5p	ABLIM1	1	0	1	2
		LINC00324	hsa-miR-141						hsa-miR-1297	ANKRD28	1	0	1	2
		LINC00324	hsa-miR-200a						hsa-miR-1297	PNRC2	1	0	1	2
		LINC00324	hsa-miR-142-3p						hsa-miR-107	RGPD4	1	0	1	2
		LINC00324	hsa-miR-143						hsa-miR-429	C16orf52	1	0	1	2
		LINC00324	hsa-miR-1721						hsa-miR-20b-5p	SORL1	1	0	1	2
		LINC00324	hsa-miR-4770						hsa-miR-363-3p	SNRPD1	0	1	1	2
		LINC00324	hsa-miR-148ab-3p						hsa-miR-17-5p	PNRC1	0	1	1	2
		LINC00324	hsa-miR-152						hsa-miR-4500	MFSD8	1	1	0	2
		LINC00324	hsa-miR-15abc						hsa-miR-27a-3p	TMCC1	1	0	1	2
		LINC00324	hsa-miR-16						hsa-miR-107	ARIH2	1	0	1	2
		LINC00324	hsa-miR-16abc						hsa-miR-20b-5p	ZC3H12C	1	1	1	3
		LINC00324	hsa-miR-195						hsa-miR-137	MED11	1	0	1	2
		LINC00324	hsa-miR-322						hsa-miR-125a-5p	SP1	0	1	1	2
		LINC00324	hsa-miR-424						hsa-miR-1297	TAOK1	1	0	1	2
		LINC00324	hsa-miR-497						hsa-miR-23b-3p	RRAS2	1	1	1	3
		LINC00324	hsa-miR-1907						hsa-miR-507	MEIS1	1	0	1	2
		LINC00324	hsa-miR-214						hsa-miR-425-5p	IL18BP	1	0	1	2
		LINC00324	hsa-miR-761						hsa-miR-429	KCNQ3	1	0	1	2
		LINC00324	hsa-miR-3619-5p						hsa-miR-3619-5p	CGN	1	0	1	2
		LINC00324	hsa-miR-216b						hsa-miR-24-3p	DTX4	1	0	1	2
		LINC00324	hsa-miR-216b-5p						hsa-miR-24-3p	MLXIP	1	0	1	2
		LINC00324	hsa-miR-22						hsa-miR-20b-5p	ESR1	0	1	1	2
		LINC00324	hsa-miR-22-3p						hsa-miR-4295	HABP4	1	1	0	2
		LINC00324	hsa-miR-122						hsa-miR-22-3p	DPY30	1	0	1	2
		LINC00324	hsa-miR-122a						hsa-miR-23b-3p	PPP6C	1	0	1	2
		LINC00324	hsa-miR-1352						hsa-miR-490-3p	NPM1	1	0	1	2
		LINC00324	hsa-miR-23abc						hsa-miR-17-5p	PRKCB	0	1	1	2
		LINC00324	hsa-miR-23b-3p						hsa-miR-3619-5p	MAP9	1	0	1	2
		LINC00324	hsa-miR-33a-3p						hsa-miR-490-3p	CDK19	0	1	1	2
		LINC00324	hsa-miR-365						hsa-miR-20b-5p	FAM210A	1	1	1	3
		LINC00324	hsa-miR-365-3p						hsa-miR-429	TOR1AIP2	1	0	1	2
		LINC00324	hsa-miR-375						hsa-miR-761	SOCS5	1	1	1	3
		LINC00324	hsa-miR-129-5p						hsa-miR-17-5p	MDM4	1	0	1	2
		LINC00324	hsa-miR-129ab-5p						hsa-miR-107	NNT	0	1	1	2
		LINC00324	hsa-miR-490-3p						hsa-miR-24-3p	SPATA18	1	0	1	2
		C1orf200	hsa-miR-7						hsa-miR-1244	CALM1	1	0	1	2
		C1orf200	hsa-miR-7ab						hsa-miR-216b-5p	IQSEC3	1	0	1	2
		C1orf200	hsa-miR-133abc						hsa-miR-17-5p	TBCEL	1	0	1	2
		C1orf200	hsa-miR-9						hsa-miR-1297	PLXND1	1	0	1	2
		C1orf200	hsa-miR-9ab						hsa-miR-212-3p	BBX	1	0	1	2
		C1orf200	hsa-miR-138						hsa-miR-375	ENOPH1	0	1	1	2
		C1orf200	hsa-miR-138ab						hsa-miR-429	PIKFYVE	1	0	1	2
		C1orf200	hsa-miR-143						hsa-miR-125a-5p	PRDM1	1	1	1	3
		C1orf200	hsa-miR-1721						hsa-miR-4500	STRN	1	1	0	2
		C1orf200	hsa-miR-4770						hsa-miR-142-3p	SLC33A1	1	0	1	2
		C1orf200	hsa-miR-17						hsa-miR-24-3p	ZNF430	0	1	1	2
		C1orf200	hsa-miR-17-5p						hsa-miR-3619-5p	TMEM248	1	1	1	3
		C1orf200	hsa-miR-20ab						hsa-miR-137	CYYR1	1	0	1	2
		C1orf200	hsa-miR-20b-5p						hsa-miR-107	POGLUT1	1	0	1	2
		C1orf200	hsa-miR-93						hsa-miR-375	CYP20A1	0	1	1	2
		C1orf200	hsa-miR-106ab						hsa-miR-129-5p	LRRFIP1	1	0	1	2
		C1orf200	hsa-miR-427						hsa-miR-125b-5p	KLC2	1	0	1	2
		C1orf200	hsa-miR-518a-3p						hsa-miR-22-3p	ORMDL2	1	0	1	2
		C1orf200	hsa-miR-519d						hsa-miR-24-3p	LRRC58	1	0	1	2
		C1orf200	hsa-miR-let-7						hsa-miR-375	UCHL3	0	1	1	2
		C1orf200	hsa-miR-98						hsa-miR-125b-5p	NCOR2	1	1	1	3
		C1orf200	hsa-miR-4458						hsa-miR-129-5p	PHAX	1	0	1	2
		C1orf200	hsa-miR-4500						hsa-miR-20b-5p	TRIOBP	0	1	1	2
		C1orf200	hsa-miR-18ab						hsa-miR-3666	FZD6	1	1	0	2
		C1orf200	hsa-miR-4735-3p						hsa-miR-129-5p	CHRM2	0	1	1	2
		C1orf200	hsa-miR-194						hsa-miR-429	FBXO22	1	0	1	2
		C1orf200	hsa-miR-210						hsa-miR-24-3p	BMP7	0	1	1	2
		C1orf200	hsa-miR-122						hsa-miR-23b-3p	CALCRL	1	0	1	2
		C1orf200	hsa-miR-122a						hsa-miR-125a-5p	ANAPC16	1	1	1	3
		C1orf200	hsa-miR-1352						hsa-miR-17-5p	SMURF1	0	1	1	2
		C1orf200	hsa-miR-24						hsa-miR-27a-3p	SRSF1	1	1	1	3
		C1orf200	hsa-miR-24ab						hsa-miR-206	KLF13	0	1	1	2
		C1orf200	hsa-miR-24-3p						hsa-miR-761	DKK3	0	1	1	2
		C1orf200	hsa-miR-27abc						hsa-miR-135a-5p	PPP1CC	1	0	1	2
		C1orf200	hsa-miR-27a-3p						hsa-miR-23b-3p	TMEM170A	0	1	1	2
		WDFY3-AS2	hsa-miR-7						hsa-miR-129-5p	GAPVD1	1	0	1	2
		WDFY3-AS2	hsa-miR-7ab						hsa-miR-3619-5p	SRM	1	0	1	2
		WDFY3-AS2	hsa-miR-9						hsa-miR-4735-3p	ARF6	1	1	0	2
		WDFY3-AS2	hsa-miR-9ab						hsa-miR-761	EZH1	1	0	1	2
		WDFY3-AS2	hsa-miR-96						hsa-miR-301b-3p	MECP2	1	0	1	2
		WDFY3-AS2	hsa-miR-507						hsa-miR-449c-5p	ACAD8	1	0	1	2
		WDFY3-AS2	hsa-miR-1271						hsa-miR-33a-3p	TMEM50A	1	0	1	2
		WDFY3-AS2	hsa-miR-135ab						hsa-miR-375	CRLF3	0	1	1	2
		WDFY3-AS2	hsa-miR-135a-5p						hsa-miR-23b-3p	CCNT2	1	0	1	2
		WDFY3-AS2	hsa-miR-138						hsa-miR-3619-5p	PKD1	1	0	1	2
		WDFY3-AS2	hsa-miR-138ab						hsa-miR-3666	MID1IP1	1	1	0	2
		WDFY3-AS2	hsa-miR-139-5p						hsa-miR-24-3p	UHRF1BP1L	0	1	1	2
		WDFY3-AS2	hsa-miR-141						hsa-miR-590-5p	RPRD2	0	1	1	2
		WDFY3-AS2	hsa-miR-200a						hsa-miR-206	RIT2	1	0	1	2
		WDFY3-AS2	hsa-miR-142-3p						hsa-miR-20b-5p	ZNF280B	1	1	1	3
		WDFY3-AS2	hsa-miR-144						hsa-miR-206	NBEA	1	0	1	2
		WDFY3-AS2	hsa-miR-145						hsa-miR-507	DUS1L	1	0	1	2
		WDFY3-AS2	hsa-miR-153						hsa-miR-212-3p	KIAA1211	1	0	1	2
		WDFY3-AS2	hsa-miR-155						hsa-miR-125a-5p	SZRD1	1	0	1	2
		WDFY3-AS2	hsa-miR-181abcd						hsa-miR-139-5p	ROBO2	1	0	1	2
		WDFY3-AS2	hsa-miR-4262						hsa-miR-139-5p	PIK3CA	0	1	1	2
		WDFY3-AS2	hsa-miR-182						hsa-miR-129-5p	KMT2C	1	0	1	2
		WDFY3-AS2	hsa-miR-183						hsa-miR-375	CLDN1	0	1	1	2
		WDFY3-AS2	hsa-miR-let-7						hsa-miR-761	RERG	1	0	1	2
		WDFY3-AS2	hsa-miR-98						hsa-miR-590-5p	SEC63	1	0	1	2
		WDFY3-AS2	hsa-miR-4458						hsa-miR-363-3p	RIMS2	1	0	1	2
		WDFY3-AS2	hsa-miR-4500						hsa-miR-301b-3p	SNX27	1	0	1	2
		WDFY3-AS2	hsa-miR-18ab						hsa-miR-4465	RHOQ	1	1	0	2
		WDFY3-AS2	hsa-miR-4735-3p						hsa-miR-129-5p	DLGAP2	1	0	1	2
		WDFY3-AS2	hsa-miR-190						hsa-miR-129-5p	INHBC	1	0	1	2
		WDFY3-AS2	hsa-miR-190ab						hsa-miR-129-5p	EPHA8	1	0	1	2
		WDFY3-AS2	hsa-miR-192						hsa-miR-429	TXNDC16	0	1	1	2
		WDFY3-AS2	hsa-miR-215						hsa-miR-4458	CRY2	1	1	0	2
		WDFY3-AS2	hsa-miR-199ab-5p						hsa-miR-24-3p	UCK2	0	1	1	2
		WDFY3-AS2	hsa-miR-19ab						hsa-miR-27a-3p	SEMA6D	1	0	1	2
		WDFY3-AS2	hsa-miR-1ab						hsa-miR-17-5p	FEM1A	0	1	1	2
		WDFY3-AS2	hsa-miR-206						hsa-miR-761	TWF1	1	0	1	2
		WDFY3-AS2	hsa-miR-613						hsa-miR-33a-3p	FIGN	1	1	1	3
		WDFY3-AS2	hsa-miR-200bc						hsa-miR-4319	REST	1	1	0	2
		WDFY3-AS2	hsa-miR-429						hsa-miR-140-5p	NR1D1	1	0	1	2
		WDFY3-AS2	hsa-miR-548a						hsa-miR-17-5p	C7orf60	0	1	1	2
		WDFY3-AS2	hsa-miR-21						hsa-miR-140-5p	ATP11C	1	0	1	2
		WDFY3-AS2	hsa-miR-590-5p						hsa-miR-1297	USP15	1	0	1	2
		WDFY3-AS2	hsa-miR-217						hsa-miR-490-3p	TAF5	1	0	1	2
		WDFY3-AS2	hsa-miR-218						hsa-miR-217	PGM2L1	1	0	1	2
		WDFY3-AS2	hsa-miR-218a						hsa-miR-425-5p	THRB	1	1	1	3
		WDFY3-AS2	hsa-miR-221						hsa-miR-139-5p	USP24	1	0	1	2
		WDFY3-AS2	hsa-miR-222						hsa-miR-590-5p	ZNF367	1	0	1	2
		WDFY3-AS2	hsa-miR-222ab						hsa-miR-212-3p	ATL3	1	0	1	2
		WDFY3-AS2	hsa-miR-1928						hsa-miR-206	YWHAZ	1	0	1	2
		WDFY3-AS2	hsa-miR-223						hsa-miR-490-3p	ZC3H6	1	0	1	2
		WDFY3-AS2	hsa-miR-23abc						hsa-miR-24-3p	ZNF581	0	1	1	2
		WDFY3-AS2	hsa-miR-23b-3p						hsa-miR-429	ANKRD44	1	0	1	2
		WDFY3-AS2	hsa-miR-24						hsa-miR-3619-5p	PRICKLE2	1	0	1	2
		WDFY3-AS2	hsa-miR-24ab						hsa-miR-206	ZNF185	0	1	1	2
		WDFY3-AS2	hsa-miR-24-3p						hsa-miR-363-3p	MAPK8	1	0	1	2
		WDFY3-AS2	hsa-miR-26ab						hsa-miR-20b-5p	PTGFRN	1	1	1	3
		WDFY3-AS2	hsa-miR-1297						hsa-miR-490-3p	C14orf2	0	1	1	2
		WDFY3-AS2	hsa-miR-4465						hsa-miR-20b-5p	TNRC6A	0	1	1	2
		WDFY3-AS2	hsa-miR-27abc						hsa-miR-449c-5p	NHLRC1	1	0	1	2
		WDFY3-AS2	hsa-miR-27a-3p						hsa-miR-4500	SEMA4C	1	1	0	2
		WDFY3-AS2	hsa-miR-101						hsa-miR-217	ZBTB24	1	0	1	2
		WDFY3-AS2	hsa-miR-101ab						hsa-miR-142-3p	CCNG1	0	1	1	2
		WDFY3-AS2	hsa-miR-29abcd						hsa-miR-24-3p	LINC00632	0	1	1	2
		WDFY3-AS2	hsa-miR-31						hsa-miR-4295	DLG5	1	1	0	2
		WDFY3-AS2	hsa-miR-103a						hsa-miR-590-5p	SLC5A7	1	0	1	2
		WDFY3-AS2	hsa-miR-107						hsa-miR-338-3p	UPK3BL	0	1	1	2
		WDFY3-AS2	hsa-miR-107ab						hsa-miR-216b-5p	PGM3	0	1	1	2
		WDFY3-AS2	hsa-miR-338						hsa-miR-142-3p	SLC1A3	1	0	1	2
		WDFY3-AS2	hsa-miR-338-3p						hsa-miR-761	TMEM127	1	0	1	2
		WDFY3-AS2	hsa-miR-33a-3p						hsa-miR-22-3p	TMED4	0	1	1	2
		WDFY3-AS2	hsa-miR-365						hsa-miR-490-3p	CLASP1	0	1	1	2
		WDFY3-AS2	hsa-miR-365-3p						hsa-miR-125a-5p	RBAK	0	1	1	2
		WDFY3-AS2	hsa-miR-33ab						hsa-miR-761	CD27	1	0	1	2
		WDFY3-AS2	hsa-miR-33-5p						hsa-miR-125b-5p	TAF9B	1	0	1	2
		WDFY3-AS2	hsa-miR-34ac						hsa-miR-429	ARPP21	1	0	1	2
		WDFY3-AS2	hsa-miR-34bc-5p						hsa-miR-1244	BRWD3	1	0	1	2
		WDFY3-AS2	hsa-miR-449abc						hsa-miR-24-3p	DUS1L	0	1	1	2
		WDFY3-AS2	hsa-miR-449c-5p						hsa-miR-135a-5p	BSN	1	0	1	2
		WDFY3-AS2	hsa-miR-375						hsa-miR-1297	TNRC6B	1	1	1	3
		WDFY3-AS2	hsa-miR-425						hsa-miR-507	PHKA1	1	0	1	2
		WDFY3-AS2	hsa-miR-425-5p						hsa-miR-129-5p	VGLL4	1	0	1	2
		WDFY3-AS2	hsa-miR-489						hsa-miR-507	MEF2A	1	0	1	2
		WDFY3-AS2	hsa-miR-455-5p						hsa-miR-301b-3p	MAP4	1	0	1	2
		WDFY3-AS2	hsa-miR-128						hsa-miR-363-3p	UCK2	0	1	1	2
		WDFY3-AS2	hsa-miR-128ab						hsa-miR-301b-3p	UBE3B	1	0	1	2
		WDFY3-AS2	hsa-miR-129-5p						hsa-miR-23b-3p	MYL12B	1	0	1	2
		WDFY3-AS2	hsa-miR-129ab-5p						hsa-miR-217	PDE5A	1	0	1	2
		WDFY3-AS2	hsa-miR-490-3p						hsa-miR-429	PROK2	1	0	1	2
		GRIK1-AS2	hsa-miR-7						hsa-miR-217	RAB11B	0	1	1	2
		GRIK1-AS2	hsa-miR-7ab						hsa-miR-3666	TRIM37	1	1	0	2
		GRIK1-AS2	hsa-miR-93						hsa-miR-129-5p	HCN1	1	0	1	2
		GRIK1-AS2	hsa-miR-93a						hsa-miR-1244	ALG14	1	0	1	2
		GRIK1-AS2	hsa-miR-105						hsa-miR-33a-3p	WDR82	1	0	1	2
		GRIK1-AS2	hsa-miR-106a						hsa-miR-17-5p	FGD1	1	0	1	2
		GRIK1-AS2	hsa-miR-291a-3p						hsa-miR-129-5p	EEA1	1	0	1	2
		GRIK1-AS2	hsa-miR-294						hsa-miR-129-5p	NR2C2	1	0	1	2
		GRIK1-AS2	hsa-miR-295						hsa-miR-22-3p	PPP1R15B	1	0	1	2
		GRIK1-AS2	hsa-miR-302abcde						hsa-miR-508-3p	SH3BGRL2	1	0	1	2
		GRIK1-AS2	hsa-miR-372						hsa-miR-17-5p	GEMIN8	0	1	1	2
		GRIK1-AS2	hsa-miR-373						hsa-miR-206	MSANTD2	1	0	1	2
		GRIK1-AS2	hsa-miR-428						hsa-miR-613	H3F3B	0	1	1	2
		GRIK1-AS2	hsa-miR-519a						hsa-miR-3666	ELL2	1	1	0	2
		GRIK1-AS2	hsa-miR-520be						hsa-miR-17-5p	RCCD1	1	1	1	3
		GRIK1-AS2	hsa-miR-520acd-3p						hsa-miR-429	DENND4C	1	0	1	2
		GRIK1-AS2	hsa-miR-1378						hsa-miR-217	TACC2	1	0	1	2
		GRIK1-AS2	hsa-miR-1420ac						hsa-miR-33a-3p	NAA25	1	0	1	2
		GRIK1-AS2	hsa-miR-96						hsa-miR-17-5p	PTGIS	0	1	1	2
		GRIK1-AS2	hsa-miR-507						hsa-miR-206	TNPO1	1	0	1	2
		GRIK1-AS2	hsa-miR-1271						hsa-miR-33a-3p	DBR1	1	0	1	2
		GRIK1-AS2	hsa-miR-141						hsa-miR-23b-3p	ATXN7	1	0	1	2
		GRIK1-AS2	hsa-miR-200a						hsa-miR-22-3p	SYNE1	1	0	1	2
		GRIK1-AS2	hsa-miR-150						hsa-miR-3666	RACGAP1	1	1	0	2
		GRIK1-AS2	hsa-miR-5127						hsa-miR-3666	GMFB	1	1	0	2
		GRIK1-AS2	hsa-miR-17						hsa-miR-3619-5p	MAPK1	1	0	1	2
		GRIK1-AS2	hsa-miR-17-5p						hsa-miR-193a-3p	ZC3H11A	1	0	1	2
		GRIK1-AS2	hsa-miR-20ab						hsa-miR-429	ZNF423	1	0	1	2
		GRIK1-AS2	hsa-miR-20b-5p						hsa-miR-4262	PHC3	1	1	0	2
		GRIK1-AS2	hsa-miR-106ab						hsa-miR-20b-5p	YTHDF3	1	0	1	2
		GRIK1-AS2	hsa-miR-427						hsa-miR-24-3p	SIT1	0	1	1	2
		GRIK1-AS2	hsa-miR-518a-3p						hsa-miR-27a-3p	PDIA5	1	1	1	3
		GRIK1-AS2	hsa-miR-519d						hsa-miR-613	KLF13	0	1	1	2
		GRIK1-AS2	hsa-miR-192						hsa-miR-3619-5p	LAMA4	0	1	1	2
		GRIK1-AS2	hsa-miR-215						hsa-miR-107	CCNT1	0	1	1	2
		GRIK1-AS2	hsa-miR-194						hsa-miR-590-5p	SAMD9	1	0	1	2
		GRIK1-AS2	hsa-miR-1ab						hsa-miR-1297	APC	1	0	1	2
		GRIK1-AS2	hsa-miR-206						hsa-miR-375	FAM63B	0	1	1	2
		GRIK1-AS2	hsa-miR-613						hsa-miR-17-5p	UBE2V2	0	1	1	2
		GRIK1-AS2	hsa-miR-205						hsa-miR-24-3p	DNAJB13	0	1	1	2
		GRIK1-AS2	hsa-miR-205ab						hsa-miR-129-5p	RBMY1A1	1	0	1	2
		GRIK1-AS2	hsa-miR-129-5p						hsa-miR-129-5p	UBE2R2	1	0	1	2
		GRIK1-AS2	hsa-miR-129ab-5p						hsa-miR-217	LUC7L3	1	0	1	2
		GRIK1-AS2	hsa-miR-490-3p						hsa-miR-107	TM9SF1	0	1	1	2
		HCP5	hsa-miR-7						hsa-miR-17-5p	ATRX	0	1	1	2
		HCP5	hsa-miR-7ab						hsa-miR-129-5p	ITPR2	1	0	1	2
		HCP5	hsa-miR-9						hsa-miR-761	SPPL3	1	0	1	2
		HCP5	hsa-miR-9ab						hsa-miR-17-5p	RFK	0	1	1	2
		HCP5	hsa-miR-96						hsa-miR-613	AKAP12	1	0	1	2
		HCP5	hsa-miR-507						hsa-miR-301b-3p	STARD13	1	1	1	3
		HCP5	hsa-miR-1271						hsa-miR-125a-5p	CYTH1	1	0	1	2
		HCP5	hsa-miR-137						hsa-miR-20b-5p	BCL2L2	0	1	1	2
		HCP5	hsa-miR-137ab						hsa-miR-1297	MED13L	1	0	1	2
		HCP5	hsa-miR-139-5p						hsa-miR-17-5p	KIF3B	1	0	1	2
		HCP5	hsa-miR-140						hsa-miR-429	TEX15	1	0	1	2
		HCP5	hsa-miR-140-5p						hsa-miR-23b-3p	LMNB1	0	1	1	2
		HCP5	hsa-miR-876-3p						hsa-miR-425-5p	PLOD2	0	1	1	2
		HCP5	hsa-miR-1244						hsa-miR-4500	CD59	1	1	0	2
		HCP5	hsa-miR-143						hsa-miR-125b-5p	LIN28A	1	1	1	3
		HCP5	hsa-miR-1721						hsa-miR-125b-5p	WARS	1	0	1	2
		HCP5	hsa-miR-4770						hsa-miR-33a-3p	POU4F1	1	0	1	2
		HCP5	hsa-miR-144						hsa-miR-17-5p	BCL2L2	0	1	1	2
		HCP5	hsa-miR-150						hsa-miR-125b-5p	MBD1	1	0	1	2
		HCP5	hsa-miR-5127						hsa-miR-193a-3p	ALKBH5	0	1	1	2
		HCP5	hsa-miR-155						hsa-miR-3619-5p	ZBTB8B	0	1	1	2
		HCP5	hsa-miR-15abc						hsa-miR-140-5p	TMEM177	1	0	1	2
		HCP5	hsa-miR-16						hsa-miR-1244	GZF1	1	0	1	2
		HCP5	hsa-miR-16abc						hsa-miR-140-5p	BACH1	1	0	1	2
		HCP5	hsa-miR-195						hsa-miR-129-5p	CTH	1	0	1	2
		HCP5	hsa-miR-322						hsa-miR-338-3p	HEXIM1	1	0	1	2
		HCP5	hsa-miR-424						hsa-miR-33a-3p	PAPOLA	1	0	1	2
		HCP5	hsa-miR-497						hsa-miR-216b-5p	CCDC59	0	1	1	2
		HCP5	hsa-miR-1907						hsa-miR-613	VAMP4	1	0	1	2
		HCP5	hsa-miR-17						hsa-miR-17-5p	SEMA7A	1	1	1	3
		HCP5	hsa-miR-17-5p						hsa-miR-425-5p	ACACB	0	1	1	2
		HCP5	hsa-miR-20ab						hsa-miR-129-5p	ZNF519	0	1	1	2
		HCP5	hsa-miR-20b-5p						hsa-miR-107	IRF4	1	0	1	2
		HCP5	hsa-miR-93						hsa-miR-761	GALNT18	1	0	1	2
		HCP5	hsa-miR-106ab						hsa-miR-217	FNDC3B	1	0	1	2
		HCP5	hsa-miR-427						hsa-miR-107	DST	0	1	1	2
		HCP5	hsa-miR-518a-3p						hsa-miR-135a-5p	KIAA1468	1	0	1	2
		HCP5	hsa-miR-519d						hsa-miR-338-3p	MACC1	0	1	1	2
		HCP5	hsa-miR-182						hsa-miR-27a-3p	RPS6KB1	1	0	1	2
		HCP5	hsa-miR-203						hsa-miR-22-3p	VEZF1	1	0	1	2
		HCP5	hsa-miR-205						hsa-miR-429	GFOD1	1	0	1	2
		HCP5	hsa-miR-205ab						hsa-miR-33a-3p	LOX	1	0	1	2
		HCP5	hsa-miR-214						hsa-miR-107	LRP1B	1	0	1	2
		HCP5	hsa-miR-761						hsa-miR-24-3p	DVL3	1	1	1	3
		HCP5	hsa-miR-3619-5p						hsa-miR-107	TMEM71	1	0	1	2
		HCP5	hsa-miR-216a						hsa-miR-20b-5p	PRKACB	0	1	1	2
		HCP5	hsa-miR-216b						hsa-miR-876-3p	KRT76	1	0	1	2
		HCP5	hsa-miR-216b-5p						hsa-miR-216b-5p	TTC33	1	0	1	2
		HCP5	hsa-miR-219-5p						hsa-miR-363-3p	FAM24A	1	0	1	2
		HCP5	hsa-miR-508						hsa-miR-490-3p	LONRF2	0	1	1	2
		HCP5	hsa-miR-508-3p						hsa-miR-301b-3p	TMEM55B	1	0	1	2
		HCP5	hsa-miR-4782-3p						hsa-miR-24-3p	KCNJ14	0	1	1	2
		HCP5	hsa-miR-22						hsa-miR-17-5p	ADARB1	1	1	1	3
		HCP5	hsa-miR-22-3p						hsa-miR-761	C1QTNF5	1	0	1	2
		HCP5	hsa-miR-23abc						hsa-miR-129-5p	CAP1	1	0	1	2
		HCP5	hsa-miR-23b-3p						hsa-miR-146b-5p	MED1	1	0	1	2
		HCP5	hsa-miR-24						hsa-miR-33a-3p	FBN1	1	0	1	2
		HCP5	hsa-miR-24ab						hsa-miR-375	USP10	0	1	1	2
		HCP5	hsa-miR-24-3p						hsa-miR-24-3p	SUMO1	0	1	1	2
		HCP5	hsa-miR-25						hsa-miR-3666	LDLR	1	1	0	2
		HCP5	hsa-miR-32						hsa-miR-193a-3p	SCYL3	1	0	1	2
		HCP5	hsa-miR-92abc						hsa-miR-33a-3p	C16orf45	1	0	1	2
		HCP5	hsa-miR-363						hsa-miR-17-5p	FBXL7	0	1	1	2
		HCP5	hsa-miR-363-3p						hsa-miR-761	SH3BP4	0	1	1	2
		HCP5	hsa-miR-367						hsa-miR-33a-3p	TNFAIP8	1	0	1	2
		HCP5	hsa-miR-26ab						hsa-miR-17-5p	SERF1B	1	1	1	3
		HCP5	hsa-miR-1297						hsa-miR-455-5p	CPEB3	1	0	1	2
		HCP5	hsa-miR-4465						hsa-miR-20b-5p	FIBIN	1	0	1	2
		HCP5	hsa-miR-27abc						hsa-miR-363-3p	TRAM2	0	1	1	2
		HCP5	hsa-miR-27a-3p						hsa-miR-139-5p	FAR2	1	0	1	2
		HCP5	hsa-miR-101						hsa-miR-449c-5p	CACNA1A	1	0	1	2
		HCP5	hsa-miR-101ab						hsa-miR-375	SPOP	0	1	1	2
		HCP5	hsa-miR-29abcd						hsa-miR-1297	SPTBN1	1	0	1	2
		HCP5	hsa-miR-103a						hsa-miR-24-3p	CD74	1	0	1	2
		HCP5	hsa-miR-107						hsa-miR-33a-3p	NUGGC	1	0	1	2
		HCP5	hsa-miR-107ab						hsa-miR-17-5p	PER1	0	1	1	2
		HCP5	hsa-miR-375						hsa-miR-301b-3p	KLF7	1	0	1	2
		HCP5	hsa-miR-425						hsa-miR-1297	CARF	1	0	1	2
		HCP5	hsa-miR-425-5p						hsa-miR-613	FBP1	1	0	1	2
		HCP5	hsa-miR-489						hsa-miR-17-5p	MFN2	1	0	1	2
		HCP5	hsa-miR-125a-5p						hsa-miR-3619-5p	GRB10	1	0	1	2
		HCP5	hsa-miR-125b-5p						hsa-miR-3619-5p	NAA15	1	0	1	2
		HCP5	hsa-miR-351						hsa-miR-4295	JMY	1	1	0	2
		HCP5	hsa-miR-670						hsa-miR-24-3p	ACOX1	0	1	1	2
		HCP5	hsa-miR-4319						hsa-miR-140-5p	KLK10	1	1	1	3
		HCP5	hsa-miR-10abc						hsa-miR-33a-3p	KBTBD8	1	0	1	2
		HCP5	hsa-miR-10a-5p						hsa-miR-507	SDS	1	0	1	2
		HCP5	hsa-miR-128						hsa-miR-449c-5p	ERGIC1	1	0	1	2
		HCP5	hsa-miR-128ab						hsa-miR-375	TPRG1L	0	1	1	2
		HCP5	hsa-miR-490-3p						hsa-miR-27a-3p	TROVE2	1	1	1	3
		HCG27	hsa-miR-130ac						hsa-miR-429	MAP4K5	1	0	1	2
		HCG27	hsa-miR-301ab						hsa-miR-1244	ZCCHC6	1	0	1	2
		HCG27	hsa-miR-301b						hsa-miR-33a-3p	RAB3GAP2	1	0	1	2
		HCG27	hsa-miR-301b-3p						hsa-miR-212-3p	FZD6	0	1	1	2
		HCG27	hsa-miR-454						hsa-miR-217	PDS5B	1	0	1	2
		HCG27	hsa-miR-721						hsa-miR-107	KIF5A	1	0	1	2
		HCG27	hsa-miR-4295						hsa-miR-20b-5p	RNF145	1	0	1	2
		HCG27	hsa-miR-3666						hsa-miR-140-5p	STRADB	1	1	1	3
		HCG27	hsa-miR-93						hsa-miR-193a-3p	PRR14L	1	0	1	2
		HCG27	hsa-miR-93a						hsa-miR-1297	CRADD	1	0	1	2
		HCG27	hsa-miR-105						hsa-miR-17-5p	N4BP1	0	1	1	2
		HCG27	hsa-miR-106a						hsa-miR-1244	APLF	1	0	1	2
		HCG27	hsa-miR-291a-3p						hsa-miR-1297	MYOZ3	0	1	1	2
		HCG27	hsa-miR-294						hsa-miR-3619-5p	43896	1	0	1	2
		HCG27	hsa-miR-295						hsa-miR-613	FXN	1	0	1	2
		HCG27	hsa-miR-302abcde						hsa-miR-449c-5p	SLC37A1	1	0	1	2
		HCG27	hsa-miR-372						hsa-miR-1244	ZNF229	1	0	1	2
		HCG27	hsa-miR-373						hsa-miR-125b-5p	IPPK	0	1	1	2
		HCG27	hsa-miR-428						hsa-miR-429	CLASP2	1	0	1	2
		HCG27	hsa-miR-519a						hsa-miR-22-3p	ZBTB47	1	0	1	2
		HCG27	hsa-miR-520be						hsa-miR-216b-5p	FAM120A	1	0	1	2
		HCG27	hsa-miR-520acd-3p						hsa-miR-590-5p	STAT3	1	0	1	2
		HCG27	hsa-miR-1378						hsa-miR-17-5p	ZNF512B	1	0	1	2
		HCG27	hsa-miR-1420ac						hsa-miR-20b-5p	FAM199X	1	0	1	2
		HCG27	hsa-miR-143						hsa-miR-3619-5p	BAZ2A	1	0	1	2
		HCG27	hsa-miR-1721						hsa-miR-613	SMYD4	1	0	1	2
		HCG27	hsa-miR-4770						hsa-miR-193a-3p	CECR2	1	0	1	2
		HCG27	hsa-miR-146ac						hsa-miR-24-3p	MRC2	1	0	1	2
		HCG27	hsa-miR-146b-5p						hsa-miR-17-5p	GPATCH2L	1	0	1	2
		HCG27	hsa-miR-148ab-3p						hsa-miR-20b-5p	DNAJC27	1	1	1	3
		HCG27	hsa-miR-152						hsa-miR-33a-3p	FBXO4	1	0	1	2
		HCG27	hsa-miR-150						hsa-miR-193a-3p	SLC16A6	1	0	1	2
		HCG27	hsa-miR-5127						hsa-miR-33a-3p	TMEM237	1	0	1	2
		HCG27	hsa-miR-187						hsa-miR-27a-3p	BTG2	0	1	1	2
		HCG27	hsa-miR-18ab						hsa-miR-429	GREM1	1	0	1	2
		HCG27	hsa-miR-4735-3p						hsa-miR-23b-3p	CCDC71L	1	0	1	2
		HCG27	hsa-miR-19ab						hsa-miR-33a-3p	TMEM220	1	0	1	2
		HCG27	hsa-miR-204						hsa-miR-1244	AVPR1A	0	1	1	2
		HCG27	hsa-miR-204b						hsa-miR-33a-3p	FMN2	1	0	1	2
		HCG27	hsa-miR-211						hsa-miR-24-3p	CYP51A1	0	1	1	2
		HCG27	hsa-miR-21						hsa-miR-1244	INIP	1	0	1	2
		HCG27	hsa-miR-590-5p						hsa-miR-135a-5p	KIF3B	1	0	1	2
		HCG27	hsa-miR-214						hsa-miR-1297	ZDHHC18	1	1	1	3
		HCG27	hsa-miR-761						hsa-miR-590-5p	BMPR2	1	0	1	2
		HCG27	hsa-miR-3619-5p						hsa-miR-455-5p	FAM53B	1	0	1	2
		HCG27	hsa-miR-219-5p						hsa-miR-338-3p	ACOT9	0	1	1	2
		HCG27	hsa-miR-508						hsa-miR-761	PPARGC1B	1	0	1	2
		HCG27	hsa-miR-508-3p						hsa-miR-23b-3p	NEK7	1	0	1	2
		HCG27	hsa-miR-4782-3p						hsa-miR-455-5p	RPS6KB1	1	0	1	2
		HCG27	hsa-miR-22						hsa-miR-129-5p	FLT1	1	0	1	2
		HCG27	hsa-miR-22-3p						hsa-miR-3619-5p	RAP1GAP2	1	0	1	2
		HCG27	hsa-miR-23abc						hsa-miR-24-3p	AP5B1	0	1	1	2
		HCG27	hsa-miR-23b-3p						hsa-miR-216b-5p	ANP32E	0	1	1	2
		HCG27	hsa-miR-26ab						hsa-miR-1297	DLAT	1	0	1	2
		HCG27	hsa-miR-1297						hsa-miR-10a-5p	NONO	1	0	1	2
		HCG27	hsa-miR-4465						hsa-miR-33a-3p	PDE10A	1	1	1	3
		HCG27	hsa-miR-27abc						hsa-miR-27a-3p	CKAP4	1	0	1	2
		HCG27	hsa-miR-27a-3p						hsa-miR-129-5p	GATAD1	0	1	1	2
		HCG27	hsa-miR-29abcd						hsa-miR-137	DIRAS2	1	0	1	2
		HCG27	hsa-miR-31						hsa-miR-449c-5p	SERPINB5	1	0	1	2
		HCG27	hsa-miR-338						hsa-miR-135a-5p	SETBP1	1	0	1	2
		HCG27	hsa-miR-338-3p						hsa-miR-507	RLIM	0	1	1	2
		HCG27	hsa-miR-125a-5p						hsa-miR-217	LEPR	1	0	1	2
		HCG27	hsa-miR-125b-5p						hsa-miR-17-5p	CHRM2	1	0	1	2
		HCG27	hsa-miR-351						hsa-miR-761	ZBTB10	1	1	1	3
		HCG27	hsa-miR-670						hsa-miR-455-5p	TRAK2	1	0	1	2
		HCG27	hsa-miR-4319						hsa-miR-137	CLEC3A	1	0	1	2
		LINC00478	hsa-miR-7						hsa-miR-206	SULT1B1	0	1	1	2
		LINC00478	hsa-miR-7ab						hsa-miR-24-3p	CD34	1	1	1	3
		LINC00478	hsa-miR-93						hsa-miR-1297	ACVR1C	1	0	1	2
		LINC00478	hsa-miR-93a						hsa-miR-17-5p	ANKRD29	1	0	1	2
		LINC00478	hsa-miR-105						hsa-miR-1297	ABHD5	1	0	1	2
		LINC00478	hsa-miR-106a						hsa-miR-135a-5p	TSEN54	1	0	1	2
		LINC00478	hsa-miR-291a-3p						hsa-miR-22-3p	CMKLR1	1	0	1	2
		LINC00478	hsa-miR-294						hsa-miR-429	RNF168	1	0	1	2
		LINC00478	hsa-miR-295						hsa-miR-429	NDN	1	0	1	2
		LINC00478	hsa-miR-302abcde						hsa-miR-129-5p	ANGPT1	1	0	1	2
		LINC00478	hsa-miR-372						hsa-miR-216b-5p	C3	0	1	1	2
		LINC00478	hsa-miR-373						hsa-miR-375	EIF4G3	0	1	1	2
		LINC00478	hsa-miR-428						hsa-miR-363-3p	ZNF772	0	1	1	2
		LINC00478	hsa-miR-519a						hsa-miR-139-5p	PRKX	1	0	1	2
		LINC00478	hsa-miR-520be						hsa-miR-301b-3p	SMARCD2	1	0	1	2
		LINC00478	hsa-miR-520acd-3p						hsa-miR-22-3p	PIP4K2B	1	0	1	2
		LINC00478	hsa-miR-1378						hsa-miR-17-5p	DNAJC27	1	1	1	3
		LINC00478	hsa-miR-1420ac						hsa-miR-140-5p	ANKDD1B	1	0	1	2
		LINC00478	hsa-miR-137						hsa-miR-590-5p	APH1B	1	0	1	2
		LINC00478	hsa-miR-137ab						hsa-miR-129-5p	NPTX1	0	1	1	2
		LINC00478	hsa-miR-141						hsa-miR-23b-3p	GAP43	1	0	1	2
		LINC00478	hsa-miR-200a						hsa-miR-135a-5p	ANGPTL2	1	0	1	2
		LINC00478	hsa-miR-144						hsa-miR-27a-3p	SLC35F1	1	0	1	2
		LINC00478	hsa-miR-145						hsa-miR-135a-5p	GK5	1	0	1	2
		LINC00478	hsa-miR-155						hsa-miR-22-3p	ZDHHC16	1	0	1	2
		LINC00478	hsa-miR-181abcd						hsa-miR-33a-3p	SETBP1	1	0	1	2
		LINC00478	hsa-miR-4262						hsa-miR-24-3p	RNF11	1	1	1	3
		LINC00478	hsa-miR-let-7						hsa-miR-613	FRS2	1	0	1	2
		LINC00478	hsa-miR-98						hsa-miR-142-3p	ACSL4	1	1	1	3
		LINC00478	hsa-miR-4458						hsa-miR-206	PDGFA	1	0	1	2
		LINC00478	hsa-miR-4500						hsa-miR-20b-5p	TMCC1	1	0	1	2
		LINC00478	hsa-miR-193						hsa-miR-217	YAF2	1	0	1	2
		LINC00478	hsa-miR-193b						hsa-miR-33a-3p	MAP1B	1	0	1	2
		LINC00478	hsa-miR-193a-3p						hsa-miR-107	PLA2G15	1	0	1	2
		LINC00478	hsa-miR-194						hsa-miR-4465	EDEM3	1	1	0	2
		LINC00478	hsa-miR-199ab-5p						hsa-miR-17-5p	APBB2	1	0	1	2
		LINC00478	hsa-miR-203						hsa-miR-20b-5p	MED17	0	1	1	2
		LINC00478	hsa-miR-204						hsa-miR-184	DGAT1	1	0	1	2
		LINC00478	hsa-miR-204b						hsa-miR-425-5p	SMG1	1	0	1	2
		LINC00478	hsa-miR-211						hsa-miR-137	KLHL17	1	0	1	2
		LINC00478	hsa-miR-208ab						hsa-miR-20b-5p	FAT4	1	0	1	2
		LINC00478	hsa-miR-208ab-3p						hsa-miR-3619-5p	FBLN5	1	0	1	2
		LINC00478	hsa-miR-21						hsa-miR-33a-3p	CYP20A1	0	1	1	2
		LINC00478	hsa-miR-590-5p						hsa-miR-216b-5p	STEAP2	1	0	1	2
		LINC00478	hsa-miR-214						hsa-miR-4458	PRSS22	1	1	0	2
		LINC00478	hsa-miR-761						hsa-miR-33a-3p	CREBRF	1	0	1	2
		LINC00478	hsa-miR-3619-5p						hsa-miR-429	MPDZ	1	0	1	2
		LINC00478	hsa-miR-218						hsa-miR-17-5p	FAM126B	1	1	1	3
		LINC00478	hsa-miR-218a						hsa-miR-1297	SH3D19	1	0	1	2
		LINC00478	hsa-miR-22						hsa-miR-4295	ZMAT3	1	1	0	2
		LINC00478	hsa-miR-22-3p						hsa-miR-20b-5p	TBC1D8B	1	0	1	2
		LINC00478	hsa-miR-23abc						hsa-miR-17-5p	ACAP2	0	1	1	2
		LINC00478	hsa-miR-23b-3p						hsa-miR-24-3p	RBMS2	0	1	1	2
		LINC00478	hsa-miR-25						hsa-miR-429	CLVS2	1	0	1	2
		LINC00478	hsa-miR-32						hsa-miR-4465	UBE2H	1	1	0	2
		LINC00478	hsa-miR-92abc						hsa-miR-17-5p	LSM5	1	0	1	2
		LINC00478	hsa-miR-363						hsa-miR-22-3p	ODF1	1	0	1	2
		LINC00478	hsa-miR-363-3p						hsa-miR-3619-5p	RERG	1	0	1	2
		LINC00478	hsa-miR-367						hsa-miR-217	UBE2E3	1	0	1	2
		LINC00478	hsa-miR-27abc						hsa-miR-24-3p	ZDHHC7	1	0	1	2
		LINC00478	hsa-miR-27a-3p						hsa-miR-1244	NRIP1	1	0	1	2
		LINC00478	hsa-miR-101						hsa-miR-216b-5p	DOK6	1	0	1	2
		LINC00478	hsa-miR-101ab						hsa-miR-33a-3p	TOX3	1	0	1	2
		LINC00478	hsa-miR-29abcd						hsa-miR-761	KY	1	0	1	2
		LINC00478	hsa-miR-31						hsa-miR-761	CRTC3	1	0	1	2
		LINC00478	hsa-miR-124						hsa-miR-375	TSC22D2	0	1	1	2
		LINC00478	hsa-miR-124ab						hsa-miR-140-5p	OSTM1	0	1	1	2
		LINC00478	hsa-miR-506						hsa-miR-22-3p	KIF24	1	0	1	2
		LINC00478	hsa-miR-338						hsa-miR-429	MTAP	1	0	1	2
		LINC00478	hsa-miR-338-3p						hsa-miR-129-5p	B3GALT1	1	0	1	2
		LINC00478	hsa-miR-34ac						hsa-miR-301b-3p	SALL3	1	1	1	3
		LINC00478	hsa-miR-34bc-5p						hsa-miR-139-5p	POF1B	1	0	1	2
		LINC00478	hsa-miR-449abc						hsa-miR-613	MIPOL1	1	0	1	2
		LINC00478	hsa-miR-449c-5p						hsa-miR-338-3p	MAP4K3	1	0	1	2
		LINC00478	hsa-miR-375						hsa-miR-129-5p	FCGR1B	1	0	1	2
		LINC00478	hsa-miR-383						hsa-miR-125b-5p	XKRX	1	0	1	2
		LINC00478	hsa-miR-425						hsa-miR-216b-5p	ZBED1	0	1	1	2
		LINC00478	hsa-miR-425-5p						hsa-miR-429	JAZF1	1	0	1	2
		LINC00478	hsa-miR-489						hsa-miR-107	SEMA3D	1	0	1	2
		LINC00478	hsa-miR-125a-5p						hsa-miR-107	GFOD1	1	0	1	2
		LINC00478	hsa-miR-125b-5p						hsa-miR-206	OGN	1	0	1	2
		LINC00478	hsa-miR-351						hsa-miR-507	NR2C2	1	0	1	2
		LINC00478	hsa-miR-670						hsa-miR-33a-3p	ANKRD28	1	0	1	2
		LINC00478	hsa-miR-4319						hsa-miR-137	KCNAB3	1	0	1	2
		LINC00478	hsa-miR-455-5p						hsa-miR-20b-5p	PKNOX1	1	1	1	3
		LINC00478	hsa-miR-128						hsa-miR-107	MAP3K7	0	1	1	2
		LINC00478	hsa-miR-128ab						hsa-miR-216b-5p	ETNK1	1	0	1	2
		LINC00478	hsa-miR-129-5p						hsa-miR-206	SEC22C	1	0	1	2
		LINC00478	hsa-miR-129ab-5p						hsa-miR-3666	NAA50	1	1	0	2
		LINC00478	hsa-miR-499-5p						hsa-miR-125b-5p	RREB1	1	0	1	2
		COX10-AS1	hsa-miR-503						hsa-miR-429	CNTN1	1	0	1	2
		COX10-AS1	hsa-miR-93						hsa-miR-137	STK40	1	0	1	2
		COX10-AS1	hsa-miR-93a						hsa-miR-24-3p	PDE6B	0	1	1	2
		COX10-AS1	hsa-miR-105						hsa-miR-301b-3p	SASH1	1	0	1	2
		COX10-AS1	hsa-miR-106a						hsa-miR-129-5p	C1orf50	0	1	1	2
		COX10-AS1	hsa-miR-291a-3p						hsa-miR-33a-3p	SOCS6	1	0	1	2
		COX10-AS1	hsa-miR-294						hsa-miR-125a-5p	GGA2	1	0	1	2
		COX10-AS1	hsa-miR-295						hsa-miR-137	BAZ2A	1	0	1	2
		COX10-AS1	hsa-miR-302abcde						hsa-miR-338-3p	USP9X	1	0	1	2
		COX10-AS1	hsa-miR-372						hsa-miR-1297	KPNA6	1	0	1	2
		COX10-AS1	hsa-miR-373						hsa-miR-212-3p	KPNA1	0	1	1	2
		COX10-AS1	hsa-miR-428						hsa-miR-3619-5p	CRY2	1	0	1	2
		COX10-AS1	hsa-miR-519a						hsa-miR-761	DOLPP1	1	0	1	2
		COX10-AS1	hsa-miR-520be						hsa-miR-363-3p	AP5Z1	0	1	1	2
		COX10-AS1	hsa-miR-520acd-3p						hsa-miR-129-5p	VLDLR	0	1	1	2
		COX10-AS1	hsa-miR-1378						hsa-miR-17-5p	TRAPPC2	0	1	1	2
		COX10-AS1	hsa-miR-1420ac						hsa-miR-429	DDX55	1	0	1	2
		COX10-AS1	hsa-miR-140						hsa-miR-17-5p	POFUT1	0	1	1	2
		COX10-AS1	hsa-miR-140-5p						hsa-miR-129-5p	DENND4C	0	1	1	2
		COX10-AS1	hsa-miR-876-3p						hsa-miR-27a-3p	PKIA	1	0	1	2
		COX10-AS1	hsa-miR-1244						hsa-miR-139-5p	TMEM33	1	0	1	2
		COX10-AS1	hsa-miR-142-3p						hsa-miR-27a-3p	RPS6KA5	1	1	1	3
		COX10-AS1	hsa-miR-144						hsa-miR-1297	ZMYND12	1	0	1	2
		COX10-AS1	hsa-miR-150						hsa-miR-20b-5p	CRIM1	1	1	1	3
		COX10-AS1	hsa-miR-5127						hsa-miR-216b-5p	NGFRAP1	0	1	1	2
		COX10-AS1	hsa-miR-155						hsa-miR-761	CAPRIN1	1	0	1	2
		COX10-AS1	hsa-miR-17						hsa-miR-206	CXCL6	1	0	1	2
		COX10-AS1	hsa-miR-17-5p						hsa-miR-24-3p	LY6G5B	0	1	1	2
		COX10-AS1	hsa-miR-20ab						hsa-miR-3619-5p	MEF2C	1	0	1	2
		COX10-AS1	hsa-miR-20b-5p						hsa-miR-1297	BID	1	0	1	2
		COX10-AS1	hsa-miR-106ab						hsa-miR-1297	SSBP2	0	1	1	2
		COX10-AS1	hsa-miR-427						hsa-miR-4500	DVL3	1	1	0	2
		COX10-AS1	hsa-miR-518a-3p						hsa-miR-137	LMBR1L	1	0	1	2
		COX10-AS1	hsa-miR-519d						hsa-miR-216b-5p	TRAM1L1	1	0	1	2
		COX10-AS1	hsa-miR-183						hsa-miR-107	ARMC8	1	0	1	2
		COX10-AS1	hsa-miR-let-7						hsa-miR-338-3p	AKAP12	1	0	1	2
		COX10-AS1	hsa-miR-98						hsa-miR-137	SLC35A1	1	0	1	2
		COX10-AS1	hsa-miR-4458						hsa-miR-301b-3p	PDIK1L	1	0	1	2
		COX10-AS1	hsa-miR-4500						hsa-miR-507	PTCD2	0	1	1	2
		COX10-AS1	hsa-miR-190						hsa-miR-17-5p	WNK3	0	1	1	2
		COX10-AS1	hsa-miR-190ab						hsa-miR-761	SAMD10	1	0	1	2
		COX10-AS1	hsa-miR-191						hsa-miR-23b-3p	ADAM23	1	0	1	2
		COX10-AS1	hsa-miR-1ab						hsa-miR-10a-5p	MAPRE1	1	0	1	2
		COX10-AS1	hsa-miR-206						hsa-miR-301b-3p	ENPP4	1	1	1	3
		COX10-AS1	hsa-miR-613						hsa-miR-455-5p	PRKD2	0	1	1	2
		COX10-AS1	hsa-miR-205						hsa-miR-4295	CCDC137	1	1	0	2
		COX10-AS1	hsa-miR-205ab						hsa-miR-17-5p	BACE1	0	1	1	2
		COX10-AS1	hsa-miR-214						hsa-miR-613	CRK	0	1	1	2
		COX10-AS1	hsa-miR-761						hsa-miR-425-5p	ORMDL2	0	1	1	2
		COX10-AS1	hsa-miR-3619-5p						hsa-miR-876-3p	AMMECR1	1	0	1	2
		COX10-AS1	hsa-miR-216a						hsa-miR-3619-5p	FAM189A1	1	0	1	2
		COX10-AS1	hsa-miR-217						hsa-miR-429	SCD	1	0	1	2
		COX10-AS1	hsa-miR-219-5p						hsa-miR-27a-3p	STAG1	1	0	1	2
		COX10-AS1	hsa-miR-508						hsa-miR-4458	MAPK6	1	1	0	2
		COX10-AS1	hsa-miR-508-3p						hsa-miR-1297	TMEM2	1	1	1	3
		COX10-AS1	hsa-miR-4782-3p						hsa-miR-429	PPP4R2	1	0	1	2
		COX10-AS1	hsa-miR-22						hsa-miR-24-3p	L3MBTL1	1	0	1	2
		COX10-AS1	hsa-miR-22-3p						hsa-miR-193a-3p	TGFBR3	1	0	1	2
		COX10-AS1	hsa-miR-25						hsa-miR-1244	ACVR2A	1	0	1	2
		COX10-AS1	hsa-miR-32						hsa-miR-761	LSM12	1	0	1	2
		COX10-AS1	hsa-miR-92abc						hsa-miR-135a-5p	SRSF3	1	0	1	2
		COX10-AS1	hsa-miR-363						hsa-miR-33a-3p	DNTTIP2	1	0	1	2
		COX10-AS1	hsa-miR-363-3p						hsa-miR-1297	PHTF2	1	0	1	2
		COX10-AS1	hsa-miR-367						hsa-miR-137	SERPINA3	0	1	1	2
		COX10-AS1	hsa-miR-101						hsa-miR-3619-5p	LZTS1	1	0	1	2
		COX10-AS1	hsa-miR-101ab						hsa-miR-107	PURB	0	1	1	2
		COX10-AS1	hsa-miR-10abc						hsa-miR-20b-5p	MAP3K3	1	1	1	3
		COX10-AS1	hsa-miR-10a-5p						hsa-miR-23b-3p	SEC24A	1	0	1	2
		LGALS8-AS1	hsa-miR-503						hsa-miR-613	FAM84A	1	0	1	2
		LGALS8-AS1	hsa-miR-133abc						hsa-miR-129-5p	CHCHD5	0	1	1	2
		LGALS8-AS1	hsa-miR-9						hsa-miR-206	ZNF547	1	0	1	2
		LGALS8-AS1	hsa-miR-9ab						hsa-miR-24-3p	ZNF501	1	0	1	2
		LGALS8-AS1	hsa-miR-138						hsa-miR-126-3p	SOX2	0	1	1	2
		LGALS8-AS1	hsa-miR-138ab						hsa-miR-507	ADAMTS17	1	0	1	2
		LGALS8-AS1	hsa-miR-142-3p						hsa-miR-137	YIPF6	1	0	1	2
		LGALS8-AS1	hsa-miR-191						hsa-miR-4319	ANKRD33B	1	1	0	2
		LGALS8-AS1	hsa-miR-218						hsa-miR-135a-5p	MFHAS1	1	0	1	2
		LGALS8-AS1	hsa-miR-218a						hsa-miR-107	TSPAN5	1	0	1	2
		LGALS8-AS1	hsa-miR-22						hsa-miR-17-5p	COX7A2L	1	0	1	2
		LGALS8-AS1	hsa-miR-22-3p						hsa-miR-33a-3p	LIF	1	0	1	2
		LGALS8-AS1	hsa-miR-122						hsa-miR-338-3p	CNP	1	0	1	2
		LGALS8-AS1	hsa-miR-122a						hsa-miR-129-5p	NRIP2	0	1	1	2
		LGALS8-AS1	hsa-miR-1352						hsa-miR-137	TEF	0	1	1	2
		LGALS8-AS1	hsa-miR-125a-5p						hsa-miR-17-5p	TNFAIP1	1	1	1	3
		LGALS8-AS1	hsa-miR-125b-5p						hsa-miR-24-3p	TAF1B	0	1	1	2
		LGALS8-AS1	hsa-miR-351						hsa-miR-24-3p	EMC7	0	1	1	2
		LGALS8-AS1	hsa-miR-670						hsa-miR-27a-3p	ZNF148	1	1	1	3
		LGALS8-AS1	hsa-miR-4319						hsa-miR-1297	JAM2	1	0	1	2
		TMEM72-AS1	hsa-miR-130ac						hsa-miR-20b-5p	ARID4A	1	0	1	2
		TMEM72-AS1	hsa-miR-301ab						hsa-miR-139-5p	PPARGC1B	1	0	1	2
		TMEM72-AS1	hsa-miR-301b						hsa-miR-3619-5p	ZNF395	1	0	1	2
		TMEM72-AS1	hsa-miR-301b-3p						hsa-miR-20b-5p	ARMC8	1	0	1	2
		TMEM72-AS1	hsa-miR-454						hsa-miR-338-3p	HIF1A	1	0	1	2
		TMEM72-AS1	hsa-miR-721						hsa-miR-301b-3p	LNPEP	1	0	1	2
		TMEM72-AS1	hsa-miR-4295						hsa-miR-135a-5p	BACE1	1	0	1	2
		TMEM72-AS1	hsa-miR-3666						hsa-miR-217	NT5DC1	1	0	1	2
		TMEM72-AS1	hsa-miR-133abc						hsa-miR-125b-5p	OLFML2A	1	0	1	2
		TMEM72-AS1	hsa-miR-9						hsa-miR-217	SLC26A11	1	0	1	2
		TMEM72-AS1	hsa-miR-9ab						hsa-miR-17-5p	HUWE1	0	1	1	2
		TMEM72-AS1	hsa-miR-145						hsa-miR-508-3p	IL36B	0	1	1	2
		TMEM72-AS1	hsa-miR-15abc						hsa-miR-212-3p	TLN2	1	0	1	2
		TMEM72-AS1	hsa-miR-16						hsa-miR-761	BRPF1	1	0	1	2
		TMEM72-AS1	hsa-miR-16abc						hsa-miR-761	TULP4	1	0	1	2
		TMEM72-AS1	hsa-miR-195						hsa-miR-23b-3p	HIF1AN	0	1	1	2
		TMEM72-AS1	hsa-miR-322						hsa-miR-375	NUP54	0	1	1	2
		TMEM72-AS1	hsa-miR-424						hsa-miR-4295	ZBTB4	1	1	0	2
		TMEM72-AS1	hsa-miR-497						hsa-miR-508-3p	CPNE2	1	0	1	2
		TMEM72-AS1	hsa-miR-1907						hsa-miR-429	TSC22D1	1	0	1	2
		TMEM72-AS1	hsa-miR-184						hsa-miR-146b-5p	SYT1	1	0	1	2
		TMEM72-AS1	hsa-miR-190						hsa-miR-125a-5p	ZBTB7A	1	0	1	2
		TMEM72-AS1	hsa-miR-190ab						hsa-miR-3619-5p	SLC7A4	1	0	1	2
		TMEM72-AS1	hsa-miR-19ab						hsa-miR-129-5p	LIN54	1	0	1	2
		TMEM72-AS1	hsa-miR-1ab						hsa-miR-3619-5p	WDTC1	1	0	1	2
		TMEM72-AS1	hsa-miR-206						hsa-miR-125a-5p	PSMB8	1	0	1	2
		TMEM72-AS1	hsa-miR-613						hsa-miR-140-5p	MED4	1	0	1	2
		TMEM72-AS1	hsa-miR-203						hsa-miR-139-5p	KIF3A	1	0	1	2
		TMEM72-AS1	hsa-miR-214						hsa-miR-24-3p	RABAC1	0	1	1	2
		TMEM72-AS1	hsa-miR-761						hsa-miR-137	SLC12A6	1	0	1	2
		TMEM72-AS1	hsa-miR-3619-5p						hsa-miR-33a-3p	CSNK1A1	1	0	1	2
		TMEM72-AS1	hsa-miR-216a						hsa-miR-3619-5p	TMEM189-UBE2V1	0	1	1	2
		TMEM72-AS1	hsa-miR-216b						hsa-miR-301b-3p	MYT1	1	0	1	2
		TMEM72-AS1	hsa-miR-216b-5p						hsa-miR-1244	COL12A1	1	0	1	2
		TMEM72-AS1	hsa-miR-219-5p						hsa-miR-3619-5p	KIF16B	1	0	1	2
		TMEM72-AS1	hsa-miR-508						hsa-miR-761	KRTAP10-11	1	0	1	2
		TMEM72-AS1	hsa-miR-508-3p						hsa-miR-876-3p	ST3GAL6	1	0	1	2
		TMEM72-AS1	hsa-miR-4782-3p						hsa-miR-24-3p	PRR13	0	1	1	2
		TMEM72-AS1	hsa-miR-23abc						hsa-miR-27a-3p	AK2	1	0	1	2
		TMEM72-AS1	hsa-miR-23b-3p						hsa-miR-23b-3p	AMBRA1	1	0	1	2
		TMEM72-AS1	hsa-miR-24						hsa-miR-4295	MAPK1	1	1	0	2
		TMEM72-AS1	hsa-miR-24ab						hsa-miR-33a-3p	SMC5	1	0	1	2
		TMEM72-AS1	hsa-miR-24-3p						hsa-miR-137	KMT2A	1	0	1	2
		TMEM72-AS1	hsa-miR-26ab						hsa-miR-129-5p	DCAF10	0	1	1	2
		TMEM72-AS1	hsa-miR-1297						hsa-miR-490-3p	NUFIP2	1	1	1	3
		TMEM72-AS1	hsa-miR-4465						hsa-miR-20b-5p	ITPRIPL2	1	0	1	2
		TMEM72-AS1	hsa-miR-27abc						hsa-miR-613	HELZ2	1	0	1	2
		TMEM72-AS1	hsa-miR-27a-3p						hsa-miR-27a-3p	STX16	1	0	1	2
		TMEM72-AS1	hsa-miR-29abcd						hsa-miR-217	NUFIP2	1	0	1	2
		TMEM72-AS1	hsa-miR-103a						hsa-miR-33a-3p	EFCAB14	1	0	1	2
		TMEM72-AS1	hsa-miR-107						hsa-miR-425-5p	HERC2	1	0	1	2
		TMEM72-AS1	hsa-miR-107ab						hsa-miR-135a-5p	MYOCD	1	0	1	2
		TMEM72-AS1	hsa-miR-338						hsa-miR-22-3p	DGKE	1	0	1	2
		TMEM72-AS1	hsa-miR-338-3p						hsa-miR-3619-5p	ATG12	1	0	1	2
		TMEM72-AS1	hsa-miR-34ac						hsa-miR-125b-5p	DPH2	1	0	1	2
		TMEM72-AS1	hsa-miR-34bc-5p						hsa-miR-129-5p	BTBD7	1	0	1	2
		TMEM72-AS1	hsa-miR-449abc						hsa-miR-429	AKAP5	1	0	1	2
		TMEM72-AS1	hsa-miR-449c-5p						hsa-miR-17-5p	CAP1	0	1	1	2
		TMEM72-AS1	hsa-miR-425						hsa-miR-206	AZIN1	1	0	1	2
		TMEM72-AS1	hsa-miR-425-5p						hsa-miR-17-5p	DNMT1	0	1	1	2
		TMEM72-AS1	hsa-miR-489						hsa-miR-1297	IPMK	1	0	1	2
		TMEM72-AS1	hsa-miR-128						hsa-miR-24-3p	TLN1	0	1	1	2
		TMEM72-AS1	hsa-miR-128ab						hsa-miR-375	ZFHX2	0	1	1	2
		LINC00310	hsa-miR-7						hsa-miR-107	PNISR	1	1	1	3
		LINC00310	hsa-miR-7ab						hsa-miR-1297	ZNF566	0	1	1	2
		LINC00310	hsa-miR-138						hsa-miR-137	HLF	1	0	1	2
		LINC00310	hsa-miR-138ab						hsa-miR-761	ILDR2	1	0	1	2
		LINC00310	hsa-miR-140						hsa-miR-17-5p	TRIM8	0	1	1	2
		LINC00310	hsa-miR-140-5p						hsa-miR-455-5p	LARS2	1	0	1	2
		LINC00310	hsa-miR-876-3p						hsa-miR-33a-3p	IPO9	1	0	1	2
		LINC00310	hsa-miR-1244						hsa-miR-876-3p	TFE3	1	0	1	2
		LINC00310	hsa-miR-145						hsa-miR-17-5p	OPTN	0	1	1	2
		LINC00310	hsa-miR-146ac						hsa-miR-216b-5p	ZDHHC21	1	0	1	2
		LINC00310	hsa-miR-146b-5p						hsa-miR-363-3p	MS4A2	1	0	1	2
		LINC00310	hsa-miR-199ab-5p						hsa-miR-17-5p	IFNAR1	1	1	1	3
		LINC00310	hsa-miR-204						hsa-miR-4295	CAMSAP2	1	1	0	2
		LINC00310	hsa-miR-204b						hsa-miR-22-3p	RAB28	1	0	1	2
		LINC00310	hsa-miR-211						hsa-miR-17-5p	PLAG1	0	1	1	2
		LINC00310	hsa-miR-214						hsa-miR-142-3p	TMEM200B	1	0	1	2
		LINC00310	hsa-miR-761						hsa-miR-129-5p	TCTA	1	0	1	2
		LINC00310	hsa-miR-3619-5p						hsa-miR-590-5p	FBXO11	1	0	1	2
		LINC00310	hsa-miR-216a						hsa-miR-33a-3p	LPAR4	1	0	1	2
		LINC00310	hsa-miR-216b						hsa-miR-490-3p	RBPJ	1	1	1	3
		LINC00310	hsa-miR-216b-5p						hsa-miR-107	ARF6	1	0	1	2
		LINC00310	hsa-miR-22						hsa-miR-22-3p	PMAIP1	1	0	1	2
		LINC00310	hsa-miR-22-3p						hsa-miR-206	SPTLC3	0	1	1	2
		LINC00310	hsa-miR-24						hsa-miR-338-3p	COPS4	1	0	1	2
		LINC00310	hsa-miR-24ab						hsa-miR-140-5p	N4BP2L2	1	0	1	2
		LINC00310	hsa-miR-24-3p						hsa-miR-613	BPNT1	1	0	1	2
		LINC00310	hsa-miR-26ab						hsa-miR-508-3p	UPRT	1	0	1	2
		LINC00310	hsa-miR-1297						hsa-miR-129-5p	AP2B1	1	0	1	2
		LINC00310	hsa-miR-4465						hsa-miR-449c-5p	NEDD4L	1	0	1	2
		LINC00310	hsa-miR-27abc						hsa-miR-363-3p	ZNF230	1	0	1	2
		LINC00310	hsa-miR-27a-3p						hsa-miR-212-3p	RBP2	0	1	1	2
		LINC00310	hsa-miR-103a						hsa-miR-23b-3p	ETNK1	1	1	1	3
		LINC00310	hsa-miR-107						hsa-miR-107	ZCCHC2	1	0	1	2
		LINC00310	hsa-miR-107ab						hsa-miR-20b-5p	CAMTA1	1	1	0	2
		LINC00310	hsa-miR-124						hsa-miR-301b-3p	KLF6	0	1	1	2
		LINC00310	hsa-miR-124ab						hsa-miR-761	VWA2	1	0	1	2
		LINC00310	hsa-miR-506						hsa-miR-363-3p	CIDEC	0	1	1	2
		LINC00310	hsa-miR-338						hsa-miR-137	RGS6	1	0	1	2
		LINC00310	hsa-miR-338-3p						hsa-miR-206	TMSB4X	1	0	1	2
		LINC00310	hsa-miR-33ab						hsa-miR-1297	ZBED4	1	0	1	2
		LINC00310	hsa-miR-33-5p						hsa-miR-449c-5p	LYZL6	1	0	1	2
		LINC00310	hsa-miR-375						hsa-miR-27a-3p	PRICKLE2	1	0	1	2
		LINC00310	hsa-miR-451						hsa-miR-20b-5p	SPRED1	1	1	1	3
		LINC00310	hsa-miR-455-5p						hsa-miR-217	PTPN14	1	0	1	2
		LINC00310	hsa-miR-128						hsa-miR-363-3p	SNAPC1	1	0	1	2
		LINC00310	hsa-miR-128ab						hsa-miR-429	RAB11FIP2	1	0	1	2
		HCG11	hsa-miR-7						hsa-miR-20b-5p	NCKAP5	1	0	1	2
		HCG11	hsa-miR-7ab						hsa-miR-507	MEGF9	1	0	1	2
		HCG11	hsa-miR-143						hsa-miR-490-3p	TXNRD2	1	0	1	2
		HCG11	hsa-miR-1721						hsa-miR-184	INPPL1	0	1	1	2
		HCG11	hsa-miR-4770						hsa-miR-27a-3p	MET	0	1	1	2
		HCG11	hsa-miR-144						hsa-miR-3619-5p	RAB14	1	0	1	2
		HCG11	hsa-miR-150						hsa-miR-507	KCNJ3	1	0	1	2
		HCG11	hsa-miR-5127						hsa-miR-193a-3p	SRSF6	1	0	1	2
		HCG11	hsa-miR-155						hsa-miR-455-5p	SPSB4	1	0	1	2
		HCG11	hsa-miR-17						hsa-miR-142-3p	FNDC3A	1	1	1	3
		HCG11	hsa-miR-17-5p						hsa-miR-206	MGAT4A	1	0	1	2
		HCG11	hsa-miR-20ab						hsa-miR-507	ZNF813	0	1	1	2
		HCG11	hsa-miR-20b-5p						hsa-miR-125a-5p	CDK16	1	0	1	2
		HCG11	hsa-miR-93						hsa-miR-23b-3p	TRIB1	1	0	1	2
		HCG11	hsa-miR-106ab						hsa-miR-3619-5p	ECEL1	1	0	1	2
		HCG11	hsa-miR-427						hsa-miR-590-5p	ERI1	1	0	1	2
		HCG11	hsa-miR-518a-3p						hsa-miR-27a-3p	TRIM23	1	1	1	3
		HCG11	hsa-miR-519d						hsa-miR-107	TRAPPC1	1	0	1	2
		HCG11	hsa-miR-181abcd						hsa-miR-613	TNKS2	1	0	1	2
		HCG11	hsa-miR-4262						hsa-miR-193a-3p	RNF222	1	0	1	2
		HCG11	hsa-miR-let-7						hsa-miR-33a-3p	INTS2	1	0	1	2
		HCG11	hsa-miR-98						hsa-miR-24-3p	VHL	0	1	1	2
		HCG11	hsa-miR-4458						hsa-miR-125a-5p	GPR107	1	0	1	2
		HCG11	hsa-miR-4500						hsa-miR-301b-3p	HPRT1	1	1	1	3
		HCG11	hsa-miR-192						hsa-miR-490-3p	SLC39A14	1	0	1	2
		HCG11	hsa-miR-215						hsa-miR-137	SGPL1	1	0	1	2
		HCG11	hsa-miR-194						hsa-miR-4500	CEP120	1	1	0	2
		HCG11	hsa-miR-196abc						hsa-miR-363-3p	NARF	0	1	1	2
		HCG11	hsa-miR-203						hsa-miR-1244	EBF2	1	0	1	2
		HCG11	hsa-miR-204						hsa-miR-3619-5p	TMED9	1	1	1	3
		HCG11	hsa-miR-204b						hsa-miR-1297	ZNF106	1	0	1	2
		HCG11	hsa-miR-211						hsa-miR-876-3p	POTEM	0	1	1	2
		HCG11	hsa-miR-205						hsa-miR-1244	FNDC3B	1	0	1	2
		HCG11	hsa-miR-205ab						hsa-miR-23b-3p	KDM4A	1	0	1	2
		HCG11	hsa-miR-208ab						hsa-miR-761	MYO1D	1	0	1	2
		HCG11	hsa-miR-208ab-3p						hsa-miR-17-5p	NEDD4L	1	0	1	2
		HCG11	hsa-miR-217						hsa-miR-27a-3p	NEK6	1	0	1	2
		HCG11	hsa-miR-218						hsa-miR-20b-5p	PCDHA5	1	0	1	2
		HCG11	hsa-miR-218a						hsa-miR-129-5p	ADAMTS7	1	0	1	2
		HCG11	hsa-miR-122						hsa-miR-761	ABHD2	1	0	1	2
		HCG11	hsa-miR-122a						hsa-miR-17-5p	LEPROT	0	1	1	2
		HCG11	hsa-miR-1352						hsa-miR-363-3p	CHM	1	0	1	2
		HCG11	hsa-miR-24						hsa-miR-20b-5p	ENTPD4	0	1	1	2
		HCG11	hsa-miR-24ab						hsa-miR-17-5p	IRF1	1	0	1	2
		HCG11	hsa-miR-24-3p						hsa-miR-1297	RHD	1	0	1	2
		HCG11	hsa-miR-26ab						hsa-miR-3666	COX10	1	1	0	2
		HCG11	hsa-miR-1297						hsa-miR-449c-5p	RALGAPB	1	0	1	2
		HCG11	hsa-miR-4465						hsa-miR-135a-5p	PHLDB2	1	0	1	2
		HCG11	hsa-miR-101						hsa-miR-129-5p	DDX3X	0	1	1	2
		HCG11	hsa-miR-101ab						hsa-miR-129-5p	STON2	1	1	1	3
		HCG11	hsa-miR-31						hsa-miR-613	KCNJ2	0	1	1	2
		HCG11	hsa-miR-451						hsa-miR-139-5p	RPS6KB1	1	0	1	2
		HCG11	hsa-miR-455-5p						hsa-miR-10a-5p	FBXO30	1	0	1	2
		HCG11	hsa-miR-129-5p						hsa-miR-17-5p	LYPD6	1	0	1	2
		HCG11	hsa-miR-129ab-5p						hsa-miR-23b-3p	CAPN6	1	0	1	2
		HCG11	hsa-miR-490-3p						hsa-miR-135a-5p	ANK3	1	0	1	2
		HCG11	hsa-miR-499-5p						hsa-miR-20b-5p	MFSD8	1	1	0	2
		FTX	hsa-miR-551a						hsa-miR-24-3p	APOOL	0	1	1	2
		FTX	hsa-miR-7						hsa-miR-217	TET2	1	0	1	2
		FTX	hsa-miR-7ab						hsa-miR-455-5p	BCL9	1	0	1	2
		FTX	hsa-miR-139-5p						hsa-miR-212-3p	SALL1	1	0	1	2
		FTX	hsa-miR-141						hsa-miR-507	TRMT6	1	0	1	2
		FTX	hsa-miR-200a						hsa-miR-27a-3p	LPCAT1	1	1	1	3
		FTX	hsa-miR-143						hsa-miR-20b-5p	CRTC3	0	1	1	2
		FTX	hsa-miR-1721						hsa-miR-206	CITED2	1	0	1	2
		FTX	hsa-miR-4770						hsa-miR-33a-3p	MTSS1	1	1	1	3
		FTX	hsa-miR-144						hsa-miR-338-3p	TRPC6	1	0	1	2
		FTX	hsa-miR-145						hsa-miR-24-3p	STX16	0	1	1	2
		FTX	hsa-miR-146ac						hsa-miR-449c-5p	BAZ2A	0	1	1	2
		FTX	hsa-miR-146b-5p						hsa-miR-449c-5p	SEMA3D	1	0	1	2
		FTX	hsa-miR-150						hsa-miR-125a-5p	MYO18A	1	0	1	2
		FTX	hsa-miR-5127						hsa-miR-590-5p	JAG1	1	0	1	2
		FTX	hsa-miR-15abc						hsa-miR-338-3p	ID3	0	1	1	2
		FTX	hsa-miR-16						hsa-miR-449c-5p	ELMSAN1	1	0	1	2
		FTX	hsa-miR-16abc						hsa-miR-107	MYBPC1	0	1	1	2
		FTX	hsa-miR-195						hsa-miR-301b-3p	TNF	1	0	1	2
		FTX	hsa-miR-322						hsa-miR-33a-3p	PTPRE	1	0	1	2
		FTX	hsa-miR-424						hsa-miR-129-5p	SP3	1	0	1	2
		FTX	hsa-miR-497						hsa-miR-140-5p	WNK2	1	0	1	2
		FTX	hsa-miR-1907						hsa-miR-20b-5p	ZNF512B	1	0	1	2
		FTX	hsa-miR-181abcd						hsa-miR-301b-3p	TNRC6B	0	1	1	2
		FTX	hsa-miR-4262						hsa-miR-490-3p	EBNA1BP2	0	1	1	2
		FTX	hsa-miR-182						hsa-miR-24-3p	MTHFD1L	0	1	1	2
		FTX	hsa-miR-let-7						hsa-miR-3619-5p	LGSN	1	0	1	2
		FTX	hsa-miR-98						hsa-miR-23b-3p	DHX15	1	0	1	2
		FTX	hsa-miR-4458						hsa-miR-4465	GSK3B	1	1	0	2
		FTX	hsa-miR-4500						hsa-miR-24-3p	TRIM33	1	0	1	2
		FTX	hsa-miR-18ab						hsa-miR-363-3p	RFX1	1	0	1	2
		FTX	hsa-miR-4735-3p						hsa-miR-17-5p	SLC17A7	1	0	1	2
		FTX	hsa-miR-190						hsa-miR-17-5p	ANK2	1	0	1	2
		FTX	hsa-miR-190ab						hsa-miR-429	TFAP2A	1	0	1	2
		FTX	hsa-miR-192						hsa-miR-140-5p	ADAM10	1	0	1	2
		FTX	hsa-miR-215						hsa-miR-425-5p	ELOVL5	1	0	1	2
		FTX	hsa-miR-194						hsa-miR-216b-5p	ZCCHC11	0	1	1	2
		FTX	hsa-miR-196abc						hsa-miR-17-5p	EIF2S1	0	1	1	2
		FTX	hsa-miR-199ab-5p						hsa-miR-301b-3p	PLCB1	1	0	1	2
		FTX	hsa-miR-200bc						hsa-miR-338-3p	ZNF215	1	0	1	2
		FTX	hsa-miR-429						hsa-miR-107	KLF4	0	1	1	2
		FTX	hsa-miR-548a						hsa-miR-3619-5p	ANKRD6	1	0	1	2
		FTX	hsa-miR-205						hsa-miR-10a-5p	NCOR2	1	1	1	3
		FTX	hsa-miR-205ab						hsa-miR-375	FZD4	0	1	1	2
		FTX	hsa-miR-21						hsa-miR-139-5p	LRFN5	1	0	1	2
		FTX	hsa-miR-590-5p						hsa-miR-10a-5p	HNRNPK	1	0	1	2
		FTX	hsa-miR-214						hsa-miR-10a-5p	RNF165	1	0	1	2
		FTX	hsa-miR-761						hsa-miR-193a-3p	DYRK2	1	1	1	3
		FTX	hsa-miR-3619-5p						hsa-miR-429	MGAT4A	1	0	1	2
		FTX	hsa-miR-218						hsa-miR-137	NOVA1	1	0	1	2
		FTX	hsa-miR-218a						hsa-miR-216b-5p	MUT	0	1	1	2
		FTX	hsa-miR-22						hsa-miR-613	CPEB1	1	0	1	2
		FTX	hsa-miR-22-3p						hsa-miR-1297	XKRX	1	0	1	2
		FTX	hsa-miR-122						hsa-miR-125a-5p	YOD1	0	1	1	2
		FTX	hsa-miR-122a						hsa-miR-17-5p	QRFPR	0	1	1	2
		FTX	hsa-miR-1352						hsa-miR-206	LOX	1	0	1	2
		FTX	hsa-miR-24						hsa-miR-363-3p	GULP1	0	1	1	2
		FTX	hsa-miR-24ab						hsa-miR-761	SESN1	1	0	1	2
		FTX	hsa-miR-24-3p						hsa-miR-217	MFSD6	1	0	1	2
		FTX	hsa-miR-29abcd						hsa-miR-429	ELK4	1	0	1	2
		FTX	hsa-miR-30abcdef						hsa-miR-27a-3p	FAM69A	0	1	1	2
		FTX	hsa-miR-30abe-5p						hsa-miR-363-3p	OSBPL8	1	0	1	2
		FTX	hsa-miR-384-5p						hsa-miR-125b-5p	OAZ2	1	0	1	2
		FTX	hsa-miR-383						hsa-miR-3619-5p	CTSS	1	0	1	2
		FTX	hsa-miR-425						hsa-miR-17-5p	SOCS6	1	1	1	3
		FTX	hsa-miR-425-5p						hsa-miR-139-5p	DPYSL5	1	0	1	2
		FTX	hsa-miR-489						hsa-miR-23b-3p	PPM1K	1	0	1	2
		FTX	hsa-miR-125a-5p						hsa-miR-33a-3p	GXYLT2	0	1	1	2
		FTX	hsa-miR-125b-5p						hsa-miR-429	FN1	1	0	1	2
		FTX	hsa-miR-351						hsa-miR-129-5p	ERVW-1	1	0	1	2
		FTX	hsa-miR-670						hsa-miR-24-3p	ZFP30	0	1	1	2
		FTX	hsa-miR-4319						hsa-miR-490-3p	XKR4	0	1	1	2
		FTX	hsa-miR-128						hsa-miR-137	LHFPL2	0	1	1	2
		FTX	hsa-miR-128ab						hsa-miR-140-5p	STRN3	1	0	1	2
		FTX	hsa-miR-129-5p						hsa-miR-129-5p	CTSC	1	0	1	2
		FTX	hsa-miR-129ab-5p						hsa-miR-375	C1QBP	0	1	1	2
		LINC00342	hsa-miR-138						hsa-miR-455-5p	INPP5K	1	0	1	2
		LINC00342	hsa-miR-138ab						hsa-miR-212-3p	SERP1	1	0	1	2
		LINC00342	hsa-miR-139-5p						hsa-miR-107	GPC6	1	0	1	2
		LINC00342	hsa-miR-141						hsa-miR-216b-5p	KDELC2	0	1	1	2
		LINC00342	hsa-miR-200a						hsa-miR-125b-5p	PSMB8	1	0	1	2
		LINC00342	hsa-miR-142-3p						hsa-miR-508-3p	SUB1	1	0	1	2
		LINC00342	hsa-miR-144						hsa-miR-449c-5p	MYSM1	1	0	1	2
		LINC00342	hsa-miR-146ac						hsa-miR-33a-3p	BASP1	0	1	1	2
		LINC00342	hsa-miR-146b-5p						hsa-miR-761	CELF1	1	0	1	2
		LINC00342	hsa-miR-15abc						hsa-miR-135a-5p	ELK3	1	0	1	2
		LINC00342	hsa-miR-16						hsa-miR-107	ARGLU1	0	1	1	2
		LINC00342	hsa-miR-16abc						hsa-miR-27a-3p	EMCN	1	0	1	2
		LINC00342	hsa-miR-195						hsa-miR-125a-5p	SARM1	1	0	1	2
		LINC00342	hsa-miR-322						hsa-miR-140-5p	SPCS3	0	1	1	2
		LINC00342	hsa-miR-424						hsa-miR-455-5p	GPD2	1	0	1	2
		LINC00342	hsa-miR-497						hsa-miR-137	PTBP1	1	0	1	2
		LINC00342	hsa-miR-1907						hsa-miR-22-3p	CDX2	1	0	1	2
		LINC00342	hsa-miR-182						hsa-miR-455-5p	STYK1	1	0	1	2
		LINC00342	hsa-miR-183						hsa-miR-1297	ENPEP	1	0	1	2
		LINC00342	hsa-miR-192						hsa-miR-508-3p	UBP1	1	0	1	2
		LINC00342	hsa-miR-215						hsa-miR-425-5p	CCND1	0	1	1	2
		LINC00342	hsa-miR-193						hsa-miR-139-5p	APPBP2	1	0	1	2
		LINC00342	hsa-miR-193b						hsa-miR-490-3p	COMMD10	1	0	1	2
		LINC00342	hsa-miR-193a-3p						hsa-miR-17-5p	MYO1F	0	1	1	2
		LINC00342	hsa-miR-19ab						hsa-miR-17-5p	TTC9	0	1	1	2
		LINC00342	hsa-miR-203						hsa-miR-140-5p	GNG5	1	0	1	2
		LINC00342	hsa-miR-204						hsa-miR-3619-5p	MEAF6	1	0	1	2
		LINC00342	hsa-miR-204b						hsa-miR-1297	POF1B	1	0	1	2
		LINC00342	hsa-miR-211						hsa-miR-125a-5p	GALNT14	1	0	1	2
		LINC00342	hsa-miR-205						hsa-miR-17-5p	ZNF217	1	0	1	2
		LINC00342	hsa-miR-205ab						hsa-miR-125a-5p	LNPEP	1	0	1	2
		LINC00342	hsa-miR-214						hsa-miR-24-3p	CTDSPL	1	0	1	2
		LINC00342	hsa-miR-761						hsa-miR-613	FAM168A	1	0	1	2
		LINC00342	hsa-miR-3619-5p						hsa-miR-4500	ZNF28	1	1	0	2
		LINC00342	hsa-miR-217						hsa-miR-876-3p	UVRAG	1	0	1	2
		LINC00342	hsa-miR-218						hsa-miR-590-5p	MON2	1	0	1	2
		LINC00342	hsa-miR-218a						hsa-miR-140-5p	CORO2A	1	0	1	2
		LINC00342	hsa-miR-221						hsa-miR-1297	ARHGAP17	1	0	1	2
		LINC00342	hsa-miR-222						hsa-miR-142-3p	EPM2AIP1	1	1	1	3
		LINC00342	hsa-miR-222ab						hsa-miR-375	GALM	0	1	1	2
		LINC00342	hsa-miR-1928						hsa-miR-363-3p	TACC2	1	0	1	2
		LINC00342	hsa-miR-27abc						hsa-miR-17-5p	OTUD4	0	1	1	2
		LINC00342	hsa-miR-27a-3p						hsa-miR-3619-5p	CPNE4	1	0	1	2
		LINC00342	hsa-miR-101						hsa-miR-20b-5p	UBXN2A	1	1	1	3
		LINC00342	hsa-miR-101ab						hsa-miR-761	TMEM101	1	0	1	2
		LINC00342	hsa-miR-31						hsa-miR-135a-5p	PIGH	1	0	1	2
		LINC00342	hsa-miR-338						hsa-miR-429	PPHLN1	1	0	1	2
		LINC00342	hsa-miR-338-3p						hsa-miR-206	UNC119B	1	0	1	2
		LINC00342	hsa-miR-33ab						hsa-miR-363-3p	BMP8A	0	1	1	2
		LINC00342	hsa-miR-33-5p						hsa-miR-507	CDK14	1	0	1	2
		LINC00342	hsa-miR-375						hsa-miR-216b-5p	FADS1	1	0	1	2
		LINC00342	hsa-miR-128						hsa-miR-363-3p	TMSB4Y	1	0	1	2
		LINC00342	hsa-miR-128ab						hsa-miR-425-5p	SERP1	1	0	1	2
		LINC00342	hsa-miR-129-5p						hsa-miR-3619-5p	TRAF3	1	0	1	2
		LINC00342	hsa-miR-129ab-5p						hsa-miR-20b-5p	PCDHAC1	1	0	1	2
		LINC00342	hsa-miR-490-3p						hsa-miR-301b-3p	YY1	0	1	1	2
		TTTY15	hsa-miR-7						hsa-miR-4295	HPRT1	1	1	0	2
		TTTY15	hsa-miR-7ab						hsa-miR-206	GLS	1	0	1	2
		TTTY15	hsa-miR-93						hsa-miR-3619-5p	SEC14L4	1	0	1	2
		TTTY15	hsa-miR-93a						hsa-miR-429	RALB	1	0	1	2
		TTTY15	hsa-miR-105						hsa-miR-17-5p	C11orf54	0	1	1	2
		TTTY15	hsa-miR-106a						hsa-miR-206	WDR61	1	0	1	2
		TTTY15	hsa-miR-291a-3p						hsa-miR-429	ZCCHC24	1	0	1	2
		TTTY15	hsa-miR-294						hsa-miR-33a-3p	KCNIP4	1	0	1	2
		TTTY15	hsa-miR-295						hsa-miR-17-5p	EPAS1	0	1	1	2
		TTTY15	hsa-miR-302abcde						hsa-miR-375	CEP57L1	0	1	1	2
		TTTY15	hsa-miR-372						hsa-miR-33a-3p	LRIF1	1	0	1	2
		TTTY15	hsa-miR-373						hsa-miR-17-5p	CEP97	1	1	1	3
		TTTY15	hsa-miR-428						hsa-miR-363-3p	CHST7	1	0	1	2
		TTTY15	hsa-miR-519a						hsa-miR-17-5p	AKAP11	1	1	1	3
		TTTY15	hsa-miR-520be						hsa-miR-107	MBNL1	1	0	1	2
		TTTY15	hsa-miR-520acd-3p						hsa-miR-129-5p	CD82	0	1	1	2
		TTTY15	hsa-miR-1378						hsa-miR-24-3p	OR7D2	0	1	1	2
		TTTY15	hsa-miR-1420ac						hsa-miR-3619-5p	HR	1	0	1	2
		TTTY15	hsa-miR-135ab						hsa-miR-3619-5p	KLHL18	1	0	1	2
		TTTY15	hsa-miR-135a-5p						hsa-miR-125a-5p	KCTD21	1	0	1	2
		TTTY15	hsa-miR-139-5p						hsa-miR-107	PRKAG3	1	0	1	2
		TTTY15	hsa-miR-142-3p						hsa-miR-1297	PHF6	1	0	1	2
		TTTY15	hsa-miR-143						hsa-miR-429	SERINC1	1	0	1	2
		TTTY15	hsa-miR-1721						hsa-miR-24-3p	ZNF107	0	1	1	2
		TTTY15	hsa-miR-4770						hsa-miR-107	NUP50	1	1	1	3
		TTTY15	hsa-miR-144						hsa-miR-135a-5p	BNIP2	1	0	1	2
		TTTY15	hsa-miR-146ac						hsa-miR-129-5p	TTPAL	0	1	1	2
		TTTY15	hsa-miR-146b-5p						hsa-miR-206	SAMSN1	1	0	1	2
		TTTY15	hsa-miR-150						hsa-miR-216b-5p	CDK6	0	1	1	2
		TTTY15	hsa-miR-5127						hsa-miR-613	ALPI	0	1	1	2
		TTTY15	hsa-miR-153						hsa-miR-17-5p	UBOX5	0	1	1	2
		TTTY15	hsa-miR-17						hsa-miR-212-3p	NREP	1	0	1	2
		TTTY15	hsa-miR-17-5p						hsa-miR-33a-3p	TEX101	1	0	1	2
		TTTY15	hsa-miR-20ab						hsa-miR-125a-5p	KCTD15	1	0	1	2
		TTTY15	hsa-miR-20b-5p						hsa-miR-613	ARHGEF18	1	0	1	2
		TTTY15	hsa-miR-106ab						hsa-miR-761	CEP170B	1	0	1	2
		TTTY15	hsa-miR-427						hsa-miR-140-5p	PPP1CC	1	0	1	2
		TTTY15	hsa-miR-518a-3p						hsa-miR-425-5p	CLU	0	1	1	2
		TTTY15	hsa-miR-519d						hsa-miR-24-3p	MOB1A	0	1	1	2
		TTTY15	hsa-miR-181abcd						hsa-miR-449c-5p	GTF3C2	1	0	1	2
		TTTY15	hsa-miR-4262						hsa-miR-125a-5p	OSBPL9	1	1	1	3
		TTTY15	hsa-miR-let-7						hsa-miR-363-3p	LCOR	0	1	1	2
		TTTY15	hsa-miR-98						hsa-miR-27a-3p	NRAS	0	1	1	2
		TTTY15	hsa-miR-4458						hsa-miR-301b-3p	INHBB	1	0	1	2
		TTTY15	hsa-miR-4500						hsa-miR-338-3p	IDNK	1	0	1	2
		TTTY15	hsa-miR-18ab						hsa-miR-125b-5p	KLHL24	1	0	1	2
		TTTY15	hsa-miR-4735-3p						hsa-miR-137	BTAF1	1	0	1	2
		TTTY15	hsa-miR-194						hsa-miR-3619-5p	SSX2IP	1	0	1	2
		TTTY15	hsa-miR-1ab						hsa-miR-129-5p	FAM135B	1	0	1	2
		TTTY15	hsa-miR-206						hsa-miR-17-5p	RNF34	0	1	1	2
		TTTY15	hsa-miR-613						hsa-miR-129-5p	DTX3L	0	1	1	2
		TTTY15	hsa-miR-204						hsa-miR-429	FUNDC1	1	0	1	2
		TTTY15	hsa-miR-204b						hsa-miR-10a-5p	SMURF1	1	0	1	2
		TTTY15	hsa-miR-211						hsa-miR-129-5p	CSTF2	1	0	1	2
		TTTY15	hsa-miR-205						hsa-miR-107	TAF5	1	0	1	2
		TTTY15	hsa-miR-205ab						hsa-miR-137	CYB5R4	1	0	1	2
		TTTY15	hsa-miR-21						hsa-miR-1297	CD200	1	0	1	2
		TTTY15	hsa-miR-590-5p						hsa-miR-20b-5p	FBXO31	1	1	1	3
		TTTY15	hsa-miR-214						hsa-miR-125b-5p	LIMK1	1	0	1	2
		TTTY15	hsa-miR-761						hsa-miR-140-5p	CRKL	1	0	1	2
		TTTY15	hsa-miR-3619-5p						hsa-miR-27a-3p	EN2	1	1	1	3
		TTTY15	hsa-miR-216a						hsa-miR-761	ZNRF1	1	1	1	3
		TTTY15	hsa-miR-216b						hsa-miR-20b-5p	DNAL1	0	1	1	2
		TTTY15	hsa-miR-216b-5p						hsa-miR-590-5p	IL1B	1	0	1	2
		TTTY15	hsa-miR-221						hsa-miR-761	MCL1	0	1	1	2
		TTTY15	hsa-miR-222						hsa-miR-17-5p	GNAS	0	1	1	2
		TTTY15	hsa-miR-222ab						hsa-miR-429	FAM227A	1	0	1	2
		TTTY15	hsa-miR-1928						hsa-miR-212-3p	COL5A2	1	0	1	2
		TTTY15	hsa-miR-122						hsa-miR-301b-3p	ST8SIA3	1	0	1	2
		TTTY15	hsa-miR-122a						hsa-miR-22-3p	ZBTB39	1	0	1	2
		TTTY15	hsa-miR-1352						hsa-miR-761	SORCS1	1	0	1	2
		TTTY15	hsa-miR-29abcd						hsa-miR-22-3p	SLC30A4	1	0	1	2
		TTTY15	hsa-miR-31						hsa-miR-1297	LIN28B	1	0	1	2
		TTTY15	hsa-miR-124						hsa-miR-363-3p	COL11A1	1	0	1	2
		TTTY15	hsa-miR-124ab						hsa-miR-1244	TMEM35	0	1	1	2
		TTTY15	hsa-miR-506						hsa-miR-17-5p	IQSEC1	0	1	1	2
		TTTY15	hsa-miR-33ab						hsa-miR-24-3p	SHISA2	0	1	1	2
		TTTY15	hsa-miR-33-5p						hsa-miR-1244	CNOT6L	1	0	1	2
		TTTY15	hsa-miR-425						hsa-miR-217	NF1	1	0	1	2
		TTTY15	hsa-miR-425-5p						hsa-miR-3619-5p	PDE11A	1	0	1	2
		TTTY15	hsa-miR-489						hsa-miR-1297	FAM45A	1	0	1	2
		TTTY15	hsa-miR-10abc						hsa-miR-4500	UBXN2B	1	1	0	2
		TTTY15	hsa-miR-10a-5p						hsa-miR-27a-3p	NAV2	1	0	1	2
		TTTY15	hsa-miR-455-5p						hsa-miR-449c-5p	POU4F1	1	0	1	2
		TTTY15	hsa-miR-129-5p						hsa-miR-107	PPP6R2	1	0	1	2
		TTTY15	hsa-miR-129ab-5p						hsa-miR-107	MT1E	0	1	1	2
		MAGI2-AS3	hsa-miR-503						hsa-miR-139-5p	MGAT4A	1	0	1	2
		MAGI2-AS3	hsa-miR-132						hsa-miR-1297	SLC30A7	1	0	1	2
		MAGI2-AS3	hsa-miR-212						hsa-miR-17-5p	PSD	1	0	1	2
		MAGI2-AS3	hsa-miR-212-3p						hsa-miR-24-3p	SLC1A7	1	0	1	2
		MAGI2-AS3	hsa-miR-133abc						hsa-miR-338-3p	ZDHHC18	1	1	1	3
		MAGI2-AS3	hsa-miR-93						hsa-miR-139-5p	RAD54B	1	0	1	2
		MAGI2-AS3	hsa-miR-93a						hsa-miR-125a-5p	USP45	1	0	1	2
		MAGI2-AS3	hsa-miR-105						hsa-miR-449c-5p	SP3	1	0	1	2
		MAGI2-AS3	hsa-miR-106a						hsa-miR-429	N4BP2	0	1	1	2
		MAGI2-AS3	hsa-miR-291a-3p						hsa-miR-137	KDM1A	1	1	1	3
		MAGI2-AS3	hsa-miR-294						hsa-miR-22-3p	SCD	0	1	1	2
		MAGI2-AS3	hsa-miR-295						hsa-miR-17-5p	SYBU	1	0	1	2
		MAGI2-AS3	hsa-miR-302abcde						hsa-miR-761	RAB39B	1	0	1	2
		MAGI2-AS3	hsa-miR-372						hsa-miR-20b-5p	WDR37	1	1	1	3
		MAGI2-AS3	hsa-miR-373						hsa-miR-20b-5p	PBX3	1	0	1	2
		MAGI2-AS3	hsa-miR-428						hsa-miR-216b-5p	HCFC2	0	1	1	2
		MAGI2-AS3	hsa-miR-519a						hsa-miR-363-3p	ROBO1	1	0	1	2
		MAGI2-AS3	hsa-miR-520be						hsa-miR-301b-3p	LIPA	1	1	0	2
		MAGI2-AS3	hsa-miR-520acd-3p						hsa-miR-429	CACNG8	0	1	1	2
		MAGI2-AS3	hsa-miR-1378						hsa-miR-137	ACAP2	1	0	1	2
		MAGI2-AS3	hsa-miR-1420ac						hsa-miR-4458	UBXN2B	1	1	0	2
		MAGI2-AS3	hsa-miR-137						hsa-miR-125b-5p	NIPAL4	1	0	1	2
		MAGI2-AS3	hsa-miR-137ab						hsa-miR-206	GNPDA2	1	0	1	2
		MAGI2-AS3	hsa-miR-138						hsa-miR-137	SKA2	1	0	1	2
		MAGI2-AS3	hsa-miR-138ab						hsa-miR-125a-5p	MEGF9	0	1	1	2
		MAGI2-AS3	hsa-miR-141						hsa-miR-613	DDX5	1	0	1	2
		MAGI2-AS3	hsa-miR-200a						hsa-miR-10a-5p	TFAP2C	1	1	1	3
		MAGI2-AS3	hsa-miR-142-3p						hsa-miR-135a-5p	ARFGEF2	1	0	1	2
		MAGI2-AS3	hsa-miR-143						hsa-miR-17-5p	TSG101	1	1	1	3
		MAGI2-AS3	hsa-miR-1721						hsa-miR-24-3p	FCGRT	1	0	1	2
		MAGI2-AS3	hsa-miR-4770						hsa-miR-125b-5p	KLF13	1	1	1	3
		MAGI2-AS3	hsa-miR-144						hsa-miR-3619-5p	ANKS4B	1	0	1	2
		MAGI2-AS3	hsa-miR-145						hsa-miR-20b-5p	SOWAHC	1	0	1	2
		MAGI2-AS3	hsa-miR-148ab-3p						hsa-miR-212-3p	NDRG4	1	0	1	2
		MAGI2-AS3	hsa-miR-152						hsa-miR-429	SNRPB2	1	0	1	2
		MAGI2-AS3	hsa-miR-153						hsa-miR-129-5p	CD1B	1	0	1	2
		MAGI2-AS3	hsa-miR-155						hsa-miR-137	NCLN	1	0	1	2
		MAGI2-AS3	hsa-miR-15abc						hsa-miR-761	HTR3E	1	0	1	2
		MAGI2-AS3	hsa-miR-16						hsa-miR-216b-5p	ACSM2A	0	1	1	2
		MAGI2-AS3	hsa-miR-16abc						hsa-miR-507	ARID1A	0	1	1	2
		MAGI2-AS3	hsa-miR-195						hsa-miR-508-3p	SREK1	1	0	1	2
		MAGI2-AS3	hsa-miR-322						hsa-miR-429	WIPF1	1	0	1	2
		MAGI2-AS3	hsa-miR-424						hsa-miR-212-3p	LRRC58	1	0	1	2
		MAGI2-AS3	hsa-miR-497						hsa-miR-140-5p	DTD1	1	0	1	2
		MAGI2-AS3	hsa-miR-1907						hsa-miR-33a-3p	GCA	1	0	1	2
		MAGI2-AS3	hsa-miR-181abcd						hsa-miR-363-3p	SNRPD3	0	1	1	2
		MAGI2-AS3	hsa-miR-4262						hsa-miR-129-5p	FAM20B	1	0	1	2
		MAGI2-AS3	hsa-miR-let-7						hsa-miR-761	MOCS1	1	0	1	2
		MAGI2-AS3	hsa-miR-98						hsa-miR-429	RUSC2	1	0	1	2
		MAGI2-AS3	hsa-miR-4458						hsa-miR-1297	FAM177A1	1	1	1	3
		MAGI2-AS3	hsa-miR-4500						hsa-miR-613	ARPP19	0	1	1	2
		MAGI2-AS3	hsa-miR-190						hsa-miR-24-3p	KPNA6	0	1	1	2
		MAGI2-AS3	hsa-miR-190ab						hsa-miR-3619-5p	MED10	1	0	1	2
		MAGI2-AS3	hsa-miR-194						hsa-miR-455-5p	FAM218A	1	0	1	2
		MAGI2-AS3	hsa-miR-200bc						hsa-miR-3619-5p	DOLPP1	1	0	1	2
		MAGI2-AS3	hsa-miR-429						hsa-miR-17-5p	DRAXIN	0	1	1	2
		MAGI2-AS3	hsa-miR-548a						hsa-miR-17-5p	CCDC132	0	1	1	2
		MAGI2-AS3	hsa-miR-203						hsa-miR-613	TRMT5	1	0	1	2
		MAGI2-AS3	hsa-miR-204						hsa-miR-206	MYEF2	0	1	1	2
		MAGI2-AS3	hsa-miR-204b						hsa-miR-137	NAB2	1	0	1	2
		MAGI2-AS3	hsa-miR-211						hsa-miR-1244	ADD3	1	0	1	2
		MAGI2-AS3	hsa-miR-210						hsa-miR-33a-3p	BSN	1	0	1	2
		MAGI2-AS3	hsa-miR-214						hsa-miR-507	TKT	1	0	1	2
		MAGI2-AS3	hsa-miR-761						hsa-miR-17-5p	TMEM242	1	1	1	3
		MAGI2-AS3	hsa-miR-3619-5p						hsa-miR-137	RORA	1	1	1	3
		MAGI2-AS3	hsa-miR-216a						hsa-miR-135a-5p	SYT3	1	0	1	2
		MAGI2-AS3	hsa-miR-216b						hsa-miR-17-5p	SLC16A9	1	1	1	3
		MAGI2-AS3	hsa-miR-216b-5p						hsa-miR-107	GLUD1	1	0	1	2
		MAGI2-AS3	hsa-miR-217						hsa-miR-125a-5p	MORC2	0	1	1	2
		MAGI2-AS3	hsa-miR-218						hsa-miR-1244	KCMF1	1	0	1	2
		MAGI2-AS3	hsa-miR-218a						hsa-miR-301b-3p	HECA	1	0	1	2
		MAGI2-AS3	hsa-miR-219-5p						hsa-miR-23b-3p	SNX27	1	0	1	2
		MAGI2-AS3	hsa-miR-508						hsa-miR-107	LBR	0	1	1	2
		MAGI2-AS3	hsa-miR-508-3p						hsa-miR-1297	SUPT3H	1	0	1	2
		MAGI2-AS3	hsa-miR-4782-3p						hsa-miR-425-5p	KCNT2	1	0	1	2
		MAGI2-AS3	hsa-miR-22						hsa-miR-1297	TUBGCP5	0	1	1	2
		MAGI2-AS3	hsa-miR-22-3p						hsa-miR-761	RNF216	1	0	1	2
		MAGI2-AS3	hsa-miR-223						hsa-miR-1244	CCNY	1	0	1	2
		MAGI2-AS3	hsa-miR-122						hsa-miR-206	FRS2	1	1	1	3
		MAGI2-AS3	hsa-miR-122a						hsa-miR-761	VPS26A	1	0	1	2
		MAGI2-AS3	hsa-miR-1352						hsa-miR-33a-3p	ZNF148	1	0	1	2
		MAGI2-AS3	hsa-miR-23abc						hsa-miR-301b-3p	HADHB	1	1	0	2
		MAGI2-AS3	hsa-miR-23b-3p						hsa-miR-761	TDRKH	1	0	1	2
		MAGI2-AS3	hsa-miR-25						hsa-miR-23b-3p	PRELID2	1	0	1	2
		MAGI2-AS3	hsa-miR-32						hsa-miR-301b-3p	S1PR2	0	1	1	2
		MAGI2-AS3	hsa-miR-92abc						hsa-miR-33a-3p	HMGCS1	1	0	1	2
		MAGI2-AS3	hsa-miR-363						hsa-miR-449c-5p	NOTCH1	1	0	1	2
		MAGI2-AS3	hsa-miR-363-3p						hsa-miR-129-5p	KCNJ6	0	1	1	2
		MAGI2-AS3	hsa-miR-367						hsa-miR-22-3p	HUNK	1	0	1	2
		MAGI2-AS3	hsa-miR-27abc						hsa-miR-490-3p	GCA	1	0	1	2
		MAGI2-AS3	hsa-miR-27a-3p						hsa-miR-455-5p	PIAS3	1	0	1	2
		MAGI2-AS3	hsa-miR-31						hsa-miR-876-3p	RPH3A	1	0	1	2
		MAGI2-AS3	hsa-miR-33a-3p						hsa-miR-1297	POLR2E	0	1	1	2
		MAGI2-AS3	hsa-miR-365						hsa-miR-137	IMPG2	1	0	1	2
		MAGI2-AS3	hsa-miR-365-3p						hsa-miR-490-3p	KBTBD12	0	1	1	2
		MAGI2-AS3	hsa-miR-33ab						hsa-miR-135a-5p	C6orf120	1	0	1	2
		MAGI2-AS3	hsa-miR-33-5p						hsa-miR-17-5p	LHX8	1	0	1	2
		MAGI2-AS3	hsa-miR-425						hsa-miR-613	RTN4IP1	1	0	1	2
		MAGI2-AS3	hsa-miR-425-5p						hsa-miR-129-5p	CENPN	0	1	1	2
		MAGI2-AS3	hsa-miR-489						hsa-miR-3619-5p	CCNL2	1	0	1	2
		MAGI2-AS3	hsa-miR-455-5p						hsa-miR-1297	SFPQ	1	1	1	3
		MAGI2-AS3	hsa-miR-128						hsa-miR-125b-5p	SMURF1	1	0	1	2
		MAGI2-AS3	hsa-miR-128ab						hsa-miR-129-5p	ITGA3	1	0	1	2
		MAGI2-AS3	hsa-miR-129-5p						hsa-miR-876-3p	UBE2V1	1	0	1	2
		MAGI2-AS3	hsa-miR-129ab-5p						hsa-miR-33a-3p	WASL	1	0	1	2
		MAGI2-AS3	hsa-miR-490-3p						hsa-miR-33a-3p	WIPF1	1	0	1	2
		MAGI2-AS3	hsa-miR-499-5p						hsa-miR-490-3p	FADS6	0	1	1	2
		LINC00263	hsa-miR-7						hsa-miR-139-5p	FSBP	1	0	1	2
		LINC00263	hsa-miR-7ab						hsa-miR-107	GPATCH8	1	0	1	2
		LINC00263	hsa-miR-144						hsa-miR-1297	ZNF708	1	0	1	2
		LINC00263	hsa-miR-146ac						hsa-miR-1297	ANKRD34C	1	0	1	2
		LINC00263	hsa-miR-146b-5p						hsa-miR-22-3p	PHF13	1	0	1	2
		LINC00263	hsa-miR-150						hsa-miR-212-3p	CFTR	1	0	1	2
		LINC00263	hsa-miR-5127						hsa-miR-217	HINFP	0	1	1	2
		LINC00263	hsa-miR-17						hsa-miR-3619-5p	KY	1	0	1	2
		LINC00263	hsa-miR-17-5p						hsa-miR-3619-5p	SMARCC1	1	0	1	2
		LINC00263	hsa-miR-20ab						hsa-miR-129-5p	LRRC2	1	1	1	3
		LINC00263	hsa-miR-20b-5p						hsa-miR-33a-3p	ATE1	1	0	1	2
		LINC00263	hsa-miR-93						hsa-miR-17-5p	SLC35F6	0	1	1	2
		LINC00263	hsa-miR-106ab						hsa-miR-17-5p	CFL2	1	1	1	3
		LINC00263	hsa-miR-427						hsa-miR-17-5p	PRDM6	1	0	1	2
		LINC00263	hsa-miR-518a-3p						hsa-miR-125a-5p	USP46	1	0	1	2
		LINC00263	hsa-miR-519d						hsa-miR-27a-3p	ARX	1	0	1	2
		LINC00263	hsa-miR-181abcd						hsa-miR-33a-3p	THSD4	1	0	1	2
		LINC00263	hsa-miR-4262						hsa-miR-22-3p	MAX	1	1	1	3
		LINC00263	hsa-miR-182						hsa-miR-1244	SLC30A9	1	0	1	2
		LINC00263	hsa-miR-let-7						hsa-miR-129-5p	EGFR	1	0	1	2
		LINC00263	hsa-miR-98						hsa-miR-24-3p	OLR1	0	1	1	2
		LINC00263	hsa-miR-4458						hsa-miR-761	FLVCR2	1	0	1	2
		LINC00263	hsa-miR-4500						hsa-miR-3619-5p	ARL2	1	0	1	2
		LINC00263	hsa-miR-194						hsa-miR-142-3p	ASH1L	1	0	1	2
		LINC00263	hsa-miR-1ab						hsa-miR-375	RTN2	0	1	1	2
		LINC00263	hsa-miR-206						hsa-miR-24-3p	KCNK5	0	1	1	2
		LINC00263	hsa-miR-613						hsa-miR-22-3p	TPD52L2	1	1	1	3
		LINC00263	hsa-miR-203						hsa-miR-375	ABI2	0	1	1	2
		LINC00263	hsa-miR-214						hsa-miR-135a-5p	BMPER	1	0	1	2
		LINC00263	hsa-miR-761						hsa-miR-507	AGAP1	1	0	1	2
		LINC00263	hsa-miR-3619-5p						hsa-miR-1244	THAP2	1	0	1	2
		LINC00263	hsa-miR-217						hsa-miR-129-5p	SLC39A14	1	0	1	2
		LINC00263	hsa-miR-218						hsa-miR-107	IDH3A	0	1	1	2
		LINC00263	hsa-miR-218a						hsa-miR-761	WNT3	1	0	1	2
		LINC00263	hsa-miR-122						hsa-miR-33a-3p	VHL	1	0	1	2
		LINC00263	hsa-miR-122a						hsa-miR-24-3p	HTT	1	0	1	2
		LINC00263	hsa-miR-1352						hsa-miR-206	VSTM5	0	1	1	2
		LINC00263	hsa-miR-23abc						hsa-miR-20b-5p	HBP1	1	1	1	3
		LINC00263	hsa-miR-23b-3p						hsa-miR-23b-3p	SLC1A1	1	0	1	2
		LINC00263	hsa-miR-24						hsa-miR-125a-5p	MLX	1	0	1	2
		LINC00263	hsa-miR-24ab						hsa-miR-1297	SLC12A1	1	0	1	2
		LINC00263	hsa-miR-24-3p						hsa-miR-125a-5p	ADD2	1	0	1	2
		LINC00263	hsa-miR-29abcd						hsa-miR-24-3p	CHST4	1	0	1	2
		LINC00263	hsa-miR-30abcdef						hsa-miR-20b-5p	RRAGD	1	1	1	3
		LINC00263	hsa-miR-30abe-5p						hsa-miR-17-5p	RNASEL	1	0	1	2
		LINC00263	hsa-miR-384-5p						hsa-miR-338-3p	MRPL45	0	1	1	2
		LINC00263	hsa-miR-31						hsa-miR-33a-3p	ERGIC2	0	1	1	2
		LINC00263	hsa-miR-383						hsa-miR-613	SYN3	1	0	1	2
		LINC00263	hsa-miR-425						hsa-miR-212-3p	ZNF516	1	0	1	2
		LINC00263	hsa-miR-425-5p						hsa-miR-125a-5p	MBD1	1	0	1	2
		LINC00263	hsa-miR-489						hsa-miR-17-5p	MIDN	1	1	1	3
		LINC00263	hsa-miR-128						hsa-miR-27a-3p	KRAS	0	1	1	2
		LINC00263	hsa-miR-128ab						hsa-miR-142-3p	BACH1	1	1	1	3
		LINC00263	hsa-miR-129-5p						hsa-miR-429	VAT1L	1	0	1	2
		LINC00263	hsa-miR-129ab-5p						hsa-miR-338-3p	SV2A	1	0	1	2
		LINC00263	hsa-miR-499-5p						hsa-miR-301b-3p	PIK3CB	1	0	1	2
		MORC2-AS1	hsa-miR-7						hsa-miR-761	AGPAT3	1	0	1	2
		MORC2-AS1	hsa-miR-7ab						hsa-miR-23b-3p	CA2	1	1	1	3
		MORC2-AS1	hsa-miR-133abc						hsa-miR-27a-3p	CPEB4	0	1	1	2
		MORC2-AS1	hsa-miR-138						hsa-miR-425-5p	SERPINE1	1	0	1	2
		MORC2-AS1	hsa-miR-138ab						hsa-miR-876-3p	SC5D	1	0	1	2
		MORC2-AS1	hsa-miR-155						hsa-miR-4319	EIF1AD	1	1	0	2
		MORC2-AS1	hsa-miR-18ab						hsa-miR-17-5p	FAHD1	0	1	1	2
		MORC2-AS1	hsa-miR-4735-3p						hsa-miR-17-5p	NHLRC3	1	1	1	3
		MORC2-AS1	hsa-miR-193						hsa-miR-425-5p	BCAT1	1	0	1	2
		MORC2-AS1	hsa-miR-193b						hsa-miR-429	FAM126B	1	0	1	2
		MORC2-AS1	hsa-miR-193a-3p						hsa-miR-140-5p	GALK2	1	0	1	2
		MORC2-AS1	hsa-miR-199ab-5p						hsa-miR-137	AP5Z1	0	1	1	2
		MORC2-AS1	hsa-miR-1ab						hsa-miR-217	PPM1A	1	0	1	2
		MORC2-AS1	hsa-miR-206						hsa-miR-125b-5p	SLITRK6	1	0	1	2
		MORC2-AS1	hsa-miR-613						hsa-miR-137	GABRA1	1	0	1	2
		MORC2-AS1	hsa-miR-214						hsa-miR-142-3p	PPP1R2	1	1	1	3
		MORC2-AS1	hsa-miR-761						hsa-miR-24-3p	BNIP3L	1	0	1	2
		MORC2-AS1	hsa-miR-3619-5p						hsa-miR-507	C3orf80	1	0	1	2
		MORC2-AS1	hsa-miR-216b						hsa-miR-217	KLF3	1	0	1	2
		MORC2-AS1	hsa-miR-216b-5p						hsa-miR-1297	BMPR1A	0	1	1	2
		MORC2-AS1	hsa-miR-219-5p						hsa-miR-455-5p	GUCD1	1	0	1	2
		MORC2-AS1	hsa-miR-508						hsa-miR-24-3p	OSMR	0	1	1	2
		MORC2-AS1	hsa-miR-508-3p						hsa-miR-301b-3p	RBBP8	1	0	1	2
		MORC2-AS1	hsa-miR-4782-3p						hsa-miR-140-5p	CSNK1G3	1	0	1	2
		MORC2-AS1	hsa-miR-22						hsa-miR-761	ARHGAP42	1	0	1	2
		MORC2-AS1	hsa-miR-22-3p						hsa-miR-375	BDH2	0	1	1	2
		MORC2-AS1	hsa-miR-26ab						hsa-miR-4500	TRIM71	1	1	0	2
		MORC2-AS1	hsa-miR-1297						hsa-miR-139-5p	GDE1	1	0	1	2
		MORC2-AS1	hsa-miR-4465						hsa-miR-761	MAFG	1	0	1	2
		MORC2-AS1	hsa-miR-103a						hsa-miR-24-3p	FKBP1B	0	1	1	2
		MORC2-AS1	hsa-miR-107						hsa-miR-17-5p	CCSER2	1	1	1	3
		MORC2-AS1	hsa-miR-107ab						hsa-miR-338-3p	DGKB	1	0	1	2
		MORC2-AS1	hsa-miR-124						hsa-miR-142-3p	MORF4L2	1	1	1	3
		MORC2-AS1	hsa-miR-124ab						hsa-miR-24-3p	ZFR2	1	0	1	2
		MORC2-AS1	hsa-miR-506						hsa-miR-20b-5p	SMOC2	1	0	1	2
		MORC2-AS1	hsa-miR-338						hsa-miR-129-5p	EI24	1	1	1	3
		MORC2-AS1	hsa-miR-338-3p						hsa-miR-455-5p	DTNB	1	0	1	2
		MORC2-AS1	hsa-miR-455-5p						hsa-miR-425-5p	BCL2L2-PABPN1	1	0	1	2
		MORC2-AS1	hsa-miR-490-3p						hsa-miR-107	EVA1A	1	0	1	2
		LINC00421	hsa-miR-7						hsa-miR-301b-3p	ABHD3	1	0	1	2
		LINC00421	hsa-miR-7ab						hsa-miR-363-3p	GOLGA1	1	0	1	2
		LINC00421	hsa-miR-138						hsa-miR-20b-5p	PTPN21	1	0	1	2
		LINC00421	hsa-miR-138ab						hsa-miR-140-5p	EPS15	1	0	1	2
		LINC00421	hsa-miR-17						hsa-miR-3619-5p	TMEM43	1	0	1	2
		LINC00421	hsa-miR-17-5p						hsa-miR-363-3p	HIVEP1	1	1	1	3
		LINC00421	hsa-miR-20ab						hsa-miR-107	FRYL	1	0	1	2
		LINC00421	hsa-miR-20b-5p						hsa-miR-3619-5p	RPL7L1	0	1	1	2
		LINC00421	hsa-miR-93						hsa-miR-3619-5p	CCND2	1	0	1	2
		LINC00421	hsa-miR-106ab						hsa-miR-24-3p	ZXDB	1	1	1	3
		LINC00421	hsa-miR-427						hsa-miR-375	EFNB2	0	1	1	2
		LINC00421	hsa-miR-518a-3p						hsa-miR-761	BCAM	0	1	1	2
		LINC00421	hsa-miR-519d						hsa-miR-3619-5p	TRA2B	1	0	1	2
		LINC00421	hsa-miR-let-7						hsa-miR-139-5p	STX16	1	0	1	2
		LINC00421	hsa-miR-98						hsa-miR-338-3p	MECOM	1	0	1	2
		LINC00421	hsa-miR-4458						hsa-miR-23b-3p	C18orf54	1	0	1	2
		LINC00421	hsa-miR-4500						hsa-miR-490-3p	ARRB1	1	0	1	2
		LINC00421	hsa-miR-199ab-5p						hsa-miR-1297	BARD1	1	0	1	2
		LINC00421	hsa-miR-204						hsa-miR-1297	SLC4A4	1	0	1	2
		LINC00421	hsa-miR-204b						hsa-miR-301b-3p	CRISPLD1	1	0	1	2
		LINC00421	hsa-miR-211						hsa-miR-24-3p	CCNB1	0	1	1	2
		LINC00421	hsa-miR-103a						hsa-miR-24-3p	KIF3A	0	1	1	2
		LINC00421	hsa-miR-107						hsa-miR-139-5p	NME7	1	0	1	2
		LINC00421	hsa-miR-107ab						hsa-miR-507	ZNF710	1	0	1	2
		LINC00421	hsa-miR-338						hsa-miR-613	ZBTB6	1	0	1	2
		LINC00421	hsa-miR-338-3p						hsa-miR-142-3p	KLHL15	0	1	1	2
		LINC00421	hsa-miR-425						hsa-miR-761	CEP85	1	0	1	2
		LINC00421	hsa-miR-425-5p						hsa-miR-142-3p	TET3	0	1	1	2
		LINC00421	hsa-miR-489						hsa-miR-125b-5p	C2orf88	0	1	1	2
		LINC00421	hsa-miR-125a-5p						hsa-miR-338-3p	ARL4C	0	1	1	2
		LINC00421	hsa-miR-125b-5p						hsa-miR-216b-5p	CCDC50	1	0	1	2
		LINC00421	hsa-miR-351						hsa-miR-10a-5p	ITSN1	1	0	1	2
		LINC00421	hsa-miR-670						hsa-miR-613	SLC2A12	1	0	1	2
		LINC00421	hsa-miR-4319						hsa-miR-17-5p	ZBTB7A	1	1	1	3
		PDZRN3-AS1	hsa-miR-141						hsa-miR-24-3p	OSBPL10	0	1	1	2
		PDZRN3-AS1	hsa-miR-200a						hsa-miR-508-3p	CLCC1	0	1	1	2
		PDZRN3-AS1	hsa-miR-199ab-5p						hsa-miR-140-5p	TLR4	1	0	1	2
		PDZRN3-AS1	hsa-miR-27abc						hsa-miR-449c-5p	CACNA2D4	1	0	1	2
		PDZRN3-AS1	hsa-miR-27a-3p						hsa-miR-33a-3p	SLC16A1	1	1	1	3
		FOXP1-IT1	hsa-miR-503						hsa-miR-876-3p	SLC39A9	1	0	1	2
		FOXP1-IT1	hsa-miR-133abc						hsa-miR-449c-5p	CNOT6L	1	0	1	2
		FOXP1-IT1	hsa-miR-93						hsa-miR-301b-3p	KCNB1	0	1	1	2
		FOXP1-IT1	hsa-miR-93a						hsa-miR-33a-3p	RBM12B	1	0	1	2
		FOXP1-IT1	hsa-miR-105						hsa-miR-429	GNS	1	0	1	2
		FOXP1-IT1	hsa-miR-106a						hsa-miR-217	TDRP	1	0	1	2
		FOXP1-IT1	hsa-miR-291a-3p						hsa-miR-125a-5p	CDH5	1	0	1	2
		FOXP1-IT1	hsa-miR-294						hsa-miR-508-3p	SPZ1	1	0	1	2
		FOXP1-IT1	hsa-miR-295						hsa-miR-4500	PDE12	1	1	0	2
		FOXP1-IT1	hsa-miR-302abcde						hsa-miR-17-5p	CNRIP1	1	0	1	2
		FOXP1-IT1	hsa-miR-372						hsa-miR-429	KIAA0040	1	0	1	2
		FOXP1-IT1	hsa-miR-373						hsa-miR-140-5p	TTK	1	0	1	2
		FOXP1-IT1	hsa-miR-428						hsa-miR-24-3p	SULT2A1	0	1	1	2
		FOXP1-IT1	hsa-miR-519a						hsa-miR-301b-3p	SLC24A2	1	0	1	2
		FOXP1-IT1	hsa-miR-520be						hsa-miR-137	GRAMD4	0	1	1	2
		FOXP1-IT1	hsa-miR-520acd-3p						hsa-miR-20b-5p	USP3	1	1	1	3
		FOXP1-IT1	hsa-miR-1378						hsa-miR-429	ABAT	1	0	1	2
		FOXP1-IT1	hsa-miR-1420ac						hsa-miR-217	TEX101	1	0	1	2
		FOXP1-IT1	hsa-miR-96						hsa-miR-22-3p	HSF2BP	1	0	1	2
		FOXP1-IT1	hsa-miR-507						hsa-miR-23b-3p	B3GALT2	1	0	1	2
		FOXP1-IT1	hsa-miR-1271						hsa-miR-107	TBRG1	0	1	1	2
		FOXP1-IT1	hsa-miR-135ab						hsa-miR-24-3p	TMEM151B	1	0	1	2
		FOXP1-IT1	hsa-miR-135a-5p						hsa-miR-142-3p	SLC12A9	1	0	1	2
		FOXP1-IT1	hsa-miR-138						hsa-miR-590-5p	LCORL	1	0	1	2
		FOXP1-IT1	hsa-miR-138ab						hsa-miR-142-3p	MBD6	1	1	1	3
		FOXP1-IT1	hsa-miR-140						hsa-miR-107	SYNDIG1	1	0	1	2
		FOXP1-IT1	hsa-miR-140-5p						hsa-miR-3619-5p	GPD1L	1	0	1	2
		FOXP1-IT1	hsa-miR-876-3p						hsa-miR-1244	TRIM59	0	1	1	2
		FOXP1-IT1	hsa-miR-1244						hsa-miR-33a-3p	EPHA5	1	0	1	2
		FOXP1-IT1	hsa-miR-143						hsa-miR-1297	EIF2S1	1	0	1	2
		FOXP1-IT1	hsa-miR-1721						hsa-miR-613	CAV2	1	0	1	2
		FOXP1-IT1	hsa-miR-4770						hsa-miR-107	PRKAB2	1	0	1	2
		FOXP1-IT1	hsa-miR-144						hsa-miR-27a-3p	TTC39A	1	0	1	2
		FOXP1-IT1	hsa-miR-145						hsa-miR-301b-3p	LDLRAD4	1	0	1	2
		FOXP1-IT1	hsa-miR-155						hsa-miR-507	SESN3	0	1	1	2
		FOXP1-IT1	hsa-miR-15abc						hsa-miR-1244	NCR3LG1	1	0	1	2
		FOXP1-IT1	hsa-miR-16						hsa-miR-20b-5p	LZIC	0	1	1	2
		FOXP1-IT1	hsa-miR-16abc						hsa-miR-17-5p	LDLRAP1	1	0	1	2
		FOXP1-IT1	hsa-miR-195						hsa-miR-33a-3p	CCR6	1	0	1	2
		FOXP1-IT1	hsa-miR-322						hsa-miR-22-3p	RGP1	1	0	1	2
		FOXP1-IT1	hsa-miR-424						hsa-miR-125b-5p	MTUS1	1	0	1	2
		FOXP1-IT1	hsa-miR-497						hsa-miR-3619-5p	UBE2H	1	0	1	2
		FOXP1-IT1	hsa-miR-1907						hsa-miR-137	ITGAV	1	0	1	2
		FOXP1-IT1	hsa-miR-182						hsa-miR-1297	DAPK1	1	0	1	2
		FOXP1-IT1	hsa-miR-184						hsa-miR-17-5p	NABP1	1	1	1	3
		FOXP1-IT1	hsa-miR-18ab						hsa-miR-125a-5p	PPME1	1	0	1	2
		FOXP1-IT1	hsa-miR-4735-3p						hsa-miR-425-5p	RGSL1	1	0	1	2
		FOXP1-IT1	hsa-miR-190						hsa-miR-139-5p	DNAJC5	1	0	1	2
		FOXP1-IT1	hsa-miR-190ab						hsa-miR-129-5p	POLR3E	1	0	1	2
		FOXP1-IT1	hsa-miR-19ab						hsa-miR-129-5p	PRKCB	1	0	1	2
		FOXP1-IT1	hsa-miR-200bc						hsa-miR-184	FUS	1	0	1	2
		FOXP1-IT1	hsa-miR-429						hsa-miR-449c-5p	DCUN1D4	1	0	1	2
		FOXP1-IT1	hsa-miR-548a						hsa-miR-508-3p	TECTB	1	0	1	2
		FOXP1-IT1	hsa-miR-203						hsa-miR-23b-3p	TAB2	0	1	1	2
		FOXP1-IT1	hsa-miR-204						hsa-miR-1297	TET1	1	0	1	2
		FOXP1-IT1	hsa-miR-204b						hsa-miR-338-3p	RSL24D1	1	0	1	2
		FOXP1-IT1	hsa-miR-211						hsa-miR-590-5p	VSNL1	1	0	1	2
		FOXP1-IT1	hsa-miR-205						hsa-miR-193a-3p	FLRT3	1	0	1	2
		FOXP1-IT1	hsa-miR-205ab						hsa-miR-129-5p	METRN	0	1	1	2
		FOXP1-IT1	hsa-miR-214						hsa-miR-33a-3p	AGO2	1	0	1	2
		FOXP1-IT1	hsa-miR-761						hsa-miR-20b-5p	VPS13C	1	1	1	3
		FOXP1-IT1	hsa-miR-3619-5p						hsa-miR-761	KLHDC10	1	0	1	2
		FOXP1-IT1	hsa-miR-221						hsa-miR-4500	NHLRC3	1	1	0	2
		FOXP1-IT1	hsa-miR-222						hsa-miR-137	MEGF9	1	0	1	2
		FOXP1-IT1	hsa-miR-222ab						hsa-miR-455-5p	OTX1	0	1	1	2
		FOXP1-IT1	hsa-miR-1928						hsa-miR-129-5p	RRP7A	0	1	1	2
		FOXP1-IT1	hsa-miR-223						hsa-miR-216b-5p	NNT	0	1	1	2
		FOXP1-IT1	hsa-miR-23abc						hsa-miR-129-5p	MIER1	1	0	1	2
		FOXP1-IT1	hsa-miR-23b-3p						hsa-miR-429	ELMOD2	1	0	1	2
		FOXP1-IT1	hsa-miR-26ab						hsa-miR-17-5p	ELMSAN1	0	1	1	2
		FOXP1-IT1	hsa-miR-1297						hsa-miR-129-5p	CMKLR1	1	0	1	2
		FOXP1-IT1	hsa-miR-4465						hsa-miR-363-3p	SOSTDC1	1	0	1	2
		FOXP1-IT1	hsa-miR-101						hsa-miR-17-5p	GDF5OS	0	1	1	2
		FOXP1-IT1	hsa-miR-101ab						hsa-miR-125a-5p	FAM129B	0	1	1	2
		FOXP1-IT1	hsa-miR-30abcdef						hsa-miR-217	TACO1	0	1	1	2
		FOXP1-IT1	hsa-miR-30abe-5p						hsa-miR-590-5p	SNCAIP	1	0	1	2
		FOXP1-IT1	hsa-miR-384-5p						hsa-miR-508-3p	RBM27	1	0	1	2
		FOXP1-IT1	hsa-miR-103a						hsa-miR-429	FLI1	1	0	1	2
		FOXP1-IT1	hsa-miR-107						hsa-miR-449c-5p	SLC35D1	1	0	1	2
		FOXP1-IT1	hsa-miR-107ab						hsa-miR-425-5p	CDC25B	0	1	1	2
		FOXP1-IT1	hsa-miR-338						hsa-miR-135a-5p	TNPO1	1	0	1	2
		FOXP1-IT1	hsa-miR-338-3p						hsa-miR-17-5p	KMT2A	1	1	1	3
		FOXP1-IT1	hsa-miR-375						hsa-miR-338-3p	FRMD3	1	0	1	2
		FOXP1-IT1	hsa-miR-125a-5p						hsa-miR-24-3p	NEK6	0	1	1	2
		FOXP1-IT1	hsa-miR-125b-5p						hsa-miR-17-5p	ATXN7L3B	0	1	1	2
		FOXP1-IT1	hsa-miR-351						hsa-miR-137	SYNCRIP	1	0	1	2
		FOXP1-IT1	hsa-miR-670						hsa-miR-613	FYB	0	1	1	2
		FOXP1-IT1	hsa-miR-4319						hsa-miR-3619-5p	FNDC5	1	0	1	2
		FOXP1-IT1	hsa-miR-10abc						hsa-miR-363-3p	ZNF277	0	1	1	2
		FOXP1-IT1	hsa-miR-10a-5p						hsa-miR-107	USP28	1	0	1	2
		FOXP1-IT1	hsa-miR-129-5p						hsa-miR-125b-5p	TRIAP1	1	0	1	2
		FOXP1-IT1	hsa-miR-129ab-5p						hsa-miR-490-3p	RASAL2	1	0	1	2
		FOXP1-IT1	hsa-miR-499-5p						hsa-miR-301b-3p	MIER1	1	0	1	2
		C7orf13	hsa-miR-503						hsa-miR-1297	COMMD9	1	0	1	2
		C7orf13	hsa-miR-135ab						hsa-miR-27a-3p	DNAJC27	1	1	1	3
		C7orf13	hsa-miR-135a-5p						hsa-miR-17-5p	SPTY2D1	1	0	1	2
		C7orf13	hsa-miR-144						hsa-miR-22-3p	MTHFD2	1	0	1	2
		C7orf13	hsa-miR-145						hsa-miR-125b-5p	FGFR2	0	1	1	2
		C7orf13	hsa-miR-148ab-3p						hsa-miR-33a-3p	SNRPF	1	0	1	2
		C7orf13	hsa-miR-152						hsa-miR-507	ZNF703	0	1	1	2
		C7orf13	hsa-miR-153						hsa-miR-429	SUZ12	1	0	1	2
		C7orf13	hsa-miR-181abcd						hsa-miR-125a-5p	OAZ2	1	0	1	2
		C7orf13	hsa-miR-4262						hsa-miR-1297	SERBP1	1	0	1	2
		C7orf13	hsa-miR-182						hsa-miR-301b-3p	NHSL1	1	0	1	2
		C7orf13	hsa-miR-191						hsa-miR-27a-3p	RCAN2	1	0	1	2
		C7orf13	hsa-miR-194						hsa-miR-4262	ZNF781	1	1	0	2
		C7orf13	hsa-miR-200bc						hsa-miR-140-5p	CADPS	1	0	1	2
		C7orf13	hsa-miR-429						hsa-miR-1297	RCN1	1	0	1	2
		C7orf13	hsa-miR-548a						hsa-miR-107	SNX3	1	0	1	2
		C7orf13	hsa-miR-216a						hsa-miR-17-5p	ITFG1	1	0	1	2
		C7orf13	hsa-miR-216b						hsa-miR-24-3p	CLDN6	1	0	1	2
		C7orf13	hsa-miR-216b-5p						hsa-miR-129-5p	HNRNPL	1	0	1	2
		C7orf13	hsa-miR-122						hsa-miR-24-3p	PTGFRN	1	1	1	3
		C7orf13	hsa-miR-122a						hsa-miR-363-3p	SLC25A16	1	0	1	2
		C7orf13	hsa-miR-1352						hsa-miR-3619-5p	HMG20A	1	0	1	2
		C7orf13	hsa-miR-24						hsa-miR-3619-5p	SORBS1	1	0	1	2
		C7orf13	hsa-miR-24ab						hsa-miR-338-3p	WNT9A	0	1	1	2
		C7orf13	hsa-miR-24-3p						hsa-miR-23b-3p	TBC1D12	1	0	1	2
		C7orf13	hsa-miR-27abc						hsa-miR-425-5p	BIRC5	0	1	1	2
		C7orf13	hsa-miR-27a-3p						hsa-miR-4500	COIL	1	1	0	2
		C7orf13	hsa-miR-29abcd						hsa-miR-3619-5p	GALNT10	1	0	1	2
		C7orf13	hsa-miR-31						hsa-miR-22-3p	CYCS	0	1	1	2
		C7orf13	hsa-miR-33ab						hsa-miR-338-3p	MYT1L	1	0	1	2
		C7orf13	hsa-miR-33-5p						hsa-miR-490-3p	RSAD2	1	0	1	2
		C7orf13	hsa-miR-34ac						hsa-miR-24-3p	ARSK	0	1	1	2
		C7orf13	hsa-miR-34bc-5p						hsa-miR-107	BACE1	0	1	1	2
		C7orf13	hsa-miR-449abc						hsa-miR-20b-5p	DOCK4	1	0	1	2
		C7orf13	hsa-miR-449c-5p						hsa-miR-301b-3p	LRP12	1	0	1	2
		C7orf13	hsa-miR-499-5p						hsa-miR-142-3p	ARL15	1	1	1	3
		MIR210HG	hsa-miR-551a						hsa-miR-107	RAP2C	1	0	1	2
		MIR210HG	hsa-miR-132						hsa-miR-375	EBPL	0	1	1	2
		MIR210HG	hsa-miR-212						hsa-miR-23b-3p	G3BP2	1	0	1	2
		MIR210HG	hsa-miR-212-3p						hsa-miR-20b-5p	PRR15	1	0	1	2
		MIR210HG	hsa-miR-93						hsa-miR-1297	CNTNAP3	1	0	1	2
		MIR210HG	hsa-miR-93a						hsa-miR-490-3p	COL4A3BP	0	1	1	2
		MIR210HG	hsa-miR-105						hsa-miR-129-5p	EIF2AK4	1	0	1	2
		MIR210HG	hsa-miR-106a						hsa-miR-490-3p	ZNF641	0	1	1	2
		MIR210HG	hsa-miR-291a-3p						hsa-miR-3619-5p	IPP	0	1	1	2
		MIR210HG	hsa-miR-294						hsa-miR-1244	WFDC6	0	1	1	2
		MIR210HG	hsa-miR-295						hsa-miR-17-5p	CPNE1	1	0	1	2
		MIR210HG	hsa-miR-302abcde						hsa-miR-455-5p	PJA2	1	0	1	2
		MIR210HG	hsa-miR-372						hsa-miR-301b-3p	GADD45A	1	0	1	2
		MIR210HG	hsa-miR-373						hsa-miR-33a-3p	CLDN12	1	0	1	2
		MIR210HG	hsa-miR-428						hsa-miR-3619-5p	ZFP41	1	0	1	2
		MIR210HG	hsa-miR-519a						hsa-miR-125a-5p	FBXW4	1	0	1	2
		MIR210HG	hsa-miR-520be						hsa-miR-490-3p	ZNF845	0	1	1	2
		MIR210HG	hsa-miR-520acd-3p						hsa-miR-24-3p	SLC25A15	0	1	1	2
		MIR210HG	hsa-miR-1378						hsa-miR-3619-5p	GABARAP	1	1	1	3
		MIR210HG	hsa-miR-1420ac						hsa-miR-429	RNF169	1	0	1	2
		MIR210HG	hsa-miR-135ab						hsa-miR-17-5p	SLC16A6	1	0	1	2
		MIR210HG	hsa-miR-135a-5p						hsa-miR-22-3p	FBXL19	1	0	1	2
		MIR210HG	hsa-miR-138						hsa-miR-425-5p	CRLS1	1	0	1	2
		MIR210HG	hsa-miR-138ab						hsa-miR-17-5p	SPTLC2	0	1	1	2
		MIR210HG	hsa-miR-145						hsa-miR-217	CTXN3	1	0	1	2
		MIR210HG	hsa-miR-153						hsa-miR-27a-3p	NIPAL4	1	0	1	2
		MIR210HG	hsa-miR-15abc						hsa-miR-33a-3p	NCEH1	1	0	1	2
		MIR210HG	hsa-miR-16						hsa-miR-363-3p	NPY4R	0	1	1	2
		MIR210HG	hsa-miR-16abc						hsa-miR-1297	44084	1	0	1	2
		MIR210HG	hsa-miR-195						hsa-miR-17-5p	KIAA1841	0	1	1	2
		MIR210HG	hsa-miR-322						hsa-miR-449c-5p	ANKRD6	1	0	1	2
		MIR210HG	hsa-miR-424						hsa-miR-10a-5p	PIK3CA	1	0	1	2
		MIR210HG	hsa-miR-497						hsa-miR-3619-5p	NFATC2	1	0	1	2
		MIR210HG	hsa-miR-1907						hsa-miR-761	GRB10	1	0	1	2
		MIR210HG	hsa-miR-182						hsa-miR-425-5p	FOXJ3	1	1	1	3
		MIR210HG	hsa-miR-1ab						hsa-miR-375	PHTF2	0	1	1	2
		MIR210HG	hsa-miR-206						hsa-miR-129-5p	MEX3A	1	0	1	2
		MIR210HG	hsa-miR-613						hsa-miR-212-3p	GXYLT2	1	0	1	2
		MIR210HG	hsa-miR-214						hsa-miR-33a-3p	MAN2A1	1	0	1	2
		MIR210HG	hsa-miR-761						hsa-miR-33a-3p	THBS1	1	0	1	2
		MIR210HG	hsa-miR-3619-5p						hsa-miR-129-5p	GRM1	1	0	1	2
		MIR210HG	hsa-miR-216a						hsa-miR-4262	ARSJ	1	1	0	2
		MIR210HG	hsa-miR-216b						hsa-miR-508-3p	CCNA2	1	0	1	2
		MIR210HG	hsa-miR-216b-5p						hsa-miR-761	ITSN1	1	0	1	2
		MIR210HG	hsa-miR-218						hsa-miR-425-5p	NRAS	1	1	1	3
		MIR210HG	hsa-miR-218a						hsa-miR-129-5p	SMKR1	1	0	1	2
		MIR210HG	hsa-miR-122						hsa-miR-23b-3p	ZNF793	1	0	1	2
		MIR210HG	hsa-miR-122a						hsa-miR-17-5p	MYNN	1	0	1	2
		MIR210HG	hsa-miR-1352						hsa-miR-125a-5p	HIF1AN	1	0	1	2
		MIR210HG	hsa-miR-24						hsa-miR-4500	SDR42E1	1	1	0	2
		MIR210HG	hsa-miR-24ab						hsa-miR-10a-5p	TMEM170B	1	0	1	2
		MIR210HG	hsa-miR-24-3p						hsa-miR-3619-5p	SPIRE1	1	0	1	2
		MIR210HG	hsa-miR-27abc						hsa-miR-761	TRA2B	1	0	1	2
		MIR210HG	hsa-miR-27a-3p						hsa-miR-24-3p	LMBR1L	1	0	1	2
		MIR210HG	hsa-miR-29abcd						hsa-miR-338-3p	MYH9	0	1	1	2
		MIR210HG	hsa-miR-34ac						hsa-miR-1297	KPNA1	1	0	1	2
		MIR210HG	hsa-miR-34bc-5p						hsa-miR-4262	RBM25	1	1	0	2
		MIR210HG	hsa-miR-449abc						hsa-miR-1297	ZBTB44	1	0	1	2
		MIR210HG	hsa-miR-449c-5p						hsa-miR-24-3p	ZNF284	0	1	1	2
		MIR210HG	hsa-miR-125a-5p						hsa-miR-22-3p	SZRD1	1	0	1	2
		MIR210HG	hsa-miR-125b-5p						hsa-miR-27a-3p	GCC2	1	0	1	2
		MIR210HG	hsa-miR-351						hsa-miR-107	MYB	0	1	1	2
		MIR210HG	hsa-miR-670						hsa-miR-17-5p	TGOLN2	0	1	1	2
		MIR210HG	hsa-miR-4319						hsa-miR-24-3p	IL7R	1	0	1	2
		MIR210HG	hsa-miR-126-3p						hsa-miR-216b-5p	OSBPL6	1	0	1	2
		MIR210HG	hsa-miR-10abc						hsa-miR-217	PNRC2	0	1	1	2
		MIR210HG	hsa-miR-10a-5p						hsa-miR-24-3p	MTHFR	1	0	1	2
		MIR210HG	hsa-miR-128						hsa-miR-375	B3GALNT1	0	1	1	2
		MIR210HG	hsa-miR-128ab						hsa-miR-107	CDK8	1	1	1	3
		MIR210HG	hsa-miR-129-5p						hsa-miR-3619-5p	RBM20	1	0	1	2
		MIR210HG	hsa-miR-129ab-5p						hsa-miR-3619-5p	PITPNM3	1	0	1	2
		C15orf37	hsa-miR-503						hsa-miR-206	NR3C1	1	0	1	2
		C15orf37	hsa-miR-138						hsa-miR-212-3p	CNOT2	1	0	1	2
		C15orf37	hsa-miR-138ab						hsa-miR-129-5p	MATR3	1	0	1	2
		C15orf37	hsa-miR-150						hsa-miR-33a-3p	ANKRD40	1	0	1	2
		C15orf37	hsa-miR-5127						hsa-miR-129-5p	C1RL	1	0	1	2
		C15orf37	hsa-miR-15abc						hsa-miR-3619-5p	C9orf3	0	1	1	2
		C15orf37	hsa-miR-16						hsa-miR-17-5p	SF3B3	0	1	1	2
		C15orf37	hsa-miR-16abc						hsa-miR-33a-3p	FBXO36	1	0	1	2
		C15orf37	hsa-miR-195						hsa-miR-1297	PLCB1	1	0	1	2
		C15orf37	hsa-miR-322						hsa-miR-193a-3p	IL17RD	1	0	1	2
		C15orf37	hsa-miR-424						hsa-miR-301b-3p	NPAT	1	0	1	2
		C15orf37	hsa-miR-497						hsa-miR-24-3p	LRPAP1	1	0	1	2
		C15orf37	hsa-miR-1907						hsa-miR-217	KCNH5	1	0	1	2
		C15orf37	hsa-miR-184						hsa-miR-33a-3p	PAG1	1	0	1	2
		C15orf37	hsa-miR-192						hsa-miR-1297	DDX3X	0	1	1	2
		C15orf37	hsa-miR-215						hsa-miR-3619-5p	NAA50	1	0	1	2
		C15orf37	hsa-miR-199ab-5p						hsa-miR-140-5p	MMD	1	1	1	3
		C15orf37	hsa-miR-204						hsa-miR-125b-5p	RIT1	1	0	1	2
		C15orf37	hsa-miR-204b						hsa-miR-129-5p	MORF4L2	1	0	1	2
		C15orf37	hsa-miR-211						hsa-miR-137	TBC1D1	1	0	1	2
		C15orf37	hsa-miR-223						hsa-miR-107	ROR1	1	0	1	2
		C15orf37	hsa-miR-122						hsa-miR-3619-5p	UBE2V1	0	1	1	2
		C15orf37	hsa-miR-122a						hsa-miR-23b-3p	DIP2C	1	0	1	2
		C15orf37	hsa-miR-1352						hsa-miR-590-5p	NTRK2	1	0	1	2
		C15orf37	hsa-miR-25						hsa-miR-876-3p	PEX2	1	0	1	2
		C15orf37	hsa-miR-32						hsa-miR-3619-5p	IPO7	1	0	1	2
		C15orf37	hsa-miR-92abc						hsa-miR-507	SCN1A	1	0	1	2
		C15orf37	hsa-miR-363						hsa-miR-137	NKAIN1	1	0	1	2
		C15orf37	hsa-miR-363-3p						hsa-miR-139-5p	ZNF367	0	1	1	2
		C15orf37	hsa-miR-367						hsa-miR-425-5p	RNF145	1	0	1	2
		C15orf37	hsa-miR-30abcdef						hsa-miR-425-5p	SPTLC3	1	0	1	2
		C15orf37	hsa-miR-30abe-5p						hsa-miR-217	TBC1D30	1	0	1	2
		C15orf37	hsa-miR-384-5p						hsa-miR-17-5p	CCDC125	0	1	1	2
		C15orf37	hsa-miR-33a-3p						hsa-miR-338-3p	ARHGEF37	1	0	1	2
		C15orf37	hsa-miR-365						hsa-miR-27a-3p	HOXA5	1	0	1	2
		C15orf37	hsa-miR-365-3p						hsa-miR-1297	RGS4	1	0	1	2
		C15orf37	hsa-miR-125a-5p						hsa-miR-216b-5p	CENPN	0	1	1	2
		C15orf37	hsa-miR-125b-5p						hsa-miR-613	AJUBA	1	0	1	2
		C15orf37	hsa-miR-351						hsa-miR-206	SCAF11	1	0	1	2
		C15orf37	hsa-miR-670						hsa-miR-4295	ZNF107	1	1	0	2
		C15orf37	hsa-miR-4319						hsa-miR-217	ABCC4	1	0	1	2
		PAN3-AS1	hsa-miR-145						hsa-miR-429	HDHD2	1	0	1	2
		PAN3-AS1	hsa-miR-17						hsa-miR-508-3p	F3	0	1	1	2
		PAN3-AS1	hsa-miR-17-5p						hsa-miR-212-3p	MUC13	1	0	1	2
		PAN3-AS1	hsa-miR-20ab						hsa-miR-125a-5p	ELOVL6	1	0	1	2
		PAN3-AS1	hsa-miR-20b-5p						hsa-miR-193a-3p	CCND1	1	0	1	2
		PAN3-AS1	hsa-miR-93						hsa-miR-363-3p	FNDC3B	1	0	1	2
		PAN3-AS1	hsa-miR-106ab						hsa-miR-10a-5p	SLC38A2	1	0	1	2
		PAN3-AS1	hsa-miR-427						hsa-miR-17-5p	PCSK5	1	0	1	2
		PAN3-AS1	hsa-miR-518a-3p						hsa-miR-3619-5p	LPCAT1	1	0	1	2
		PAN3-AS1	hsa-miR-519d						hsa-miR-17-5p	DDHD1	1	1	1	3
		PAN3-AS1	hsa-miR-199ab-5p						hsa-miR-301b-3p	TGFBR2	1	1	1	3
		PAN3-AS1	hsa-miR-208ab						hsa-miR-375	ANKRD46	0	1	1	2
		PAN3-AS1	hsa-miR-208ab-3p						hsa-miR-137	PDLIM3	1	0	1	2
		PAN3-AS1	hsa-miR-129-5p						hsa-miR-24-3p	SPATA13	1	0	1	2
		PAN3-AS1	hsa-miR-129ab-5p						hsa-miR-1297	NUS1	1	1	1	3
		PAN3-AS1	hsa-miR-499-5p						hsa-miR-22-3p	SNRK	1	0	1	2
									hsa-miR-613	ZCCHC3	0	1	1	2
									hsa-miR-507	TMEM56	1	0	1	2
									hsa-miR-1297	POPDC3	1	0	1	2
									hsa-miR-17-5p	WASL	0	1	1	2
									hsa-miR-20b-5p	GPR137C	1	0	1	2
									hsa-miR-184	CRTC1	1	0	1	2
									hsa-miR-24-3p	RBM11	1	0	1	2
									hsa-miR-140-5p	CADM3	1	0	1	2
									hsa-miR-217	ATG4C	1	0	1	2
									hsa-miR-363-3p	PCDH7	1	0	1	2
									hsa-miR-613	ORC6	1	0	1	2
									hsa-miR-10a-5p	PAPD5	1	1	1	3
									hsa-miR-24-3p	RPL37A	0	1	1	2
									hsa-miR-590-5p	FRS2	0	1	1	2
									hsa-miR-125a-5p	DICER1	1	0	1	2
									hsa-miR-23b-3p	TRIM63	1	0	1	2
									hsa-miR-1297	GRPR	1	0	1	2
									hsa-miR-3619-5p	C15orf39	1	0	1	2
									hsa-miR-761	UBL4B	1	0	1	2
									hsa-miR-17-5p	HYPK	0	1	1	2
									hsa-miR-23b-3p	TMOD1	1	0	1	2
									hsa-miR-140-5p	GPR107	0	1	1	2
									hsa-miR-129-5p	NEUROD2	1	0	1	2
									hsa-miR-363-3p	SLC17A6	1	0	1	2
									hsa-miR-20b-5p	PON2	1	0	1	2
									hsa-miR-22-3p	ATXN7	1	0	1	2
									hsa-miR-17-5p	C16orf70	0	1	1	2
									hsa-miR-4262	ZNF266	1	1	0	2
									hsa-miR-139-5p	CNOT4	1	0	1	2
									hsa-miR-17-5p	ANKRD52	1	1	1	3
									hsa-miR-590-5p	ATF7IP	0	1	1	2
									hsa-miR-20b-5p	PPP6C	1	1	1	3
									hsa-miR-4262	ARF6	1	1	0	2
									hsa-miR-761	OXR1	1	0	1	2
									hsa-miR-363-3p	ORAI2	0	1	1	2
									hsa-miR-301b-3p	NFIB	0	1	1	2
									hsa-miR-217	KIAA2026	1	0	1	2
									hsa-miR-22-3p	SMG7	1	0	1	2
									hsa-miR-876-3p	PTPRD	1	0	1	2
									hsa-miR-27a-3p	DCAF7	0	1	1	2
									hsa-miR-24-3p	MRO	0	1	1	2
									hsa-miR-1297	RAB18	1	0	1	2
									hsa-miR-23b-3p	HNF4G	1	0	1	2
									hsa-miR-429	SEC24A	1	1	1	3
									hsa-miR-1297	ABCD4	1	0	1	2
									hsa-miR-20b-5p	C1orf63	0	1	1	2
									hsa-miR-429	NFIA	1	0	1	2
									hsa-miR-140-5p	TMX4	1	0	1	2
									hsa-miR-23b-3p	PPP1R12A	1	0	1	2
									hsa-miR-761	PPP1R12B	1	0	1	2
									hsa-miR-17-5p	CAV1	0	1	1	2
									hsa-miR-449c-5p	BRSK2	1	0	1	2
									hsa-miR-613	AP3D1	1	0	1	2
									hsa-miR-429	CRKL	1	0	1	2
									hsa-miR-129-5p	CDY1	1	0	1	2
									hsa-miR-142-3p	TBL1X	1	0	1	2
									hsa-miR-449c-5p	LCP1	1	0	1	2
									hsa-miR-363-3p	MYLIP	1	1	1	3
									hsa-miR-20b-5p	KLF11	1	0	1	2
									hsa-miR-17-5p	PAK6	0	1	1	2
									hsa-miR-33a-3p	LIMA1	1	0	1	2
									hsa-miR-137	OTUD7B	1	0	1	2
									hsa-miR-33a-3p	FCGR2B	1	0	1	2
									hsa-miR-20b-5p	PTPN4	1	1	1	3
									hsa-miR-429	CHD2	1	0	1	2
									hsa-miR-27a-3p	ANKS1A	1	0	1	2
									hsa-miR-33a-3p	TOPBP1	1	0	1	2
									hsa-miR-137	TMED5	1	0	1	2
									hsa-miR-429	CDYL	1	0	1	2
									hsa-miR-1297	TMEM39A	1	0	1	2
									hsa-miR-507	PPFIA2	1	0	1	2
									hsa-miR-613	LRCH1	1	0	1	2
									hsa-miR-429	TCP11L1	1	0	1	2
									hsa-miR-507	CCDC6	1	0	1	2
									hsa-miR-17-5p	SENP1	0	1	1	2
									hsa-miR-301b-3p	FAM46B	1	0	1	2
									hsa-miR-125a-5p	GALNT7	1	0	1	2
									hsa-miR-455-5p	SEMA4G	1	0	1	2
									hsa-miR-455-5p	MYBL1	0	1	1	2
									hsa-miR-761	PLD2	1	0	1	2
									hsa-miR-27a-3p	MBNL2	1	0	1	2
									hsa-miR-20b-5p	PPP1R21	1	0	1	2
									hsa-miR-24-3p	TAF7L	1	0	1	2
									hsa-miR-33a-3p	CASZ1	0	1	1	2
									hsa-miR-17-5p	MYT1L	1	0	1	2
									hsa-miR-429	TIMP2	0	1	1	2
									hsa-miR-425-5p	VRK2	1	0	1	2
									hsa-miR-3619-5p	RTN4RL1	1	0	1	2
									hsa-miR-23b-3p	ORMDL1	1	0	1	2
									hsa-miR-24-3p	LSM14A	0	1	1	2
									hsa-miR-590-5p	EPHA4	1	0	1	2
									hsa-miR-139-5p	ARX	1	0	1	2
									hsa-miR-425-5p	PNMAL1	1	1	1	3
									hsa-miR-761	STAC	1	0	1	2
									hsa-miR-217	AAK1	1	0	1	2
									hsa-miR-508-3p	PHTF2	1	0	1	2
									hsa-miR-3619-5p	VANGL1	1	0	1	2
									hsa-miR-24-3p	HKR1	1	1	1	3
									hsa-miR-33a-3p	TMEM55A	1	0	1	2
									hsa-miR-590-5p	XPNPEP3	1	0	1	2
									hsa-miR-761	PPIL2	1	0	1	2
									hsa-miR-33a-3p	MED12L	1	0	1	2
									hsa-miR-137	SLC12A2	1	0	1	2
									hsa-miR-212-3p	FFAR4	1	0	1	2
									hsa-miR-217	WDR47	1	0	1	2
									hsa-miR-17-5p	ZNF426	0	1	1	2
									hsa-miR-125b-5p	TBC1D1	1	1	1	3
									hsa-miR-125a-5p	RNF144B	1	0	1	2
									hsa-miR-17-5p	MAGI3	1	0	1	2
									hsa-miR-17-5p	GTDC1	1	0	1	2
									hsa-miR-129-5p	FGD4	0	1	1	2
									hsa-miR-4500	PARP16	1	1	0	2
									hsa-miR-137	KIT	1	1	1	3
									hsa-miR-24-3p	EMP2	1	1	1	3
									hsa-miR-33a-3p	RPS29	1	0	1	2
									hsa-miR-22-3p	UNK	1	0	1	2
									hsa-miR-507	EDIL3	1	0	1	2
									hsa-miR-761	FIBCD1	1	0	1	2
									hsa-miR-17-5p	MFSD2A	0	1	1	2
									hsa-miR-429	NPM1	1	0	1	2
									hsa-miR-135a-5p	GGNBP2	1	0	1	2
									hsa-miR-3619-5p	THRAP3	1	0	1	2
									hsa-miR-125b-5p	BAK1	0	1	1	2
									hsa-miR-23b-3p	SPHKAP	1	0	1	2
									hsa-miR-429	C21orf91	1	0	1	2
									hsa-miR-590-5p	USP15	1	0	1	2
									hsa-miR-33a-3p	UBE2D3	1	0	1	2
									hsa-miR-216b-5p	SLC26A7	1	0	1	2
									hsa-miR-139-5p	DPY19L1	1	0	1	2
									hsa-miR-217	CLIC4	1	0	1	2
									hsa-miR-33a-3p	EDN1	1	0	1	2
									hsa-miR-1297	FANCF	1	0	1	2
									hsa-miR-142-3p	FAM127A	0	1	1	2
									hsa-miR-24-3p	GPC4	0	1	1	2
									hsa-miR-27a-3p	SLC7A11	1	1	1	3
									hsa-miR-449c-5p	DAAM1	1	0	1	2
									hsa-miR-363-3p	GOLGA8R	1	0	1	2
									hsa-miR-24-3p	RNF24	0	1	1	2
									hsa-miR-27a-3p	PTGFRN	1	0	1	2
									hsa-miR-129-5p	CADM1	1	0	1	2
									hsa-miR-17-5p	ZNF598	0	1	1	2
									hsa-miR-107	CHD1	1	0	1	2
									hsa-miR-20b-5p	43896	0	1	1	2
									hsa-miR-206	ARPP19	0	1	1	2
									hsa-miR-27a-3p	DTNA	1	0	1	2
									hsa-miR-17-5p	SUCO	1	1	1	3
									hsa-miR-1297	CHCHD7	1	0	1	2
									hsa-miR-490-3p	MAPK1IP1L	0	1	1	2
									hsa-miR-140-5p	CMTM6	1	0	1	2
									hsa-miR-301b-3p	SNX5	0	1	1	2
									hsa-miR-22-3p	PSD4	1	0	1	2
									hsa-miR-301b-3p	DCBLD2	1	0	1	2
									hsa-miR-3619-5p	KRTAP10-11	1	0	1	2
									hsa-miR-3619-5p	SLC9A3R2	1	0	1	2
									hsa-miR-27a-3p	HAT1	0	1	1	2
									hsa-miR-20b-5p	44076	1	1	1	3
									hsa-miR-33a-3p	RC3H1	1	0	1	2
									hsa-miR-33a-3p	TDRP	1	0	1	2
									hsa-miR-429	HCFC2	1	0	1	2
									hsa-miR-33a-3p	EFCAB2	1	0	1	2
									hsa-miR-1297	LETM1	1	0	1	2
									hsa-miR-107	PLAG1	0	1	1	2
									hsa-miR-3666	ENPP5	1	1	0	2
									hsa-miR-17-5p	GTF2H3	0	1	1	2
									hsa-miR-3619-5p	C9orf78	0	1	1	2
									hsa-miR-490-3p	MRPL35	1	0	1	2
									hsa-miR-1297	SSR3	0	1	1	2
									hsa-miR-135a-5p	GPR158	1	0	1	2
									hsa-miR-135a-5p	TMEM168	1	0	1	2
									hsa-miR-3619-5p	KIAA0930	1	0	1	2
									hsa-miR-206	SALL2	0	1	1	2
									hsa-miR-137	LMOD2	0	1	1	2
									hsa-miR-107	TK2	1	0	1	2
									hsa-miR-142-3p	DUXA	1	0	1	2
									hsa-miR-4465	UGGT1	1	1	0	2
									hsa-miR-429	KLHL29	1	0	1	2
									hsa-miR-33a-3p	RRAS2	1	0	1	2
									hsa-miR-24-3p	POLA2	0	1	1	2
									hsa-miR-590-5p	STAG2	1	0	1	2
									hsa-miR-3619-5p	HTT	1	0	1	2
									hsa-miR-17-5p	MMP24	1	0	1	2
									hsa-miR-17-5p	TRIOBP	0	1	1	2
									hsa-miR-17-5p	ADAM22	1	0	1	2
									hsa-miR-761	COLQ	1	0	1	2
									hsa-miR-17-5p	USP46	1	0	1	2
									hsa-miR-139-5p	REV1	1	0	1	2
									hsa-miR-363-3p	PEAK1	1	0	1	2
									hsa-miR-142-3p	BCLAF1	0	1	1	2
									hsa-miR-139-5p	KBTBD2	1	0	1	2
									hsa-miR-17-5p	SAR1B	1	0	1	2
									hsa-miR-4295	KCTD10	1	1	0	2
									hsa-miR-33a-3p	DIP2C	1	0	1	2
									hsa-miR-33a-3p	ADAMTS19	1	0	1	2
									hsa-miR-17-5p	MCHR2	1	0	1	2
									hsa-miR-129-5p	CTCFL	1	0	1	2
									hsa-miR-17-5p	YTHDF3	1	0	1	2
									hsa-miR-193a-3p	ARMC1	1	1	1	3
									hsa-miR-613	NAMPT	1	0	1	2
									hsa-miR-27a-3p	PELI2	1	0	1	2
									hsa-miR-17-5p	ZNF385A	0	1	1	2
									hsa-miR-23b-3p	MAML2	1	0	1	2
									hsa-miR-24-3p	HDAC1	0	1	1	2
									hsa-miR-125a-5p	LIMD2	1	0	1	2
									hsa-miR-140-5p	PMPCB	1	0	1	2
									hsa-miR-613	SLC35F1	1	0	1	2
									hsa-miR-17-5p	ZNF367	1	0	1	2
									hsa-miR-3619-5p	PPP1R8	1	0	1	2
									hsa-miR-129-5p	SPRY4	1	1	1	3
									hsa-miR-507	HECW1	1	0	1	2
									hsa-miR-429	SYT1	1	0	1	2
									hsa-miR-508-3p	IFNLR1	0	1	1	2
									hsa-miR-23b-3p	EYA1	1	0	1	2
									hsa-miR-24-3p	C11orf44	1	0	1	2
									hsa-miR-23b-3p	CPEB2	1	0	1	2
									hsa-miR-139-5p	HSF5	1	0	1	2
									hsa-miR-507	PRDM1	1	0	1	2
									hsa-miR-139-5p	NDRG2	1	0	1	2
									hsa-miR-507	PRSS45	1	0	1	2
									hsa-miR-17-5p	RAB12	0	1	1	2
									hsa-miR-20b-5p	NACC2	1	1	1	3
									hsa-miR-20b-5p	RAB12	0	1	1	2
									hsa-miR-429	LRP1B	1	0	1	2
									hsa-miR-129-5p	TMEM140	1	0	1	2
									hsa-miR-20b-5p	PSD	1	0	1	2
									hsa-miR-17-5p	GPATCH2	1	0	1	2
									hsa-miR-1297	IL18R1	1	0	1	2
									hsa-miR-10a-5p	ACTG1	0	1	1	2
									hsa-miR-876-3p	LIN28B	0	1	1	2
									hsa-miR-137	PYURF	1	0	1	2
									hsa-miR-17-5p	ENTPD7	0	1	1	2
									hsa-miR-217	HOXA13	0	1	1	2
									hsa-miR-3619-5p	COPS7B	1	0	1	2
									hsa-miR-449c-5p	EDIL3	1	0	1	2
									hsa-miR-3619-5p	HOXA3	1	0	1	2
									hsa-miR-129-5p	ZYG11B	0	1	1	2
									hsa-miR-3619-5p	SGCA	1	0	1	2
									hsa-miR-33a-3p	NCKAP1	1	0	1	2
									hsa-miR-139-5p	43897	1	0	1	2
									hsa-miR-761	BTBD1	1	0	1	2
									hsa-miR-27a-3p	B3GNT7	1	0	1	2
									hsa-miR-33a-3p	HSPE1-MOB4	0	1	1	2
									hsa-miR-125a-5p	RREB1	1	0	1	2
									hsa-miR-508-3p	CENPP	1	0	1	2
									hsa-miR-125b-5p	RAF1	0	1	1	2
									hsa-miR-1297	PELI2	1	0	1	2
									hsa-miR-590-5p	SETD1B	0	1	1	2
									hsa-miR-429	ACSL4	0	1	1	2
									hsa-miR-142-3p	ZNF701	0	1	1	2
									hsa-miR-17-5p	BTN3A2	0	1	1	2
									hsa-miR-27a-3p	CDIP1	1	0	1	2
									hsa-miR-24-3p	ADD2	1	0	1	2
									hsa-miR-129-5p	RAB9A	1	0	1	2
									hsa-miR-490-3p	CPD	1	0	1	2
									hsa-miR-3619-5p	LIMS2	1	0	1	2
									hsa-miR-876-3p	TRIM38	0	1	1	2
									hsa-miR-1297	ZNF598	1	0	1	2
									hsa-miR-1244	YIPF4	1	0	1	2
[truncated: 19,629 more rows]
