# Supplementary material for: Comprehensive analysis of differential immunocyte infiltration and the potential ceRNA networks during epicardial adipose tissue development in congenital heart disease
Source: J Transl Med. 2020 Mar 2;18:111. doi: 10.1186/s12967-020-02279-y (PMC7053131; doi:10.1186/s12967-020-02279-y)
Supplement: Supplementary file 6 — Additional file 6: Table S6.Pearson’s correlation coefficient values of hub miRNAs and monocyte infiltration level. [file 12967_2020_2279_MOESM6_ESM.xlsx]

## Sheet: Sheet1
	pearson's correlation coefficient value
		TMEM38A	SOX9	CACNA2D4	GRAMD1B	Monocytes
	TMEM38A	1	-0.550088	0.794206	0.536029	0.513718
	SOX9	-0.550088	1	-0.407842	-0.465776	-0.134448
	CACNA2D4	0.794206	-0.407842	1	0.446804	0.619995
	GRAMD1B	0.536029	-0.465776	0.446804	1	0.305523
	Monocytes	0.513718	-0.134448	0.619995	0.305523	1
	pearson's correlation coefficient p-value
		TMEM38A	SOX9	CACNA2D4	GRAMD1B	Monocytes
	TMEM38A	0	7.48758e-05	4.49919e-11	0.000123359	0.000260765
	SOX9	7.48758e-05	0	0.00490109	0.00110587	0.373019
	CACNA2D4	4.49919e-11	0.00490109	0	0.00185318	4.32497e-06
	GRAMD1B	0.000123359	0.00110587	0.00185318	0	0.0389428
	Monocytes	0.000260765	0.373019	4.32497e-06	0.0389428	0
