# Supplementary material for: Comprehensive analysis of differential immunocyte infiltration and the potential ceRNA networks during epicardial adipose tissue development in congenital heart disease
Source: J Transl Med. 2020 Mar 2;18:111. doi: 10.1186/s12967-020-02279-y (PMC7053131; doi:10.1186/s12967-020-02279-y)
Supplement: Supplementary file 7 — Additional file 7: Table S7. The gene set enrichment analysis after grouping by the monocyte infiltration level, CACNA2D4 and MIR210HG expression value. [file 12967_2020_2279_MOESM7_ESM.xlsx]

## Sheet: CHILD_lncRNA_H
NAME	GS<br> follow link to MSigDB	GS DETAILS	SIZE	ES	NES	NOM p-val	FDR q-val	FWER p-val	RANK AT MAX	LEADING EDGE
KEGG_GLYCINE_SERINE_AND_THREONINE_METABOLISM	KEGG_GLYCINE_SERINE_AND_THREONINE_METABOLISM	Details ...	31	0.701492	1.57446	0	0.26312	0.251	2305	tags=52%, list=11%, signal=58%
KEGG_HISTIDINE_METABOLISM	KEGG_HISTIDINE_METABOLISM	Details ...	28	0.601858	1.52147	0	0.386623	0.37	2818	tags=32%, list=14%, signal=37%
KEGG_RETINOL_METABOLISM	KEGG_RETINOL_METABOLISM	Details ...	46	0.60251	1.51878	0.0516605	0.269613	0.37	2770	tags=35%, list=14%, signal=40%
KEGG_STEROID_HORMONE_BIOSYNTHESIS	KEGG_STEROID_HORMONE_BIOSYNTHESIS	Details ...	41	0.627475	1.50822	0.0414201	0.236577	0.462	2347	tags=34%, list=11%, signal=38%
KEGG_PROPANOATE_METABOLISM	KEGG_PROPANOATE_METABOLISM	Details ...	32	0.786188	1.49479	0	0.22235	0.572	3087	tags=78%, list=15%, signal=92%
KEGG_VALINE_LEUCINE_AND_ISOLEUCINE_DEGRADATION	KEGG_VALINE_LEUCINE_AND_ISOLEUCINE_DEGRADATION	Details ...	44	0.797357	1.49142	0.0526316	0.201097	0.572	2818	tags=84%, list=14%, signal=97%
KEGG_BUTANOATE_METABOLISM	KEGG_BUTANOATE_METABOLISM	Details ...	33	0.764162	1.46645	0	0.254583	0.641	2818	tags=64%, list=14%, signal=74%
KEGG_DRUG_METABOLISM_CYTOCHROME_P450	KEGG_DRUG_METABOLISM_CYTOCHROME_P450	Details ...	58	0.60895	1.45757	0.0576923	0.246165	0.641	4236	tags=48%, list=21%, signal=61%
KEGG_BETA_ALANINE_METABOLISM	KEGG_BETA_ALANINE_METABOLISM	Details ...	22	0.713319	1.4349	0.16141	0.284996	0.7	2818	tags=59%, list=14%, signal=68%
KEGG_HUNTINGTONS_DISEASE	KEGG_HUNTINGTONS_DISEASE	Details ...	167	0.538387	1.42146	0.0558882	0.303359	0.7	4661	tags=55%, list=23%, signal=71%
KEGG_TYROSINE_METABOLISM	KEGG_TYROSINE_METABOLISM	Details ...	42	0.59793	1.41687	0.104762	0.290497	0.7	2404	tags=31%, list=12%, signal=35%
KEGG_PYRUVATE_METABOLISM	KEGG_PYRUVATE_METABOLISM	Details ...	38	0.761206	1.41123	0	0.27578	0.7	1837	tags=58%, list=9%, signal=63%
KEGG_RENIN_ANGIOTENSIN_SYSTEM	KEGG_RENIN_ANGIOTENSIN_SYSTEM	Details ...	17	0.643318	1.41039	0.125984	0.259052	0.7	1222	tags=29%, list=6%, signal=31%
KEGG_AMINOACYL_TRNA_BIOSYNTHESIS	KEGG_AMINOACYL_TRNA_BIOSYNTHESIS	Details ...	37	0.537513	1.40072	0.0917603	0.260683	0.722	5870	tags=46%, list=29%, signal=64%
KEGG_METABOLISM_OF_XENOBIOTICS_BY_CYTOCHROME_P450	KEGG_METABOLISM_OF_XENOBIOTICS_BY_CYTOCHROME_P450	Details ...	55	0.567965	1.39778	0.105769	0.255118	0.775	4236	tags=44%, list=21%, signal=55%
KEGG_NITROGEN_METABOLISM	KEGG_NITROGEN_METABOLISM	Details ...	22	0.718586	1.39062	0	0.255436	0.775	1627	tags=45%, list=8%, signal=49%
KEGG_PHENYLALANINE_METABOLISM	KEGG_PHENYLALANINE_METABOLISM	Details ...	17	0.657025	1.38715	0.109756	0.250682	0.775	2107	tags=41%, list=10%, signal=46%
KEGG_FATTY_ACID_METABOLISM	KEGG_FATTY_ACID_METABOLISM	Details ...	40	0.751452	1.38037	0.055666	0.246563	0.775	2939	tags=73%, list=14%, signal=84%
KEGG_PEROXISOME	KEGG_PEROXISOME	Details ...	77	0.660051	1.36171	0	0.261069	0.775	3095	tags=53%, list=15%, signal=62%
KEGG_ALANINE_ASPARTATE_AND_GLUTAMATE_METABOLISM	KEGG_ALANINE_ASPARTATE_AND_GLUTAMATE_METABOLISM	Details ...	32	0.6375	1.35852	0.0498084	0.259199	0.807	1859	tags=47%, list=9%, signal=51%
KEGG_GLYOXYLATE_AND_DICARBOXYLATE_METABOLISM	KEGG_GLYOXYLATE_AND_DICARBOXYLATE_METABOLISM		16	0.641487	1.35646	0.177189	0.250517	0.807	2013	tags=50%, list=10%, signal=55%
KEGG_GLYCEROLIPID_METABOLISM	KEGG_GLYCEROLIPID_METABOLISM		48	0.557571	1.33695	0	0.271949	0.907	2818	tags=42%, list=14%, signal=48%
KEGG_STARCH_AND_SUCROSE_METABOLISM	KEGG_STARCH_AND_SUCROSE_METABOLISM		36	0.477171	1.32176	0.0632184	0.294448	0.907	810	tags=19%, list=4%, signal=20%
KEGG_GLYCOLYSIS_GLUCONEOGENESIS	KEGG_GLYCOLYSIS_GLUCONEOGENESIS		60	0.593106	1.31462	0.0558882	0.291923	0.907	3406	tags=48%, list=17%, signal=58%
KEGG_BIOSYNTHESIS_OF_UNSATURATED_FATTY_ACIDS	KEGG_BIOSYNTHESIS_OF_UNSATURATED_FATTY_ACIDS		19	0.749448	1.31444	0.0583333	0.282279	0.907	2755	tags=63%, list=13%, signal=73%
KEGG_FRUCTOSE_AND_MANNOSE_METABOLISM	KEGG_FRUCTOSE_AND_MANNOSE_METABOLISM		33	0.553773	1.31428	0.127745	0.272115	0.907	4371	tags=52%, list=21%, signal=65%
KEGG_PPAR_SIGNALING_PATHWAY	KEGG_PPAR_SIGNALING_PATHWAY		66	0.695352	1.30455	0.0444915	0.280299	0.907	2110	tags=50%, list=10%, signal=56%
KEGG_LYSINE_DEGRADATION	KEGG_LYSINE_DEGRADATION		44	0.672304	1.29199	0.0697674	0.294537	0.937	2818	tags=48%, list=14%, signal=55%
KEGG_PARKINSONS_DISEASE	KEGG_PARKINSONS_DISEASE		112	0.578101	1.28294	0.102941	0.299908	0.969	4661	tags=67%, list=23%, signal=86%
KEGG_PROXIMAL_TUBULE_BICARBONATE_RECLAMATION	KEGG_PROXIMAL_TUBULE_BICARBONATE_RECLAMATION		22	0.655192	1.27548	0.117761	0.308878	0.969	1755	tags=41%, list=9%, signal=45%
KEGG_CITRATE_CYCLE_TCA_CYCLE	KEGG_CITRATE_CYCLE_TCA_CYCLE		30	0.854313	1.27522	0	0.299495	0.969	2302	tags=90%, list=11%, signal=101%
KEGG_GLYCOSYLPHOSPHATIDYLINOSITOL_GPI_ANCHOR_BIOSYNTHESIS	KEGG_GLYCOSYLPHOSPHATIDYLINOSITOL_GPI_ANCHOR_BIOSYNTHESIS		24	0.477167	1.27063	0.213725	0.297086	0.969	4815	tags=38%, list=24%, signal=49%
KEGG_OXIDATIVE_PHOSPHORYLATION	KEGG_OXIDATIVE_PHOSPHORYLATION		116	0.59055	1.25118	0.0588235	0.331128	0.969	6290	tags=80%, list=31%, signal=115%
KEGG_ALZHEIMERS_DISEASE	KEGG_ALZHEIMERS_DISEASE		152	0.445452	1.21546	0.235294	0.379531	0.969	4661	tags=54%, list=23%, signal=69%
KEGG_RNA_POLYMERASE	KEGG_RNA_POLYMERASE		28	0.402906	1.21502	0.134172	0.369652	0.969	4814	tags=36%, list=24%, signal=47%
KEGG_PENTOSE_PHOSPHATE_PATHWAY	KEGG_PENTOSE_PHOSPHATE_PATHWAY		26	0.534148	1.18918	0.238866	0.405723	0.969	1884	tags=38%, list=9%, signal=42%
KEGG_ARGININE_AND_PROLINE_METABOLISM	KEGG_ARGININE_AND_PROLINE_METABOLISM		47	0.486971	1.18696	0.235529	0.400024	0.969	1623	tags=30%, list=8%, signal=32%
KEGG_SELENOAMINO_ACID_METABOLISM	KEGG_SELENOAMINO_ACID_METABOLISM		25	0.349168	1.17453	0.337778	0.4087	0.969	37	tags=4%, list=0%, signal=4%
KEGG_LINOLEIC_ACID_METABOLISM	KEGG_LINOLEIC_ACID_METABOLISM		23	0.4329	1.17104	0.309524	0.404669	0.969	4223	tags=35%, list=21%, signal=44%
KEGG_GLUTATHIONE_METABOLISM	KEGG_GLUTATHIONE_METABOLISM		47	0.475121	1.16699	0.359281	0.401242	0.969	4236	tags=43%, list=21%, signal=54%
KEGG_INSULIN_SIGNALING_PATHWAY	KEGG_INSULIN_SIGNALING_PATHWAY		134	0.423219	1.1603	0.191898	0.401095	0.969	2109	tags=25%, list=10%, signal=28%
KEGG_GLYCEROPHOSPHOLIPID_METABOLISM	KEGG_GLYCEROPHOSPHOLIPID_METABOLISM		70	0.390172	1.14866	0.257848	0.413764	0.969	1468	tags=20%, list=7%, signal=21%
KEGG_TERPENOID_BACKBONE_BIOSYNTHESIS	KEGG_TERPENOID_BACKBONE_BIOSYNTHESIS		15	0.637649	1.13096	0.298319	0.436048	1	5021	tags=60%, list=25%, signal=79%
KEGG_TASTE_TRANSDUCTION	KEGG_TASTE_TRANSDUCTION		43	0.301664	1.1044	0.277264	0.462829	1	7154	tags=49%, list=35%, signal=75%
KEGG_CARDIAC_MUSCLE_CONTRACTION	KEGG_CARDIAC_MUSCLE_CONTRACTION		72	0.461269	1.09172	0.342437	0.473219	1	5331	tags=51%, list=26%, signal=69%
KEGG_STEROID_BIOSYNTHESIS	KEGG_STEROID_BIOSYNTHESIS		15	0.60814	1.08632	0.347932	0.471671	1	2457	tags=47%, list=12%, signal=53%
KEGG_TRYPTOPHAN_METABOLISM	KEGG_TRYPTOPHAN_METABOLISM		39	0.407635	1.08397	0.447471	0.465838	1	2155	tags=46%, list=11%, signal=51%
KEGG_CYSTEINE_AND_METHIONINE_METABOLISM	KEGG_CYSTEINE_AND_METHIONINE_METABOLISM		34	0.315356	1.06274	0.377282	0.493037	1	3466	tags=24%, list=17%, signal=28%
KEGG_ADIPOCYTOKINE_SIGNALING_PATHWAY	KEGG_ADIPOCYTOKINE_SIGNALING_PATHWAY		66	0.40932	1.04904	0.511931	0.504833	1	1689	tags=27%, list=8%, signal=30%
KEGG_PENTOSE_AND_GLUCURONATE_INTERCONVERSIONS	KEGG_PENTOSE_AND_GLUCURONATE_INTERCONVERSIONS		16	0.318938	1.03357	0.339731	0.514901	1	454	tags=6%, list=2%, signal=6%
KEGG_TIGHT_JUNCTION	KEGG_TIGHT_JUNCTION		129	0.269815	1.01713	0.354298	0.53269	1	4204	tags=29%, list=21%, signal=37%
KEGG_PRIMARY_BILE_ACID_BIOSYNTHESIS	KEGG_PRIMARY_BILE_ACID_BIOSYNTHESIS		16	0.460666	1.00803	0.504878	0.53981	1	3095	tags=44%, list=15%, signal=51%
KEGG_GALACTOSE_METABOLISM	KEGG_GALACTOSE_METABOLISM		25	0.390135	1.00496	0.541667	0.53602	1	5275	tags=36%, list=26%, signal=48%
KEGG_PORPHYRIN_AND_CHLOROPHYLL_METABOLISM	KEGG_PORPHYRIN_AND_CHLOROPHYLL_METABOLISM		29	0.33377	0.959541	0.445076	0.590162	1	1614	tags=24%, list=8%, signal=26%
KEGG_OLFACTORY_TRANSDUCTION	KEGG_OLFACTORY_TRANSDUCTION		110	0.264233	0.954456	0.537879	0.592896	1	7735	tags=39%, list=38%, signal=62%
KEGG_DRUG_METABOLISM_OTHER_ENZYMES	KEGG_DRUG_METABOLISM_OTHER_ENZYMES		37	0.291885	0.930743	0.588353	0.621859	1	4026	tags=27%, list=20%, signal=34%
KEGG_VASOPRESSIN_REGULATED_WATER_REABSORPTION	KEGG_VASOPRESSIN_REGULATED_WATER_REABSORPTION		44	0.276499	0.922683	0.431579	0.624746	1	5170	tags=39%, list=25%, signal=52%
KEGG_AMINO_SUGAR_AND_NUCLEOTIDE_SUGAR_METABOLISM	KEGG_AMINO_SUGAR_AND_NUCLEOTIDE_SUGAR_METABOLISM		42	0.315991	0.909198	0.584091	0.632041	1	1445	tags=17%, list=7%, signal=18%
KEGG_PURINE_METABOLISM	KEGG_PURINE_METABOLISM		148	0.231831	0.884524	0.597585	0.656021	1	4426	tags=30%, list=22%, signal=38%
KEGG_DILATED_CARDIOMYOPATHY	KEGG_DILATED_CARDIOMYOPATHY		88	0.264056	0.837417	0.632411	0.704295	1	2322	tags=18%, list=11%, signal=20%
KEGG_NEUROACTIVE_LIGAND_RECEPTOR_INTERACTION	KEGG_NEUROACTIVE_LIGAND_RECEPTOR_INTERACTION		262	0.197766	0.81784	0.855311	0.717976	1	3042	tags=16%, list=15%, signal=19%
KEGG_GNRH_SIGNALING_PATHWAY	KEGG_GNRH_SIGNALING_PATHWAY		92	0.208554	0.759421	0.856596	0.776088	1	2877	tags=17%, list=14%, signal=20%
KEGG_PROTEIN_EXPORT	KEGG_PROTEIN_EXPORT		23	0.187147	0.662808	0.909091	0.876381	1	4604	tags=22%, list=22%, signal=28%

## Sheet: CHILD_lncRNA_L
NAME	GS<br> follow link to MSigDB	GS DETAILS	SIZE	ES	NES	NOM p-val	FDR q-val	FWER p-val	RANK AT MAX	LEADING EDGE
KEGG_LEUKOCYTE_TRANSENDOTHELIAL_MIGRATION	KEGG_LEUKOCYTE_TRANSENDOTHELIAL_MIGRATION	Details ...	113	-0.64153	-1.51737	0	1	0.482	1062	tags=22%, list=5%, signal=23%
KEGG_SMALL_CELL_LUNG_CANCER	KEGG_SMALL_CELL_LUNG_CANCER	Details ...	84	-0.457585	-1.50235	0	0.853437	0.528	3017	tags=27%, list=15%, signal=32%
KEGG_P53_SIGNALING_PATHWAY	KEGG_P53_SIGNALING_PATHWAY	Details ...	66	-0.575127	-1.48177	0.137725	0.77808	0.672	2861	tags=38%, list=14%, signal=44%
KEGG_CHEMOKINE_SIGNALING_PATHWAY	KEGG_CHEMOKINE_SIGNALING_PATHWAY	Details ...	180	-0.678285	-1.47611	0	0.636914	0.702	1827	tags=33%, list=9%, signal=36%
KEGG_GLIOMA	KEGG_GLIOMA	Details ...	63	-0.463073	-1.46529	0.0598456	0.55762	0.702	905	tags=14%, list=4%, signal=15%
KEGG_APOPTOSIS	KEGG_APOPTOSIS	Details ...	86	-0.562715	-1.46517	0.0473251	0.473179	0.732	2402	tags=34%, list=12%, signal=38%
KEGG_NON_SMALL_CELL_LUNG_CANCER	KEGG_NON_SMALL_CELL_LUNG_CANCER	Details ...	54	-0.519019	-1.45378	0.054386	0.433204	0.763	905	tags=19%, list=4%, signal=19%
KEGG_FC_EPSILON_RI_SIGNALING_PATHWAY	KEGG_FC_EPSILON_RI_SIGNALING_PATHWAY	Details ...	73	-0.571246	-1.44794	0	0.403207	0.763	1085	tags=25%, list=5%, signal=26%
KEGG_PHOSPHATIDYLINOSITOL_SIGNALING_SYSTEM	KEGG_PHOSPHATIDYLINOSITOL_SIGNALING_SYSTEM	Details ...	74	-0.459904	-1.44019	0	0.39144	0.763	1997	tags=22%, list=10%, signal=24%
KEGG_CYTOSOLIC_DNA_SENSING_PATHWAY	KEGG_CYTOSOLIC_DNA_SENSING_PATHWAY	Details ...	51	-0.71772	-1.43641	0	0.363191	0.763	1827	tags=33%, list=9%, signal=37%
KEGG_BLADDER_CANCER	KEGG_BLADDER_CANCER	Details ...	40	-0.541178	-1.43419	0.159722	0.33657	0.763	2574	tags=35%, list=13%, signal=40%
KEGG_FC_GAMMA_R_MEDIATED_PHAGOCYTOSIS	KEGG_FC_GAMMA_R_MEDIATED_PHAGOCYTOSIS	Details ...	93	-0.544434	-1.42508	0	0.325609	0.763	1040	tags=22%, list=5%, signal=23%
KEGG_COMPLEMENT_AND_COAGULATION_CASCADES	KEGG_COMPLEMENT_AND_COAGULATION_CASCADES	Details ...	67	-0.592417	-1.42274	0.111722	0.309339	0.763	2657	tags=33%, list=13%, signal=38%
KEGG_GLYCOSAMINOGLYCAN_BIOSYNTHESIS_HEPARAN_SULFATE	KEGG_GLYCOSAMINOGLYCAN_BIOSYNTHESIS_HEPARAN_SULFATE	Details ...	26	-0.472519	-1.42119	0.0501859	0.29327	0.763	2133	tags=19%, list=10%, signal=21%
KEGG_PATHOGENIC_ESCHERICHIA_COLI_INFECTION	KEGG_PATHOGENIC_ESCHERICHIA_COLI_INFECTION	Details ...	51	-0.513638	-1.41503	0.109312	0.28314	0.763	4819	tags=49%, list=24%, signal=64%
KEGG_ANTIGEN_PROCESSING_AND_PRESENTATION	KEGG_ANTIGEN_PROCESSING_AND_PRESENTATION	Details ...	73	-0.654506	-1.41056	0	0.273842	0.763	3825	tags=49%, list=19%, signal=60%
KEGG_ENDOMETRIAL_CANCER	KEGG_ENDOMETRIAL_CANCER	Details ...	52	-0.467615	-1.40535	0.0628803	0.268212	0.763	1261	tags=15%, list=6%, signal=16%
KEGG_RIG_I_LIKE_RECEPTOR_SIGNALING_PATHWAY	KEGG_RIG_I_LIKE_RECEPTOR_SIGNALING_PATHWAY	Details ...	68	-0.463965	-1.40447	0	0.255734	0.763	3396	tags=35%, list=17%, signal=42%
KEGG_O_GLYCAN_BIOSYNTHESIS	KEGG_O_GLYCAN_BIOSYNTHESIS	Details ...	26	-0.600542	-1.39106	0	0.275931	0.763	2584	tags=35%, list=13%, signal=40%
KEGG_VEGF_SIGNALING_PATHWAY	KEGG_VEGF_SIGNALING_PATHWAY	Details ...	70	-0.470914	-1.38893	0.0978261	0.26865	0.763	1291	tags=16%, list=6%, signal=17%
KEGG_HEMATOPOIETIC_CELL_LINEAGE	KEGG_HEMATOPOIETIC_CELL_LINEAGE		83	-0.794294	-1.38382	0	0.273817	0.794	1647	tags=51%, list=8%, signal=55%
KEGG_LONG_TERM_POTENTIATION	KEGG_LONG_TERM_POTENTIATION		67	-0.353187	-1.37752	0.0501859	0.27047	0.794	1982	tags=15%, list=10%, signal=16%
KEGG_PATHWAYS_IN_CANCER	KEGG_PATHWAYS_IN_CANCER		318	-0.376574	-1.37205	0.119141	0.273496	0.794	2574	tags=20%, list=13%, signal=23%
KEGG_NATURAL_KILLER_CELL_MEDIATED_CYTOTOXICITY	KEGG_NATURAL_KILLER_CELL_MEDIATED_CYTOTOXICITY		127	-0.679919	-1.36986	0	0.268814	0.794	2579	tags=40%, list=13%, signal=46%
KEGG_JAK_STAT_SIGNALING_PATHWAY	KEGG_JAK_STAT_SIGNALING_PATHWAY		148	-0.54967	-1.36348	0	0.266997	0.794	2566	tags=28%, list=13%, signal=32%
KEGG_TOLL_LIKE_RECEPTOR_SIGNALING_PATHWAY	KEGG_TOLL_LIKE_RECEPTOR_SIGNALING_PATHWAY		96	-0.62317	-1.35684	0.0473251	0.273933	0.794	2898	tags=42%, list=14%, signal=48%
KEGG_REGULATION_OF_ACTIN_CYTOSKELETON	KEGG_REGULATION_OF_ACTIN_CYTOSKELETON		209	-0.356333	-1.35562	0.109312	0.268528	0.794	2674	tags=20%, list=13%, signal=23%
KEGG_RIBOSOME	KEGG_RIBOSOME		69	-0.531007	-1.34765	0.0651261	0.276544	0.826	7263	tags=77%, list=35%, signal=119%
KEGG_LEISHMANIA_INFECTION	KEGG_LEISHMANIA_INFECTION		67	-0.753933	-1.34627	0.0504386	0.267628	0.826	2062	tags=49%, list=10%, signal=55%
KEGG_RNA_DEGRADATION	KEGG_RNA_DEGRADATION		57	-0.354198	-1.34495	0.104046	0.262421	0.826	4386	tags=33%, list=21%, signal=42%
KEGG_NOD_LIKE_RECEPTOR_SIGNALING_PATHWAY	KEGG_NOD_LIKE_RECEPTOR_SIGNALING_PATHWAY		60	-0.70194	-1.34188	0.0504386	0.258148	0.826	2062	tags=42%, list=10%, signal=46%
KEGG_PROSTATE_CANCER	KEGG_PROSTATE_CANCER		89	-0.387757	-1.33823	0	0.26073	0.851	3017	tags=21%, list=15%, signal=25%
KEGG_CELL_ADHESION_MOLECULES_CAMS	KEGG_CELL_ADHESION_MOLECULES_CAMS		128	-0.624967	-1.33565	0	0.258652	0.851	1689	tags=30%, list=8%, signal=32%
KEGG_T_CELL_RECEPTOR_SIGNALING_PATHWAY	KEGG_T_CELL_RECEPTOR_SIGNALING_PATHWAY		107	-0.716926	-1.33448	0	0.251574	0.851	2062	tags=37%, list=10%, signal=41%
KEGG_SPLICEOSOME	KEGG_SPLICEOSOME		114	-0.455329	-1.33424	0.306723	0.245632	0.851	6288	tags=53%, list=31%, signal=76%
KEGG_CYTOKINE_CYTOKINE_RECEPTOR_INTERACTION	KEGG_CYTOKINE_CYTOKINE_RECEPTOR_INTERACTION		245	-0.67085	-1.33389	0	0.239309	0.851	2476	tags=40%, list=12%, signal=44%
KEGG_AMYOTROPHIC_LATERAL_SCLEROSIS_ALS	KEGG_AMYOTROPHIC_LATERAL_SCLEROSIS_ALS		51	-0.361013	-1.32952	0.0966667	0.24468	0.851	2789	tags=22%, list=14%, signal=25%
KEGG_INOSITOL_PHOSPHATE_METABOLISM	KEGG_INOSITOL_PHOSPHATE_METABOLISM		54	-0.345275	-1.32856	0	0.243354	0.851	1576	tags=17%, list=8%, signal=18%
KEGG_TYPE_I_DIABETES_MELLITUS	KEGG_TYPE_I_DIABETES_MELLITUS		39	-0.749573	-1.32613	0	0.240845	0.851	3818	tags=74%, list=19%, signal=91%
KEGG_ALLOGRAFT_REJECTION	KEGG_ALLOGRAFT_REJECTION		33	-0.776122	-1.31132	0	0.267272	0.873	3026	tags=73%, list=15%, signal=85%
KEGG_ASTHMA	KEGG_ASTHMA		26	-0.685885	-1.29498	0	0.286977	0.873	1412	tags=42%, list=7%, signal=45%
KEGG_VIRAL_MYOCARDITIS	KEGG_VIRAL_MYOCARDITIS		65	-0.555281	-1.29072	0.049569	0.293096	0.906	2583	tags=45%, list=13%, signal=51%
KEGG_MAPK_SIGNALING_PATHWAY	KEGG_MAPK_SIGNALING_PATHWAY		254	-0.355421	-1.28708	0.0974729	0.296572	0.906	2381	tags=19%, list=12%, signal=21%
KEGG_GLYCOSAMINOGLYCAN_BIOSYNTHESIS_CHONDROITIN_SULFATE	KEGG_GLYCOSAMINOGLYCAN_BIOSYNTHESIS_CHONDROITIN_SULFATE		21	-0.555303	-1.2845	0.133772	0.29432	0.906	5207	tags=57%, list=25%, signal=77%
KEGG_EPITHELIAL_CELL_SIGNALING_IN_HELICOBACTER_PYLORI_INFECTION	KEGG_EPITHELIAL_CELL_SIGNALING_IN_HELICOBACTER_PYLORI_INFECTION		66	-0.482503	-1.28427	0.118681	0.288179	0.906	2669	tags=27%, list=13%, signal=31%
KEGG_AUTOIMMUNE_THYROID_DISEASE	KEGG_AUTOIMMUNE_THYROID_DISEASE		46	-0.678041	-1.27929	0	0.291212	0.906	2463	tags=46%, list=12%, signal=52%
KEGG_GRAFT_VERSUS_HOST_DISEASE	KEGG_GRAFT_VERSUS_HOST_DISEASE		35	-0.790494	-1.2787	0	0.286141	0.906	2463	tags=66%, list=12%, signal=75%
KEGG_B_CELL_RECEPTOR_SIGNALING_PATHWAY	KEGG_B_CELL_RECEPTOR_SIGNALING_PATHWAY		74	-0.735881	-1.27723	0	0.283627	0.906	1827	tags=41%, list=9%, signal=44%
KEGG_ADHERENS_JUNCTION	KEGG_ADHERENS_JUNCTION		71	-0.334276	-1.27424	0.0414414	0.283632	0.906	2052	tags=14%, list=10%, signal=16%
KEGG_COLORECTAL_CANCER	KEGG_COLORECTAL_CANCER		61	-0.417134	-1.27048	0.144509	0.291322	0.906	1596	tags=18%, list=8%, signal=19%
KEGG_GLYCOSAMINOGLYCAN_BIOSYNTHESIS_KERATAN_SULFATE	KEGG_GLYCOSAMINOGLYCAN_BIOSYNTHESIS_KERATAN_SULFATE		15	-0.47308	-1.26658	0.16269	0.298595	0.936	4634	tags=47%, list=23%, signal=60%
KEGG_INTESTINAL_IMMUNE_NETWORK_FOR_IGA_PRODUCTION	KEGG_INTESTINAL_IMMUNE_NETWORK_FOR_IGA_PRODUCTION		44	-0.757759	-1.2656	0	0.293951	0.936	2476	tags=57%, list=12%, signal=64%
KEGG_PRIMARY_IMMUNODEFICIENCY	KEGG_PRIMARY_IMMUNODEFICIENCY		35	-0.840631	-1.26424	0.0632319	0.290937	0.936	2031	tags=71%, list=10%, signal=79%
KEGG_PRION_DISEASES	KEGG_PRION_DISEASES		34	-0.561303	-1.26294	0.240437	0.288394	0.936	1126	tags=26%, list=5%, signal=28%
KEGG_CHRONIC_MYELOID_LEUKEMIA	KEGG_CHRONIC_MYELOID_LEUKEMIA		72	-0.381791	-1.25347	0.19305	0.297189	0.936	3614	tags=25%, list=18%, signal=30%
KEGG_BASAL_CELL_CARCINOMA	KEGG_BASAL_CELL_CARCINOMA		52	-0.342219	-1.25067	0.118503	0.298696	0.936	1261	tags=12%, list=6%, signal=12%
KEGG_NEUROTROPHIN_SIGNALING_PATHWAY	KEGG_NEUROTROPHIN_SIGNALING_PATHWAY		123	-0.364336	-1.24996	0.104046	0.295569	0.936	2715	tags=20%, list=13%, signal=23%
KEGG_PANTOTHENATE_AND_COA_BIOSYNTHESIS	KEGG_PANTOTHENATE_AND_COA_BIOSYNTHESIS		16	-0.3584	-1.24909	0.174897	0.293698	0.936	134	tags=6%, list=1%, signal=6%
KEGG_ERBB_SIGNALING_PATHWAY	KEGG_ERBB_SIGNALING_PATHWAY		87	-0.37792	-1.24749	0.223443	0.289025	0.936	2557	tags=18%, list=12%, signal=21%
KEGG_CELL_CYCLE	KEGG_CELL_CYCLE		122	-0.467322	-1.24252	0.129754	0.295899	0.936	3963	tags=36%, list=19%, signal=44%
KEGG_AXON_GUIDANCE	KEGG_AXON_GUIDANCE		128	-0.326892	-1.24053	0.134956	0.293705	0.936	2674	tags=20%, list=13%, signal=22%
KEGG_ACUTE_MYELOID_LEUKEMIA	KEGG_ACUTE_MYELOID_LEUKEMIA		56	-0.420142	-1.21029	0.216891	0.355682	0.966	1314	tags=18%, list=6%, signal=19%
KEGG_GLYCOSAMINOGLYCAN_DEGRADATION	KEGG_GLYCOSAMINOGLYCAN_DEGRADATION		20	-0.581778	-1.20663	0.359307	0.358263	0.966	1539	tags=20%, list=8%, signal=22%
KEGG_PANCREATIC_CANCER	KEGG_PANCREATIC_CANCER		69	-0.395408	-1.20553	0.191446	0.354178	0.966	1827	tags=17%, list=9%, signal=19%
KEGG_ENDOCYTOSIS	KEGG_ENDOCYTOSIS		171	-0.319333	-1.18285	0.258824	0.392963	0.966	3125	tags=21%, list=15%, signal=25%
KEGG_ABC_TRANSPORTERS	KEGG_ABC_TRANSPORTERS		42	-0.356719	-1.17759	0.222689	0.39294	0.966	2710	tags=29%, list=13%, signal=33%
KEGG_MTOR_SIGNALING_PATHWAY	KEGG_MTOR_SIGNALING_PATHWAY		50	-0.332749	-1.17424	0.165385	0.396069	0.966	2315	tags=14%, list=11%, signal=16%
KEGG_THYROID_CANCER	KEGG_THYROID_CANCER		29	-0.343254	-1.17101	0.288344	0.395903	0.966	2557	tags=24%, list=12%, signal=28%
KEGG_ECM_RECEPTOR_INTERACTION	KEGG_ECM_RECEPTOR_INTERACTION		81	-0.35835	-1.16839	0.163082	0.396131	0.966	1095	tags=14%, list=5%, signal=14%
KEGG_RENAL_CELL_CARCINOMA	KEGG_RENAL_CELL_CARCINOMA		69	-0.34392	-1.1514	0.170168	0.429341	1	3614	tags=23%, list=18%, signal=28%
KEGG_MELANOMA	KEGG_MELANOMA		71	-0.307379	-1.148	0.256959	0.430388	1	3017	tags=20%, list=15%, signal=23%
KEGG_DORSO_VENTRAL_AXIS_FORMATION	KEGG_DORSO_VENTRAL_AXIS_FORMATION		23	-0.380966	-1.13877	0.366142	0.442346	1	1377	tags=17%, list=7%, signal=19%
KEGG_FOCAL_ADHESION	KEGG_FOCAL_ADHESION		195	-0.309701	-1.13576	0.225532	0.443642	1	3378	tags=21%, list=16%, signal=24%
KEGG_REGULATION_OF_AUTOPHAGY	KEGG_REGULATION_OF_AUTOPHAGY		32	-0.290534	-1.13043	0.398844	0.448042	1	5954	tags=31%, list=29%, signal=44%
KEGG_SYSTEMIC_LUPUS_ERYTHEMATOSUS	KEGG_SYSTEMIC_LUPUS_ERYTHEMATOSUS		94	-0.441752	-1.113	0.308163	0.472828	1	1917	tags=22%, list=9%, signal=25%
KEGG_LYSOSOME	KEGG_LYSOSOME		114	-0.401288	-1.1118	0.472381	0.467778	1	3825	tags=29%, list=19%, signal=35%
KEGG_ETHER_LIPID_METABOLISM	KEGG_ETHER_LIPID_METABOLISM		28	-0.444816	-1.10608	0.291855	0.470922	1	898	tags=11%, list=4%, signal=11%
KEGG_MELANOGENESIS	KEGG_MELANOGENESIS		96	-0.277336	-1.09656	0.370441	0.481826	1	1580	tags=11%, list=8%, signal=12%
KEGG_ARRHYTHMOGENIC_RIGHT_VENTRICULAR_CARDIOMYOPATHY_ARVC	KEGG_ARRHYTHMOGENIC_RIGHT_VENTRICULAR_CARDIOMYOPATHY_ARVC		72	-0.303804	-1.08095	0.198148	0.505536	1	1560	tags=11%, list=8%, signal=12%
KEGG_CALCIUM_SIGNALING_PATHWAY	KEGG_CALCIUM_SIGNALING_PATHWAY		171	-0.275661	-1.07658	0.254348	0.505707	1	2391	tags=15%, list=12%, signal=17%
KEGG_PROGESTERONE_MEDIATED_OOCYTE_MATURATION	KEGG_PROGESTERONE_MEDIATED_OOCYTE_MATURATION		83	-0.338031	-1.07336	0.308943	0.507144	1	2346	tags=18%, list=11%, signal=20%
KEGG_DNA_REPLICATION	KEGG_DNA_REPLICATION		36	-0.509934	-1.0559	0.54955	0.535233	1	5080	tags=53%, list=25%, signal=70%
KEGG_ALDOSTERONE_REGULATED_SODIUM_REABSORPTION	KEGG_ALDOSTERONE_REGULATED_SODIUM_REABSORPTION		41	-0.35107	-1.05024	0.418605	0.537175	1	1538	tags=15%, list=8%, signal=16%
KEGG_VASCULAR_SMOOTH_MUSCLE_CONTRACTION	KEGG_VASCULAR_SMOOTH_MUSCLE_CONTRACTION		106	-0.293426	-1.04961	0.217391	0.531896	1	2042	tags=17%, list=10%, signal=19%
KEGG_TYPE_II_DIABETES_MELLITUS	KEGG_TYPE_II_DIABETES_MELLITUS		44	-0.330903	-1.03795	0.373333	0.54398	1	913	tags=14%, list=4%, signal=14%
KEGG_GLYCOSPHINGOLIPID_BIOSYNTHESIS_LACTO_AND_NEOLACTO_SERIES	KEGG_GLYCOSPHINGOLIPID_BIOSYNTHESIS_LACTO_AND_NEOLACTO_SERIES		26	-0.380531	-1.03219	0.386813	0.552505	1	2412	tags=19%, list=12%, signal=22%
KEGG_GAP_JUNCTION	KEGG_GAP_JUNCTION		86	-0.27675	-1.01402	0.309572	0.572387	1	2207	tags=16%, list=11%, signal=18%
KEGG_UBIQUITIN_MEDIATED_PROTEOLYSIS	KEGG_UBIQUITIN_MEDIATED_PROTEOLYSIS		129	-0.297745	-0.99417	0.392435	0.602465	1	4758	tags=25%, list=23%, signal=32%
KEGG_ARACHIDONIC_ACID_METABOLISM	KEGG_ARACHIDONIC_ACID_METABOLISM		50	-0.315023	-0.983616	0.563525	0.615707	1	898	tags=8%, list=4%, signal=8%
KEGG_PROTEASOME	KEGG_PROTEASOME		41	-0.313312	-0.981968	0.536264	0.611043	1	2390	tags=12%, list=12%, signal=14%
KEGG_BASE_EXCISION_REPAIR	KEGG_BASE_EXCISION_REPAIR		32	-0.345264	-0.975744	0.524904	0.613042	1	4177	tags=41%, list=20%, signal=51%
KEGG_VIBRIO_CHOLERAE_INFECTION	KEGG_VIBRIO_CHOLERAE_INFECTION		52	-0.319037	-0.969105	0.415479	0.616141	1	2669	tags=17%, list=13%, signal=20%
KEGG_LONG_TERM_DEPRESSION	KEGG_LONG_TERM_DEPRESSION		64	-0.245648	-0.933567	0.54251	0.669969	1	1914	tags=13%, list=9%, signal=14%
KEGG_MISMATCH_REPAIR	KEGG_MISMATCH_REPAIR		22	-0.353205	-0.923955	0.647702	0.67604	1	3657	tags=36%, list=18%, signal=44%
KEGG_TGF_BETA_SIGNALING_PATHWAY	KEGG_TGF_BETA_SIGNALING_PATHWAY		80	-0.306256	-0.905063	0.667331	0.693789	1	2156	tags=16%, list=11%, signal=18%
KEGG_WNT_SIGNALING_PATHWAY	KEGG_WNT_SIGNALING_PATHWAY		145	-0.245176	-0.883681	0.70524	0.719433	1	2381	tags=13%, list=12%, signal=15%
KEGG_OOCYTE_MEIOSIS	KEGG_OOCYTE_MEIOSIS		107	-0.256773	-0.876881	0.436697	0.71899	1	5311	tags=36%, list=26%, signal=48%
KEGG_ONE_CARBON_POOL_BY_FOLATE	KEGG_ONE_CARBON_POOL_BY_FOLATE		16	-0.277051	-0.847432	0.505515	0.747625	1	962	tags=13%, list=5%, signal=13%
KEGG_NICOTINATE_AND_NICOTINAMIDE_METABOLISM	KEGG_NICOTINATE_AND_NICOTINAMIDE_METABOLISM		21	-0.337638	-0.8444	0.849138	0.745404	1	2535	tags=24%, list=12%, signal=27%
KEGG_HYPERTROPHIC_CARDIOMYOPATHY_HCM	KEGG_HYPERTROPHIC_CARDIOMYOPATHY_HCM		81	-0.246896	-0.836566	0.835417	0.748076	1	2434	tags=14%, list=12%, signal=15%
KEGG_PYRIMIDINE_METABOLISM	KEGG_PYRIMIDINE_METABOLISM		90	-0.224754	-0.796138	0.638258	0.794555	1	1643	tags=10%, list=8%, signal=11%
KEGG_RIBOFLAVIN_METABOLISM	KEGG_RIBOFLAVIN_METABOLISM		16	-0.287057	-0.79375	0.706107	0.78855	1	2495	tags=19%, list=12%, signal=21%
KEGG_NOTCH_SIGNALING_PATHWAY	KEGG_NOTCH_SIGNALING_PATHWAY		46	-0.224351	-0.781759	0.734345	0.798002	1	5374	tags=30%, list=26%, signal=41%
KEGG_SPHINGOLIPID_METABOLISM	KEGG_SPHINGOLIPID_METABOLISM		34	-0.249351	-0.778878	0.710425	0.796462	1	1488	tags=12%, list=7%, signal=13%
KEGG_HEDGEHOG_SIGNALING_PATHWAY	KEGG_HEDGEHOG_SIGNALING_PATHWAY		53	-0.21448	-0.771867	0.845652	0.797782	1	1126	tags=8%, list=5%, signal=8%
KEGG_N_GLYCAN_BIOSYNTHESIS	KEGG_N_GLYCAN_BIOSYNTHESIS		44	-0.231107	-0.727067	0.849287	0.845628	1	5701	tags=39%, list=28%, signal=53%
KEGG_NUCLEOTIDE_EXCISION_REPAIR	KEGG_NUCLEOTIDE_EXCISION_REPAIR		43	-0.229493	-0.726253	0.829918	0.839101	1	5256	tags=37%, list=26%, signal=50%
KEGG_BASAL_TRANSCRIPTION_FACTORS	KEGG_BASAL_TRANSCRIPTION_FACTORS		32	-0.226591	-0.692956	0.858847	0.863127	1	4089	tags=25%, list=20%, signal=31%
KEGG_HOMOLOGOUS_RECOMBINATION	KEGG_HOMOLOGOUS_RECOMBINATION		28	-0.197514	-0.643679	0.846808	0.898308	1	6698	tags=50%, list=33%, signal=74%
KEGG_SNARE_INTERACTIONS_IN_VESICULAR_TRANSPORT	KEGG_SNARE_INTERACTIONS_IN_VESICULAR_TRANSPORT		37	-0.191374	-0.632487	0.96087	0.897919	1	4660	tags=27%, list=23%, signal=35%
KEGG_MATURITY_ONSET_DIABETES_OF_THE_YOUNG	KEGG_MATURITY_ONSET_DIABETES_OF_THE_YOUNG		23	-0.213595	-0.591045	0.966667	0.917892	1	2613	tags=13%, list=13%, signal=15%

## Sheet: CHILD_mRNA_H
NAME	GS<br> follow link to MSigDB	GS DETAILS	SIZE	ES	NES	NOM p-val	FDR q-val	FWER p-val	RANK AT MAX	LEADING EDGE
KEGG_SNARE_INTERACTIONS_IN_VESICULAR_TRANSPORT	KEGG_SNARE_INTERACTIONS_IN_VESICULAR_TRANSPORT	Details ...	37	0.449755	1.56221	0.0586081	0.394526	0.233	5188	tags=54%, list=25%, signal=72%
KEGG_GLYCOSYLPHOSPHATIDYLINOSITOL_GPI_ANCHOR_BIOSYNTHESIS	KEGG_GLYCOSYLPHOSPHATIDYLINOSITOL_GPI_ANCHOR_BIOSYNTHESIS	Details ...	24	0.533963	1.41243	0.0445269	1	0.731	4409	tags=63%, list=22%, signal=80%
KEGG_BASAL_TRANSCRIPTION_FACTORS	KEGG_BASAL_TRANSCRIPTION_FACTORS	Details ...	32	0.486033	1.38903	0.119342	1	0.775	6908	tags=63%, list=34%, signal=94%
KEGG_NUCLEOTIDE_EXCISION_REPAIR	KEGG_NUCLEOTIDE_EXCISION_REPAIR	Details ...	43	0.406626	1.33796	0.064	1	0.879	4175	tags=44%, list=20%, signal=55%
KEGG_TGF_BETA_SIGNALING_PATHWAY	KEGG_TGF_BETA_SIGNALING_PATHWAY	Details ...	80	0.420092	1.22251	0.227273	1	0.969	3265	tags=31%, list=16%, signal=37%
KEGG_PROTEIN_EXPORT	KEGG_PROTEIN_EXPORT	Details ...	23	0.324365	1.17608	0.231947	1	0.969	7753	tags=65%, list=38%, signal=105%
KEGG_PROPANOATE_METABOLISM	KEGG_PROPANOATE_METABOLISM	Details ...	32	0.629546	1.16689	0.415468	1	0.969	4218	tags=66%, list=21%, signal=83%
KEGG_ETHER_LIPID_METABOLISM	KEGG_ETHER_LIPID_METABOLISM	Details ...	28	0.437752	1.16134	0.256983	1	0.969	3801	tags=43%, list=19%, signal=53%
KEGG_ALDOSTERONE_REGULATED_SODIUM_REABSORPTION	KEGG_ALDOSTERONE_REGULATED_SODIUM_REABSORPTION	Details ...	41	0.357974	1.13127	0.253817	1	1	1430	tags=17%, list=7%, signal=18%
KEGG_UBIQUITIN_MEDIATED_PROTEOLYSIS	KEGG_UBIQUITIN_MEDIATED_PROTEOLYSIS	Details ...	129	0.298974	1.11346	0.308244	1	1	6720	tags=49%, list=33%, signal=72%
KEGG_VALINE_LEUCINE_AND_ISOLEUCINE_DEGRADATION	KEGG_VALINE_LEUCINE_AND_ISOLEUCINE_DEGRADATION	Details ...	44	0.582731	1.06513	0.480216	1	1	5414	tags=68%, list=26%, signal=92%
KEGG_LYSINE_DEGRADATION	KEGG_LYSINE_DEGRADATION	Details ...	44	0.547532	1.0526	0.425178	1	1	4650	tags=57%, list=23%, signal=73%
KEGG_MISMATCH_REPAIR	KEGG_MISMATCH_REPAIR	Details ...	22	0.360978	1.04583	0.270833	1	1	5500	tags=64%, list=27%, signal=87%
KEGG_ABC_TRANSPORTERS	KEGG_ABC_TRANSPORTERS	Details ...	42	0.31531	1.03723	0.44332	1	1	1995	tags=19%, list=10%, signal=21%
KEGG_WNT_SIGNALING_PATHWAY	KEGG_WNT_SIGNALING_PATHWAY	Details ...	145	0.273357	1.01464	0.381041	1	1	4066	tags=28%, list=20%, signal=35%
KEGG_GLYCEROLIPID_METABOLISM	KEGG_GLYCEROLIPID_METABOLISM	Details ...	48	0.418427	0.99413	0.521127	1	1	3155	tags=31%, list=15%, signal=37%
KEGG_GLYCINE_SERINE_AND_THREONINE_METABOLISM	KEGG_GLYCINE_SERINE_AND_THREONINE_METABOLISM	Details ...	31	0.442745	0.992922	0.461268	1	1	2012	tags=29%, list=10%, signal=32%
KEGG_RNA_DEGRADATION	KEGG_RNA_DEGRADATION	Details ...	57	0.279357	0.98872	0.547974	1	1	4384	tags=33%, list=21%, signal=42%
KEGG_NICOTINATE_AND_NICOTINAMIDE_METABOLISM	KEGG_NICOTINATE_AND_NICOTINAMIDE_METABOLISM	Details ...	21	0.362734	0.98483	0.477477	1	1	1629	tags=19%, list=8%, signal=21%
KEGG_FRUCTOSE_AND_MANNOSE_METABOLISM	KEGG_FRUCTOSE_AND_MANNOSE_METABOLISM	Details ...	33	0.415456	0.979455	0.546667	1	1	1738	tags=24%, list=8%, signal=26%
KEGG_BETA_ALANINE_METABOLISM	KEGG_BETA_ALANINE_METABOLISM		22	0.490916	0.965396	0.535009	1	1	3735	tags=50%, list=18%, signal=61%
KEGG_NITROGEN_METABOLISM	KEGG_NITROGEN_METABOLISM		22	0.502121	0.965079	0.613936	1	1	1744	tags=27%, list=9%, signal=30%
KEGG_AMINO_SUGAR_AND_NUCLEOTIDE_SUGAR_METABOLISM	KEGG_AMINO_SUGAR_AND_NUCLEOTIDE_SUGAR_METABOLISM		42	0.327637	0.955275	0.474576	1	1	3239	tags=26%, list=16%, signal=31%
KEGG_ALANINE_ASPARTATE_AND_GLUTAMATE_METABOLISM	KEGG_ALANINE_ASPARTATE_AND_GLUTAMATE_METABOLISM		32	0.448557	0.947286	0.575812	1	1	2430	tags=31%, list=12%, signal=35%
KEGG_HISTIDINE_METABOLISM	KEGG_HISTIDINE_METABOLISM		28	0.384801	0.945537	0.504726	1	1	3346	tags=36%, list=16%, signal=43%
KEGG_BASAL_CELL_CARCINOMA	KEGG_BASAL_CELL_CARCINOMA		52	0.267572	0.93222	0.589286	1	1	3665	tags=31%, list=18%, signal=37%
KEGG_HOMOLOGOUS_RECOMBINATION	KEGG_HOMOLOGOUS_RECOMBINATION		28	0.266666	0.924534	0.590099	1	1	4800	tags=39%, list=23%, signal=51%
KEGG_GLYCEROPHOSPHOLIPID_METABOLISM	KEGG_GLYCEROPHOSPHOLIPID_METABOLISM		70	0.31565	0.922042	0.691649	1	1	4766	tags=31%, list=23%, signal=41%
KEGG_RNA_POLYMERASE	KEGG_RNA_POLYMERASE		28	0.307003	0.920838	0.644711	1	1	7185	tags=46%, list=35%, signal=71%
KEGG_TRYPTOPHAN_METABOLISM	KEGG_TRYPTOPHAN_METABOLISM		39	0.337661	0.909787	0.577338	1	1	2748	tags=31%, list=13%, signal=35%
KEGG_FATTY_ACID_METABOLISM	KEGG_FATTY_ACID_METABOLISM		40	0.497013	0.899924	0.611742	1	1	3693	tags=48%, list=18%, signal=58%
KEGG_GLYOXYLATE_AND_DICARBOXYLATE_METABOLISM	KEGG_GLYOXYLATE_AND_DICARBOXYLATE_METABOLISM		16	0.422529	0.891828	0.616257	1	1	3817	tags=38%, list=19%, signal=46%
KEGG_PPAR_SIGNALING_PATHWAY	KEGG_PPAR_SIGNALING_PATHWAY		66	0.476058	0.888173	0.585513	1	1	2819	tags=38%, list=14%, signal=44%
KEGG_HEDGEHOG_SIGNALING_PATHWAY	KEGG_HEDGEHOG_SIGNALING_PATHWAY		53	0.228272	0.887383	0.613678	1	1	4967	tags=30%, list=24%, signal=40%
KEGG_DRUG_METABOLISM_CYTOCHROME_P450	KEGG_DRUG_METABOLISM_CYTOCHROME_P450		58	0.382966	0.877152	0.698947	1	1	1824	tags=22%, list=9%, signal=25%
KEGG_SPLICEOSOME	KEGG_SPLICEOSOME		114	0.281594	0.870562	0.615534	1	1	7889	tags=53%, list=39%, signal=85%
KEGG_PENTOSE_AND_GLUCURONATE_INTERCONVERSIONS	KEGG_PENTOSE_AND_GLUCURONATE_INTERCONVERSIONS		16	0.262255	0.868778	0.766114	1	1	4843	tags=38%, list=24%, signal=49%
KEGG_ENDOCYTOSIS	KEGG_ENDOCYTOSIS		171	0.244279	0.86793	0.631579	1	1	4067	tags=24%, list=20%, signal=30%
KEGG_PANTOTHENATE_AND_COA_BIOSYNTHESIS	KEGG_PANTOTHENATE_AND_COA_BIOSYNTHESIS		16	0.26857	0.863921	0.693798	1	1	5625	tags=44%, list=27%, signal=60%
KEGG_RENIN_ANGIOTENSIN_SYSTEM	KEGG_RENIN_ANGIOTENSIN_SYSTEM		17	0.386848	0.849736	0.580935	1	1	839	tags=18%, list=4%, signal=18%
KEGG_BUTANOATE_METABOLISM	KEGG_BUTANOATE_METABOLISM		33	0.454074	0.84961	0.616257	1	1	3642	tags=39%, list=18%, signal=48%
KEGG_ADHERENS_JUNCTION	KEGG_ADHERENS_JUNCTION		71	0.235734	0.845478	0.625268	1	1	3205	tags=23%, list=16%, signal=27%
KEGG_PEROXISOME	KEGG_PEROXISOME		77	0.410313	0.831702	0.65121	1	1	2819	tags=30%, list=14%, signal=35%
KEGG_PYRUVATE_METABOLISM	KEGG_PYRUVATE_METABOLISM		38	0.458412	0.830568	0.71371	1	1	4939	tags=47%, list=24%, signal=62%
KEGG_SELENOAMINO_ACID_METABOLISM	KEGG_SELENOAMINO_ACID_METABOLISM		25	0.241169	0.823846	0.797571	1	1	4613	tags=32%, list=23%, signal=41%
KEGG_VASOPRESSIN_REGULATED_WATER_REABSORPTION	KEGG_VASOPRESSIN_REGULATED_WATER_REABSORPTION		44	0.24146	0.815071	0.722892	1	1	2949	tags=18%, list=14%, signal=21%
KEGG_BIOSYNTHESIS_OF_UNSATURATED_FATTY_ACIDS	KEGG_BIOSYNTHESIS_OF_UNSATURATED_FATTY_ACIDS		19	0.461492	0.793864	0.746479	1	1	3693	tags=42%, list=18%, signal=51%
KEGG_ADIPOCYTOKINE_SIGNALING_PATHWAY	KEGG_ADIPOCYTOKINE_SIGNALING_PATHWAY		66	0.306456	0.784317	0.724846	1	1	2347	tags=24%, list=11%, signal=27%
KEGG_ONE_CARBON_POOL_BY_FOLATE	KEGG_ONE_CARBON_POOL_BY_FOLATE		16	0.275568	0.783768	0.585903	1	1	4333	tags=38%, list=21%, signal=48%
KEGG_DNA_REPLICATION	KEGG_DNA_REPLICATION		36	0.329155	0.76785	0.687266	1	1	4729	tags=39%, list=23%, signal=50%
KEGG_SPHINGOLIPID_METABOLISM	KEGG_SPHINGOLIPID_METABOLISM		34	0.244315	0.75277	0.863265	1	1	3774	tags=29%, list=18%, signal=36%
KEGG_PORPHYRIN_AND_CHLOROPHYLL_METABOLISM	KEGG_PORPHYRIN_AND_CHLOROPHYLL_METABOLISM		29	0.259084	0.747637	0.711896	1	1	2754	tags=24%, list=13%, signal=28%
KEGG_NOTCH_SIGNALING_PATHWAY	KEGG_NOTCH_SIGNALING_PATHWAY		46	0.218859	0.736679	0.828629	1	1	4632	tags=28%, list=23%, signal=36%
KEGG_MTOR_SIGNALING_PATHWAY	KEGG_MTOR_SIGNALING_PATHWAY		50	0.211387	0.729663	0.936255	1	1	4081	tags=22%, list=20%, signal=27%
KEGG_GLYCOLYSIS_GLUCONEOGENESIS	KEGG_GLYCOLYSIS_GLUCONEOGENESIS		60	0.323097	0.713175	0.703985	1	1	3638	tags=33%, list=18%, signal=40%
KEGG_RETINOL_METABOLISM	KEGG_RETINOL_METABOLISM		46	0.290636	0.711925	0.84392	1	1	4416	tags=28%, list=22%, signal=36%
KEGG_N_GLYCAN_BIOSYNTHESIS	KEGG_N_GLYCAN_BIOSYNTHESIS		44	0.221615	0.711719	0.781496	1	1	4966	tags=27%, list=24%, signal=36%
KEGG_TYROSINE_METABOLISM	KEGG_TYROSINE_METABOLISM		42	0.296928	0.699903	0.830659	1	1	3346	tags=29%, list=16%, signal=34%
KEGG_PROXIMAL_TUBULE_BICARBONATE_RECLAMATION	KEGG_PROXIMAL_TUBULE_BICARBONATE_RECLAMATION		22	0.357997	0.697179	0.775401	1	1	3474	tags=32%, list=17%, signal=38%
KEGG_PENTOSE_PHOSPHATE_PATHWAY	KEGG_PENTOSE_PHOSPHATE_PATHWAY		26	0.296783	0.66129	0.823864	1	1	4775	tags=35%, list=23%, signal=45%
KEGG_ARGININE_AND_PROLINE_METABOLISM	KEGG_ARGININE_AND_PROLINE_METABOLISM		47	0.267878	0.65274	0.939508	1	1	1744	tags=17%, list=9%, signal=19%
KEGG_METABOLISM_OF_XENOBIOTICS_BY_CYTOCHROME_P450	KEGG_METABOLISM_OF_XENOBIOTICS_BY_CYTOCHROME_P450		55	0.26692	0.631139	0.894231	1	1	4418	tags=33%, list=22%, signal=42%
KEGG_LONG_TERM_DEPRESSION	KEGG_LONG_TERM_DEPRESSION		64	0.166273	0.625276	0.90297	1	1	4092	tags=20%, list=20%, signal=25%
KEGG_PYRIMIDINE_METABOLISM	KEGG_PYRIMIDINE_METABOLISM		90	0.1807	0.615744	0.861284	1	1	4352	tags=27%, list=21%, signal=34%
KEGG_CITRATE_CYCLE_TCA_CYCLE	KEGG_CITRATE_CYCLE_TCA_CYCLE		30	0.403959	0.602877	0.872984	1	1	4939	tags=40%, list=24%, signal=53%
KEGG_STARCH_AND_SUCROSE_METABOLISM	KEGG_STARCH_AND_SUCROSE_METABOLISM		36	0.205663	0.572302	0.884547	1	1	3659	tags=22%, list=18%, signal=27%
KEGG_PHENYLALANINE_METABOLISM	KEGG_PHENYLALANINE_METABOLISM		17	0.269373	0.56393	0.939164	1	1	528	tags=12%, list=3%, signal=12%
KEGG_PRIMARY_BILE_ACID_BIOSYNTHESIS	KEGG_PRIMARY_BILE_ACID_BIOSYNTHESIS		16	0.242434	0.533778	0.925581	1	1	2819	tags=19%, list=14%, signal=22%
KEGG_GLUTATHIONE_METABOLISM	KEGG_GLUTATHIONE_METABOLISM		47	0.209199	0.51936	0.939508	1	1	1770	tags=13%, list=9%, signal=14%
KEGG_STEROID_HORMONE_BIOSYNTHESIS	KEGG_STEROID_HORMONE_BIOSYNTHESIS		41	0.216464	0.506561	0.877159	1	1	4416	tags=22%, list=22%, signal=28%
KEGG_STEROID_BIOSYNTHESIS	KEGG_STEROID_BIOSYNTHESIS		15	0.275054	0.495832	0.926097	1	1	3131	tags=20%, list=15%, signal=24%
KEGG_BASE_EXCISION_REPAIR	KEGG_BASE_EXCISION_REPAIR		32	0.174132	0.477783	0.875	1	1	7311	tags=50%, list=36%, signal=78%
KEGG_LINOLEIC_ACID_METABOLISM	KEGG_LINOLEIC_ACID_METABOLISM		23	0.131694	0.346698	0.941499	1	1	7160	tags=39%, list=35%, signal=60%
KEGG_HUNTINGTONS_DISEASE	KEGG_HUNTINGTONS_DISEASE		167	0.107684	0.281026	0.939508	0.999662	1	7298	tags=38%, list=36%, signal=59%

## Sheet: CHILD_mRNA_L
NAME	GS<br> follow link to MSigDB	GS DETAILS	SIZE	ES	NES	NOM p-val	FDR q-val	FWER p-val	RANK AT MAX	LEADING EDGE
KEGG_HYPERTROPHIC_CARDIOMYOPATHY_HCM	KEGG_HYPERTROPHIC_CARDIOMYOPATHY_HCM	Details ...	81	-0.392102	-1.31497	0.059322	1	0.849	5824	tags=53%, list=28%, signal=74%
KEGG_CHRONIC_MYELOID_LEUKEMIA	KEGG_CHRONIC_MYELOID_LEUKEMIA	Details ...	72	-0.408489	-1.30706	0.130097	1	0.881	3855	tags=31%, list=19%, signal=38%
KEGG_NON_SMALL_CELL_LUNG_CANCER	KEGG_NON_SMALL_CELL_LUNG_CANCER	Details ...	54	-0.471019	-1.3016	0.148718	1	0.881	3789	tags=33%, list=18%, signal=41%
KEGG_GLIOMA	KEGG_GLIOMA	Details ...	63	-0.417417	-1.28518	0.119545	1	0.909	4002	tags=32%, list=20%, signal=39%
KEGG_MATURITY_ONSET_DIABETES_OF_THE_YOUNG	KEGG_MATURITY_ONSET_DIABETES_OF_THE_YOUNG	Details ...	23	-0.453506	-1.27309	0.238351	1	0.909	5368	tags=57%, list=26%, signal=77%
KEGG_GLYCOSAMINOGLYCAN_BIOSYNTHESIS_HEPARAN_SULFATE	KEGG_GLYCOSAMINOGLYCAN_BIOSYNTHESIS_HEPARAN_SULFATE	Details ...	26	-0.42493	-1.24904	0.156757	1	0.97	4652	tags=46%, list=23%, signal=60%
KEGG_DILATED_CARDIOMYOPATHY	KEGG_DILATED_CARDIOMYOPATHY	Details ...	88	-0.376283	-1.22496	0.122105	1	0.97	5824	tags=50%, list=28%, signal=70%
KEGG_VEGF_SIGNALING_PATHWAY	KEGG_VEGF_SIGNALING_PATHWAY	Details ...	70	-0.416835	-1.20333	0.238532	1	0.97	3297	tags=30%, list=16%, signal=36%
KEGG_VASCULAR_SMOOTH_MUSCLE_CONTRACTION	KEGG_VASCULAR_SMOOTH_MUSCLE_CONTRACTION	Details ...	106	-0.334002	-1.18977	0.0576132	1	0.97	3013	tags=23%, list=15%, signal=26%
KEGG_ARRHYTHMOGENIC_RIGHT_VENTRICULAR_CARDIOMYOPATHY_ARVC	KEGG_ARRHYTHMOGENIC_RIGHT_VENTRICULAR_CARDIOMYOPATHY_ARVC	Details ...	72	-0.333914	-1.1867	0.107607	1	0.97	4581	tags=44%, list=22%, signal=57%
KEGG_PATHOGENIC_ESCHERICHIA_COLI_INFECTION	KEGG_PATHOGENIC_ESCHERICHIA_COLI_INFECTION	Details ...	51	-0.443094	-1.16521	0.311741	1	1	4520	tags=35%, list=22%, signal=45%
KEGG_CALCIUM_SIGNALING_PATHWAY	KEGG_CALCIUM_SIGNALING_PATHWAY	Details ...	171	-0.30106	-1.15799	0.128146	1	1	5423	tags=41%, list=26%, signal=55%
KEGG_REGULATION_OF_AUTOPHAGY	KEGG_REGULATION_OF_AUTOPHAGY	Details ...	32	-0.291442	-1.14816	0.334608	1	1	5178	tags=34%, list=25%, signal=46%
KEGG_HEMATOPOIETIC_CELL_LINEAGE	KEGG_HEMATOPOIETIC_CELL_LINEAGE	Details ...	83	-0.671095	-1.13262	0.26226	1	1	2827	tags=54%, list=14%, signal=63%
KEGG_AMYOTROPHIC_LATERAL_SCLEROSIS_ALS	KEGG_AMYOTROPHIC_LATERAL_SCLEROSIS_ALS	Details ...	51	-0.308828	-1.12839	0.140323	1	1	3899	tags=25%, list=19%, signal=31%
KEGG_OLFACTORY_TRANSDUCTION	KEGG_OLFACTORY_TRANSDUCTION	Details ...	110	-0.319241	-1.12368	0.267574	1	1	6720	tags=47%, list=33%, signal=70%
KEGG_GRAFT_VERSUS_HOST_DISEASE	KEGG_GRAFT_VERSUS_HOST_DISEASE	Details ...	35	-0.710495	-1.11989	0.339326	1	1	2714	tags=51%, list=13%, signal=59%
KEGG_VIBRIO_CHOLERAE_INFECTION	KEGG_VIBRIO_CHOLERAE_INFECTION	Details ...	52	-0.358436	-1.11508	0.19883	1	1	3151	tags=23%, list=15%, signal=27%
KEGG_ENDOMETRIAL_CANCER	KEGG_ENDOMETRIAL_CANCER	Details ...	52	-0.376004	-1.11374	0.243513	1	1	2682	tags=21%, list=13%, signal=24%
KEGG_ASTHMA	KEGG_ASTHMA	Details ...	26	-0.593618	-1.11104	0.249443	1	1	2443	tags=42%, list=12%, signal=48%
KEGG_NEUROACTIVE_LIGAND_RECEPTOR_INTERACTION	KEGG_NEUROACTIVE_LIGAND_RECEPTOR_INTERACTION		262	-0.265072	-1.10157	0.258772	1	1	6313	tags=47%, list=31%, signal=67%
KEGG_PHOSPHATIDYLINOSITOL_SIGNALING_SYSTEM	KEGG_PHOSPHATIDYLINOSITOL_SIGNALING_SYSTEM		74	-0.35805	-1.0975	0.307847	1	1	5530	tags=41%, list=27%, signal=55%
KEGG_FC_EPSILON_RI_SIGNALING_PATHWAY	KEGG_FC_EPSILON_RI_SIGNALING_PATHWAY		73	-0.440957	-1.0913	0.448898	1	1	2448	tags=26%, list=12%, signal=29%
KEGG_COLORECTAL_CANCER	KEGG_COLORECTAL_CANCER		61	-0.367857	-1.09115	0.29845	1	1	4049	tags=30%, list=20%, signal=37%
KEGG_LONG_TERM_POTENTIATION	KEGG_LONG_TERM_POTENTIATION		67	-0.2837	-1.09079	0.215054	1	1	3013	tags=19%, list=15%, signal=23%
KEGG_THYROID_CANCER	KEGG_THYROID_CANCER		29	-0.32443	-1.08732	0.380753	1	1	868	tags=14%, list=4%, signal=14%
KEGG_CARDIAC_MUSCLE_CONTRACTION	KEGG_CARDIAC_MUSCLE_CONTRACTION		72	-0.424412	-1.07642	0.461233	1	1	5824	tags=40%, list=28%, signal=56%
KEGG_SYSTEMIC_LUPUS_ERYTHEMATOSUS	KEGG_SYSTEMIC_LUPUS_ERYTHEMATOSUS		94	-0.420721	-1.07384	0.331384	1	1	1562	tags=24%, list=8%, signal=26%
KEGG_GLYCOSPHINGOLIPID_BIOSYNTHESIS_LACTO_AND_NEOLACTO_SERIES	KEGG_GLYCOSPHINGOLIPID_BIOSYNTHESIS_LACTO_AND_NEOLACTO_SERIES		26	-0.39058	-1.07314	0.214737	1	1	5859	tags=46%, list=29%, signal=65%
KEGG_TYPE_I_DIABETES_MELLITUS	KEGG_TYPE_I_DIABETES_MELLITUS		39	-0.62701	-1.07309	0.595238	1	1	2714	tags=41%, list=13%, signal=47%
KEGG_VIRAL_MYOCARDITIS	KEGG_VIRAL_MYOCARDITIS		65	-0.478262	-1.07246	0.387234	1	1	2957	tags=34%, list=14%, signal=39%
KEGG_NEUROTROPHIN_SIGNALING_PATHWAY	KEGG_NEUROTROPHIN_SIGNALING_PATHWAY		123	-0.317538	-1.07194	0.395038	1	1	4002	tags=29%, list=20%, signal=36%
KEGG_MELANOGENESIS	KEGG_MELANOGENESIS		96	-0.267094	-1.06749	0.377953	1	1	3185	tags=24%, list=16%, signal=28%
KEGG_PRIMARY_IMMUNODEFICIENCY	KEGG_PRIMARY_IMMUNODEFICIENCY		35	-0.720451	-1.0596	0.498876	1	1	1906	tags=51%, list=9%, signal=57%
KEGG_MAPK_SIGNALING_PATHWAY	KEGG_MAPK_SIGNALING_PATHWAY		254	-0.299461	-1.05876	0.338262	1	1	4149	tags=29%, list=20%, signal=36%
KEGG_INTESTINAL_IMMUNE_NETWORK_FOR_IGA_PRODUCTION	KEGG_INTESTINAL_IMMUNE_NETWORK_FOR_IGA_PRODUCTION		44	-0.643345	-1.05395	0.498876	1	1	2593	tags=50%, list=13%, signal=57%
KEGG_LEUKOCYTE_TRANSENDOTHELIAL_MIGRATION	KEGG_LEUKOCYTE_TRANSENDOTHELIAL_MIGRATION		113	-0.464877	-1.05168	0.453192	1	1	2513	tags=30%, list=12%, signal=34%
KEGG_BLADDER_CANCER	KEGG_BLADDER_CANCER		40	-0.40528	-1.04591	0.361552	1	1	4051	tags=33%, list=20%, signal=40%
KEGG_NATURAL_KILLER_CELL_MEDIATED_CYTOTOXICITY	KEGG_NATURAL_KILLER_CELL_MEDIATED_CYTOTOXICITY		127	-0.538979	-1.03251	0.513761	1	1	2972	tags=36%, list=15%, signal=42%
KEGG_SMALL_CELL_LUNG_CANCER	KEGG_SMALL_CELL_LUNG_CANCER		84	-0.320029	-1.02806	0.412826	1	1	2603	tags=23%, list=13%, signal=26%
KEGG_REGULATION_OF_ACTIN_CYTOSKELETON	KEGG_REGULATION_OF_ACTIN_CYTOSKELETON		209	-0.278421	-1.02557	0.434694	1	1	4735	tags=32%, list=23%, signal=41%
KEGG_CHEMOKINE_SIGNALING_PATHWAY	KEGG_CHEMOKINE_SIGNALING_PATHWAY		180	-0.484383	-1.01295	0.537313	1	1	2573	tags=29%, list=13%, signal=33%
KEGG_AUTOIMMUNE_THYROID_DISEASE	KEGG_AUTOIMMUNE_THYROID_DISEASE		46	-0.557894	-1.01149	0.536408	1	1	2906	tags=43%, list=14%, signal=51%
KEGG_B_CELL_RECEPTOR_SIGNALING_PATHWAY	KEGG_B_CELL_RECEPTOR_SIGNALING_PATHWAY		74	-0.608117	-1.00804	0.51699	1	1	2814	tags=43%, list=14%, signal=50%
KEGG_T_CELL_RECEPTOR_SIGNALING_PATHWAY	KEGG_T_CELL_RECEPTOR_SIGNALING_PATHWAY		107	-0.564008	-1.00619	0.441748	1	1	2972	tags=37%, list=15%, signal=43%
KEGG_PRION_DISEASES	KEGG_PRION_DISEASES		34	-0.451105	-0.994869	0.441606	1	1	3013	tags=35%, list=15%, signal=41%
KEGG_FOCAL_ADHESION	KEGG_FOCAL_ADHESION		195	-0.273581	-0.994425	0.374459	1	1	4714	tags=29%, list=23%, signal=38%
KEGG_ALLOGRAFT_REJECTION	KEGG_ALLOGRAFT_REJECTION		33	-0.605716	-0.992802	0.662338	0.99886	1	2714	tags=42%, list=13%, signal=49%
KEGG_FC_GAMMA_R_MEDIATED_PHAGOCYTOSIS	KEGG_FC_GAMMA_R_MEDIATED_PHAGOCYTOSIS		93	-0.391781	-0.988249	0.426854	0.990409	1	3363	tags=37%, list=16%, signal=44%
KEGG_ACUTE_MYELOID_LEUKEMIA	KEGG_ACUTE_MYELOID_LEUKEMIA		56	-0.347474	-0.98529	0.462857	0.979076	1	2367	tags=21%, list=12%, signal=24%
KEGG_OOCYTE_MEIOSIS	KEGG_OOCYTE_MEIOSIS		107	-0.274052	-0.971731	0.290493	0.98737	1	3030	tags=20%, list=15%, signal=23%
KEGG_PROSTATE_CANCER	KEGG_PROSTATE_CANCER		89	-0.286367	-0.965185	0.48008	0.983604	1	2603	tags=20%, list=13%, signal=23%
KEGG_MELANOMA	KEGG_MELANOMA		71	-0.258916	-0.963206	0.495614	0.972904	1	4493	tags=31%, list=22%, signal=40%
KEGG_CELL_ADHESION_MOLECULES_CAMS	KEGG_CELL_ADHESION_MOLECULES_CAMS		128	-0.462746	-0.948745	0.645631	0.997958	1	2679	tags=31%, list=13%, signal=36%
KEGG_ANTIGEN_PROCESSING_AND_PRESENTATION	KEGG_ANTIGEN_PROCESSING_AND_PRESENTATION		73	-0.460364	-0.946672	0.596983	0.984189	1	3263	tags=30%, list=16%, signal=36%
KEGG_PANCREATIC_CANCER	KEGG_PANCREATIC_CANCER		69	-0.311716	-0.934763	0.539554	0.995665	1	3967	tags=28%, list=19%, signal=34%
KEGG_RIG_I_LIKE_RECEPTOR_SIGNALING_PATHWAY	KEGG_RIG_I_LIKE_RECEPTOR_SIGNALING_PATHWAY		68	-0.314973	-0.925904	0.592445	1	1	3297	tags=24%, list=16%, signal=28%
KEGG_CYTOSOLIC_DNA_SENSING_PATHWAY	KEGG_CYTOSOLIC_DNA_SENSING_PATHWAY		51	-0.479565	-0.920085	0.65032	1	1	4059	tags=39%, list=20%, signal=49%
KEGG_GLYCOSAMINOGLYCAN_BIOSYNTHESIS_KERATAN_SULFATE	KEGG_GLYCOSAMINOGLYCAN_BIOSYNTHESIS_KERATAN_SULFATE		15	-0.351249	-0.905972	0.444685	1	1	7890	tags=60%, list=39%, signal=98%
KEGG_EPITHELIAL_CELL_SIGNALING_IN_HELICOBACTER_PYLORI_INFECTION	KEGG_EPITHELIAL_CELL_SIGNALING_IN_HELICOBACTER_PYLORI_INFECTION		66	-0.34624	-0.904871	0.568966	0.994363	1	3509	tags=27%, list=17%, signal=33%
KEGG_PROGESTERONE_MEDIATED_OOCYTE_MATURATION	KEGG_PROGESTERONE_MEDIATED_OOCYTE_MATURATION		83	-0.27944	-0.898529	0.656189	0.985323	1	3896	tags=25%, list=19%, signal=31%
KEGG_RENAL_CELL_CARCINOMA	KEGG_RENAL_CELL_CARCINOMA		69	-0.266188	-0.896155	0.518	0.975187	1	3836	tags=22%, list=19%, signal=27%
KEGG_LEISHMANIA_INFECTION	KEGG_LEISHMANIA_INFECTION		67	-0.519495	-0.894131	0.660173	0.96623	1	2827	tags=39%, list=14%, signal=45%
KEGG_GALACTOSE_METABOLISM	KEGG_GALACTOSE_METABOLISM		25	-0.337101	-0.887171	0.65261	0.961167	1	5573	tags=48%, list=27%, signal=66%
KEGG_APOPTOSIS	KEGG_APOPTOSIS		86	-0.347002	-0.866085	0.627572	0.980956	1	3985	tags=29%, list=19%, signal=36%
KEGG_TYPE_II_DIABETES_MELLITUS	KEGG_TYPE_II_DIABETES_MELLITUS		44	-0.2774	-0.862295	0.717349	0.973059	1	4613	tags=32%, list=23%, signal=41%
KEGG_CYTOKINE_CYTOKINE_RECEPTOR_INTERACTION	KEGG_CYTOKINE_CYTOKINE_RECEPTOR_INTERACTION		245	-0.445795	-0.854845	0.866505	0.974131	1	3515	tags=38%, list=17%, signal=45%
KEGG_ECM_RECEPTOR_INTERACTION	KEGG_ECM_RECEPTOR_INTERACTION		81	-0.254772	-0.833698	0.727778	0.994637	1	4581	tags=32%, list=22%, signal=41%
KEGG_GLYCOSAMINOGLYCAN_DEGRADATION	KEGG_GLYCOSAMINOGLYCAN_DEGRADATION		20	-0.387873	-0.819171	0.619835	0.998804	1	5771	tags=50%, list=28%, signal=70%
KEGG_P53_SIGNALING_PATHWAY	KEGG_P53_SIGNALING_PATHWAY		66	-0.319375	-0.806481	0.60735	1	1	2266	tags=18%, list=11%, signal=20%
KEGG_INOSITOL_PHOSPHATE_METABOLISM	KEGG_INOSITOL_PHOSPHATE_METABOLISM		54	-0.209586	-0.803049	0.811644	1	1	5530	tags=35%, list=27%, signal=48%
KEGG_JAK_STAT_SIGNALING_PATHWAY	KEGG_JAK_STAT_SIGNALING_PATHWAY		148	-0.331242	-0.802497	0.832168	0.991544	1	4482	tags=34%, list=22%, signal=44%
KEGG_TIGHT_JUNCTION	KEGG_TIGHT_JUNCTION		129	-0.206638	-0.801278	0.715726	0.981487	1	1341	tags=10%, list=7%, signal=11%
KEGG_TASTE_TRANSDUCTION	KEGG_TASTE_TRANSDUCTION		43	-0.232276	-0.801136	0.879828	0.968656	1	6897	tags=42%, list=34%, signal=63%
KEGG_DRUG_METABOLISM_OTHER_ENZYMES	KEGG_DRUG_METABOLISM_OTHER_ENZYMES		37	-0.246536	-0.798945	0.593361	0.957298	1	2433	tags=14%, list=12%, signal=15%
KEGG_TOLL_LIKE_RECEPTOR_SIGNALING_PATHWAY	KEGG_TOLL_LIKE_RECEPTOR_SIGNALING_PATHWAY		96	-0.376285	-0.792997	0.674897	0.955194	1	3297	tags=28%, list=16%, signal=33%
KEGG_GAP_JUNCTION	KEGG_GAP_JUNCTION		86	-0.21381	-0.792805	0.829026	0.943204	1	3364	tags=17%, list=16%, signal=21%
KEGG_PATHWAYS_IN_CANCER	KEGG_PATHWAYS_IN_CANCER		318	-0.222248	-0.791729	0.667327	0.934789	1	4162	tags=25%, list=20%, signal=31%
KEGG_ARACHIDONIC_ACID_METABOLISM	KEGG_ARACHIDONIC_ACID_METABOLISM		50	-0.250466	-0.790267	0.820084	0.927906	1	4546	tags=26%, list=22%, signal=33%
KEGG_CELL_CYCLE	KEGG_CELL_CYCLE		122	-0.29011	-0.769786	0.773019	0.942025	1	3150	tags=23%, list=15%, signal=27%
KEGG_AXON_GUIDANCE	KEGG_AXON_GUIDANCE		128	-0.20399	-0.769084	0.751055	0.931312	1	3967	tags=23%, list=19%, signal=29%
KEGG_NOD_LIKE_RECEPTOR_SIGNALING_PATHWAY	KEGG_NOD_LIKE_RECEPTOR_SIGNALING_PATHWAY		60	-0.418151	-0.766864	0.772727	0.925481	1	3509	tags=32%, list=17%, signal=38%
KEGG_LYSOSOME	KEGG_LYSOSOME		114	-0.274189	-0.757096	0.732448	0.934022	1	4632	tags=26%, list=23%, signal=34%
KEGG_CYSTEINE_AND_METHIONINE_METABOLISM	KEGG_CYSTEINE_AND_METHIONINE_METABOLISM		34	-0.214567	-0.717616	0.814664	0.965454	1	4949	tags=32%, list=24%, signal=43%
KEGG_ERBB_SIGNALING_PATHWAY	KEGG_ERBB_SIGNALING_PATHWAY		87	-0.218739	-0.705518	0.723364	0.970033	1	4002	tags=23%, list=20%, signal=28%
KEGG_RIBOFLAVIN_METABOLISM	KEGG_RIBOFLAVIN_METABOLISM		16	-0.246077	-0.69997	0.842004	0.967205	1	5225	tags=31%, list=26%, signal=42%
KEGG_DORSO_VENTRAL_AXIS_FORMATION	KEGG_DORSO_VENTRAL_AXIS_FORMATION		23	-0.230565	-0.699123	0.682243	0.956778	1	4356	tags=26%, list=21%, signal=33%
KEGG_ALZHEIMERS_DISEASE	KEGG_ALZHEIMERS_DISEASE		152	-0.241722	-0.690476	0.83499	0.953326	1	2916	tags=14%, list=14%, signal=16%
KEGG_PURINE_METABOLISM	KEGG_PURINE_METABOLISM		148	-0.168195	-0.678729	0.935353	0.953179	1	2536	tags=13%, list=12%, signal=15%
KEGG_GNRH_SIGNALING_PATHWAY	KEGG_GNRH_SIGNALING_PATHWAY		92	-0.189745	-0.677955	0.930131	0.944162	1	3297	tags=16%, list=16%, signal=19%
KEGG_AMINOACYL_TRNA_BIOSYNTHESIS	KEGG_AMINOACYL_TRNA_BIOSYNTHESIS		37	-0.240681	-0.583335	0.865217	1	1	2073	tags=11%, list=10%, signal=12%
KEGG_INSULIN_SIGNALING_PATHWAY	KEGG_INSULIN_SIGNALING_PATHWAY		134	-0.199554	-0.578943	0.871032	1	1	4010	tags=24%, list=20%, signal=29%
KEGG_COMPLEMENT_AND_COAGULATION_CASCADES	KEGG_COMPLEMENT_AND_COAGULATION_CASCADES		67	-0.249411	-0.576005	0.839252	1	1	4841	tags=31%, list=24%, signal=41%
KEGG_TERPENOID_BACKBONE_BIOSYNTHESIS	KEGG_TERPENOID_BACKBONE_BIOSYNTHESIS		15	-0.297804	-0.552131	0.936382	1	1	3649	tags=27%, list=18%, signal=32%
KEGG_RIBOSOME	KEGG_RIBOSOME		69	-0.211756	-0.536361	0.874494	1	1	16162	tags=100%, list=79%, signal=472%
KEGG_PROTEASOME	KEGG_PROTEASOME		41	-0.16361	-0.526764	0.897059	0.995318	1	2631	tags=10%, list=13%, signal=11%
KEGG_GLYCOSAMINOGLYCAN_BIOSYNTHESIS_CHONDROITIN_SULFATE	KEGG_GLYCOSAMINOGLYCAN_BIOSYNTHESIS_CHONDROITIN_SULFATE		21	-0.20628	-0.468371	0.930736	1	1	6688	tags=48%, list=33%, signal=71%
KEGG_OXIDATIVE_PHOSPHORYLATION	KEGG_OXIDATIVE_PHOSPHORYLATION		116	-0.193173	-0.433188	0.874752	1	1	3272	tags=10%, list=16%, signal=12%
KEGG_O_GLYCAN_BIOSYNTHESIS	KEGG_O_GLYCAN_BIOSYNTHESIS		26	-0.156665	-0.36442	0.939048	1	1	7890	tags=46%, list=39%, signal=75%
KEGG_PARKINSONS_DISEASE	KEGG_PARKINSONS_DISEASE		112	-0.122222	-0.288914	0.874752	0.999355	1	3272	tags=8%, list=16%, signal=10%

## Sheet: CHILD_immune_H
NAME	GS<br> follow link to MSigDB	GS DETAILS	SIZE	ES	NES	NOM p-val	FDR q-val	FWER p-val	RANK AT MAX	LEADING EDGE
KEGG_LINOLEIC_ACID_METABOLISM	KEGG_LINOLEIC_ACID_METABOLISM	Details ...	23	0.574746	1.58573	0	0.295399	0.171	3750	tags=43%, list=18%, signal=53%
KEGG_TYROSINE_METABOLISM	KEGG_TYROSINE_METABOLISM	Details ...	42	0.656347	1.56136	0	0.276622	0.28	2656	tags=36%, list=13%, signal=41%
KEGG_HUNTINGTONS_DISEASE	KEGG_HUNTINGTONS_DISEASE	Details ...	167	0.578782	1.54482	0	0.246091	0.368	3519	tags=49%, list=17%, signal=59%
KEGG_RETINOL_METABOLISM	KEGG_RETINOL_METABOLISM	Details ...	46	0.606952	1.51891	0	0.277929	0.501	2966	tags=39%, list=14%, signal=46%
KEGG_VALINE_LEUCINE_AND_ISOLEUCINE_DEGRADATION	KEGG_VALINE_LEUCINE_AND_ISOLEUCINE_DEGRADATION	Details ...	44	0.80637	1.51759	0	0.225743	0.501	2240	tags=75%, list=11%, signal=84%
KEGG_BETA_ALANINE_METABOLISM	KEGG_BETA_ALANINE_METABOLISM	Details ...	22	0.73876	1.491	0.038961	0.276096	0.601	1771	tags=50%, list=9%, signal=55%
KEGG_STEROID_HORMONE_BIOSYNTHESIS	KEGG_STEROID_HORMONE_BIOSYNTHESIS	Details ...	41	0.621032	1.47081	0.136905	0.342737	0.666	2790	tags=37%, list=14%, signal=42%
KEGG_METABOLISM_OF_XENOBIOTICS_BY_CYTOCHROME_P450	KEGG_METABOLISM_OF_XENOBIOTICS_BY_CYTOCHROME_P450	Details ...	55	0.602352	1.45869	0	0.348683	0.719	3100	tags=44%, list=15%, signal=51%
KEGG_PROPANOATE_METABOLISM	KEGG_PROPANOATE_METABOLISM	Details ...	32	0.772699	1.45863	0.135436	0.311829	0.719	2056	tags=66%, list=10%, signal=73%
KEGG_FATTY_ACID_METABOLISM	KEGG_FATTY_ACID_METABOLISM	Details ...	40	0.781562	1.45002	0	0.329918	0.719	1859	tags=68%, list=9%, signal=74%
KEGG_ALZHEIMERS_DISEASE	KEGG_ALZHEIMERS_DISEASE	Details ...	152	0.530878	1.4393	0	0.325399	0.719	4011	tags=52%, list=20%, signal=64%
KEGG_AMINOACYL_TRNA_BIOSYNTHESIS	KEGG_AMINOACYL_TRNA_BIOSYNTHESIS	Details ...	37	0.543931	1.4293	0.0523256	0.333925	0.719	4949	tags=41%, list=24%, signal=53%
KEGG_GLYOXYLATE_AND_DICARBOXYLATE_METABOLISM	KEGG_GLYOXYLATE_AND_DICARBOXYLATE_METABOLISM	Details ...	16	0.65815	1.42687	0.0868726	0.310604	0.719	2792	tags=56%, list=14%, signal=65%
KEGG_BUTANOATE_METABOLISM	KEGG_BUTANOATE_METABOLISM	Details ...	33	0.746933	1.4253	0.0820312	0.290988	0.719	2240	tags=58%, list=11%, signal=65%
KEGG_PHENYLALANINE_METABOLISM	KEGG_PHENYLALANINE_METABOLISM	Details ...	17	0.66563	1.42321	0.0413386	0.281663	0.719	1475	tags=35%, list=7%, signal=38%
KEGG_RENIN_ANGIOTENSIN_SYSTEM	KEGG_RENIN_ANGIOTENSIN_SYSTEM	Details ...	17	0.633779	1.41635	0.165138	0.286406	0.719	638	tags=24%, list=3%, signal=24%
KEGG_PARKINSONS_DISEASE	KEGG_PARKINSONS_DISEASE	Details ...	112	0.63739	1.40506	0	0.28743	0.719	3519	tags=63%, list=17%, signal=75%
KEGG_GLYCINE_SERINE_AND_THREONINE_METABOLISM	KEGG_GLYCINE_SERINE_AND_THREONINE_METABOLISM	Details ...	31	0.619135	1.39849	0.173752	0.289151	0.746	2576	tags=45%, list=13%, signal=52%
KEGG_PYRUVATE_METABOLISM	KEGG_PYRUVATE_METABOLISM	Details ...	38	0.741214	1.38027	0.0867769	0.330019	0.811	2097	tags=55%, list=10%, signal=61%
KEGG_HISTIDINE_METABOLISM	KEGG_HISTIDINE_METABOLISM	Details ...	28	0.551864	1.36365	0.142578	0.352333	0.833	4737	tags=36%, list=23%, signal=46%
KEGG_OXIDATIVE_PHOSPHORYLATION	KEGG_OXIDATIVE_PHOSPHORYLATION		116	0.643648	1.36274	0	0.338768	0.833	4011	tags=63%, list=20%, signal=78%
KEGG_ALANINE_ASPARTATE_AND_GLUTAMATE_METABOLISM	KEGG_ALANINE_ASPARTATE_AND_GLUTAMATE_METABOLISM		32	0.624704	1.3624	0.115385	0.324142	0.833	2421	tags=47%, list=12%, signal=53%
KEGG_PROXIMAL_TUBULE_BICARBONATE_RECLAMATION	KEGG_PROXIMAL_TUBULE_BICARBONATE_RECLAMATION		22	0.682279	1.34592	0.0447761	0.345261	0.86	3026	tags=55%, list=15%, signal=64%
KEGG_GLYCOLYSIS_GLUCONEOGENESIS	KEGG_GLYCOLYSIS_GLUCONEOGENESIS		60	0.595768	1.33034	0	0.360465	0.86	5032	tags=62%, list=25%, signal=82%
KEGG_DRUG_METABOLISM_CYTOCHROME_P450	KEGG_DRUG_METABOLISM_CYTOCHROME_P450		58	0.580489	1.32875	0.162584	0.355013	0.888	3100	tags=41%, list=15%, signal=49%
KEGG_STARCH_AND_SUCROSE_METABOLISM	KEGG_STARCH_AND_SUCROSE_METABOLISM		36	0.468594	1.32292	0.121101	0.357916	0.888	3214	tags=28%, list=16%, signal=33%
KEGG_BIOSYNTHESIS_OF_UNSATURATED_FATTY_ACIDS	KEGG_BIOSYNTHESIS_OF_UNSATURATED_FATTY_ACIDS		19	0.756601	1.32081	0	0.352129	0.888	2525	tags=63%, list=12%, signal=72%
KEGG_PEROXISOME	KEGG_PEROXISOME		77	0.633963	1.32024	0.136364	0.342203	0.888	4356	tags=58%, list=21%, signal=74%
KEGG_PORPHYRIN_AND_CHLOROPHYLL_METABOLISM	KEGG_PORPHYRIN_AND_CHLOROPHYLL_METABOLISM		29	0.441333	1.29975	0.151163	0.364685	0.912	1974	tags=28%, list=10%, signal=30%
KEGG_TERPENOID_BACKBONE_BIOSYNTHESIS	KEGG_TERPENOID_BACKBONE_BIOSYNTHESIS		15	0.722577	1.29932	0.0447761	0.353728	0.912	5265	tags=80%, list=26%, signal=108%
KEGG_TRYPTOPHAN_METABOLISM	KEGG_TRYPTOPHAN_METABOLISM		39	0.471281	1.29585	0.142076	0.348454	0.944	3988	tags=49%, list=19%, signal=60%
KEGG_HEDGEHOG_SIGNALING_PATHWAY	KEGG_HEDGEHOG_SIGNALING_PATHWAY		53	0.335082	1.29517	0.0583804	0.339516	0.944	3957	tags=28%, list=19%, signal=35%
KEGG_ARGININE_AND_PROLINE_METABOLISM	KEGG_ARGININE_AND_PROLINE_METABOLISM		47	0.521774	1.29482	0.0471513	0.331261	0.944	3142	tags=36%, list=15%, signal=43%
KEGG_FRUCTOSE_AND_MANNOSE_METABOLISM	KEGG_FRUCTOSE_AND_MANNOSE_METABOLISM		33	0.537921	1.28455	0.177866	0.345147	0.967	4008	tags=39%, list=20%, signal=49%
KEGG_PPAR_SIGNALING_PATHWAY	KEGG_PPAR_SIGNALING_PATHWAY		66	0.670223	1.2738	0.194154	0.362325	0.967	2723	tags=50%, list=13%, signal=57%
KEGG_CITRATE_CYCLE_TCA_CYCLE	KEGG_CITRATE_CYCLE_TCA_CYCLE		30	0.831627	1.2734	0.0873181	0.354201	0.967	2097	tags=83%, list=10%, signal=93%
KEGG_NITROGEN_METABOLISM	KEGG_NITROGEN_METABOLISM		22	0.655568	1.27149	0.141748	0.348526	0.967	2771	tags=55%, list=14%, signal=63%
KEGG_PENTOSE_PHOSPHATE_PATHWAY	KEGG_PENTOSE_PHOSPHATE_PATHWAY		26	0.560072	1.26845	0.13556	0.348131	0.967	2322	tags=38%, list=11%, signal=43%
KEGG_PRIMARY_BILE_ACID_BIOSYNTHESIS	KEGG_PRIMARY_BILE_ACID_BIOSYNTHESIS		16	0.552461	1.25314	0.0638298	0.36819	0.967	4331	tags=44%, list=21%, signal=55%
KEGG_CARDIAC_MUSCLE_CONTRACTION	KEGG_CARDIAC_MUSCLE_CONTRACTION		72	0.532309	1.25204	0.1258	0.360437	0.967	4453	tags=51%, list=22%, signal=65%
KEGG_GLUTATHIONE_METABOLISM	KEGG_GLUTATHIONE_METABOLISM		47	0.486157	1.23402	0.13556	0.389967	0.967	4851	tags=47%, list=24%, signal=61%
KEGG_SELENOAMINO_ACID_METABOLISM	KEGG_SELENOAMINO_ACID_METABOLISM		25	0.359365	1.23211	0.21174	0.386275	0.967	1021	tags=12%, list=5%, signal=13%
KEGG_PANTOTHENATE_AND_COA_BIOSYNTHESIS	KEGG_PANTOTHENATE_AND_COA_BIOSYNTHESIS		16	0.379045	1.21948	0.159091	0.39624	0.967	50	tags=6%, list=0%, signal=6%
KEGG_GLYCEROLIPID_METABOLISM	KEGG_GLYCEROLIPID_METABOLISM		48	0.501623	1.19524	0.187891	0.4322	0.967	2927	tags=33%, list=14%, signal=39%
KEGG_ADIPOCYTOKINE_SIGNALING_PATHWAY	KEGG_ADIPOCYTOKINE_SIGNALING_PATHWAY		66	0.443937	1.18215	0.201232	0.444474	0.967	2195	tags=27%, list=11%, signal=30%
KEGG_TASTE_TRANSDUCTION	KEGG_TASTE_TRANSDUCTION		43	0.32296	1.17955	0.208647	0.437103	0.967	2468	tags=21%, list=12%, signal=24%
KEGG_STEROID_BIOSYNTHESIS	KEGG_STEROID_BIOSYNTHESIS		15	0.627688	1.15207	0.244604	0.476899	0.967	1999	tags=47%, list=10%, signal=52%
KEGG_CYSTEINE_AND_METHIONINE_METABOLISM	KEGG_CYSTEINE_AND_METHIONINE_METABOLISM		34	0.328284	1.1416	0.256148	0.490341	0.967	947	tags=12%, list=5%, signal=12%
KEGG_INSULIN_SIGNALING_PATHWAY	KEGG_INSULIN_SIGNALING_PATHWAY		134	0.408802	1.13861	0.292111	0.482015	0.967	4335	tags=34%, list=21%, signal=42%
KEGG_LYSINE_DEGRADATION	KEGG_LYSINE_DEGRADATION		44	0.592013	1.12118	0.183879	0.502356	0.967	1771	tags=32%, list=9%, signal=35%
KEGG_GLYCOSYLPHOSPHATIDYLINOSITOL_GPI_ANCHOR_BIOSYNTHESIS	KEGG_GLYCOSYLPHOSPHATIDYLINOSITOL_GPI_ANCHOR_BIOSYNTHESIS		24	0.42726	1.1091	0.367265	0.512003	0.967	4780	tags=33%, list=23%, signal=43%
KEGG_GLYCEROPHOSPHOLIPID_METABOLISM	KEGG_GLYCEROPHOSPHOLIPID_METABOLISM		70	0.376543	1.09875	0.394619	0.525123	1	1982	tags=20%, list=10%, signal=22%
KEGG_ARACHIDONIC_ACID_METABOLISM	KEGG_ARACHIDONIC_ACID_METABOLISM		50	0.360332	1.0908	0.373984	0.527775	1	3206	tags=28%, list=16%, signal=33%
KEGG_OLFACTORY_TRANSDUCTION	KEGG_OLFACTORY_TRANSDUCTION		110	0.304125	1.08434	0.394942	0.53292	1	5255	tags=30%, list=26%, signal=40%
KEGG_GALACTOSE_METABOLISM	KEGG_GALACTOSE_METABOLISM		25	0.416202	1.07515	0.409871	0.53536	1	4894	tags=36%, list=24%, signal=47%
KEGG_LONG_TERM_DEPRESSION	KEGG_LONG_TERM_DEPRESSION		64	0.27071	1.04195	0.488189	0.585184	1	3765	tags=23%, list=18%, signal=29%
KEGG_MELANOGENESIS	KEGG_MELANOGENESIS		96	0.265027	1.01898	0.314159	0.616276	1	2764	tags=22%, list=13%, signal=25%
KEGG_NEUROACTIVE_LIGAND_RECEPTOR_INTERACTION	KEGG_NEUROACTIVE_LIGAND_RECEPTOR_INTERACTION		262	0.244261	1.0124	0.319471	0.620869	1	5864	tags=37%, list=29%, signal=51%
KEGG_DRUG_METABOLISM_OTHER_ENZYMES	KEGG_DRUG_METABOLISM_OTHER_ENZYMES		37	0.306517	1.00083	0.414938	0.627161	1	4114	tags=22%, list=20%, signal=27%
KEGG_CALCIUM_SIGNALING_PATHWAY	KEGG_CALCIUM_SIGNALING_PATHWAY		171	0.267451	0.994423	0.474187	0.627196	1	4713	tags=33%, list=23%, signal=43%
KEGG_GAP_JUNCTION	KEGG_GAP_JUNCTION		86	0.259594	0.990442	0.474012	0.624723	1	2880	tags=22%, list=14%, signal=26%
KEGG_ETHER_LIPID_METABOLISM	KEGG_ETHER_LIPID_METABOLISM		28	0.3765	0.98597	0.461248	0.621032	1	1886	tags=21%, list=9%, signal=24%
KEGG_RNA_POLYMERASE	KEGG_RNA_POLYMERASE		28	0.32436	0.97592	0.580713	0.626402	1	7829	tags=43%, list=38%, signal=69%
KEGG_THYROID_CANCER	KEGG_THYROID_CANCER		29	0.275458	0.962194	0.480808	0.640289	1	1613	tags=14%, list=8%, signal=15%
KEGG_BASAL_CELL_CARCINOMA	KEGG_BASAL_CELL_CARCINOMA		52	0.274361	0.952981	0.460821	0.646101	1	3581	tags=27%, list=17%, signal=33%
KEGG_HYPERTROPHIC_CARDIOMYOPATHY_HCM	KEGG_HYPERTROPHIC_CARDIOMYOPATHY_HCM		81	0.281833	0.916102	0.629857	0.709142	1	4690	tags=35%, list=23%, signal=45%
KEGG_PURINE_METABOLISM	KEGG_PURINE_METABOLISM		148	0.231621	0.900153	0.621849	0.721324	1	3600	tags=22%, list=18%, signal=26%
KEGG_GNRH_SIGNALING_PATHWAY	KEGG_GNRH_SIGNALING_PATHWAY		92	0.236624	0.88908	0.543396	0.727123	1	4527	tags=26%, list=22%, signal=33%
KEGG_AMINO_SUGAR_AND_NUCLEOTIDE_SUGAR_METABOLISM	KEGG_AMINO_SUGAR_AND_NUCLEOTIDE_SUGAR_METABOLISM		42	0.302123	0.873266	0.734967	0.738557	1	2768	tags=21%, list=14%, signal=25%
KEGG_PENTOSE_AND_GLUCURONATE_INTERCONVERSIONS	KEGG_PENTOSE_AND_GLUCURONATE_INTERCONVERSIONS		16	0.262265	0.853866	0.759777	0.757671	1	7743	tags=44%, list=38%, signal=70%
KEGG_WNT_SIGNALING_PATHWAY	KEGG_WNT_SIGNALING_PATHWAY		145	0.22759	0.846996	0.76	0.75557	1	3976	tags=24%, list=19%, signal=30%
KEGG_DILATED_CARDIOMYOPATHY	KEGG_DILATED_CARDIOMYOPATHY		88	0.262873	0.828942	0.702811	0.772204	1	4690	tags=35%, list=23%, signal=45%
KEGG_NICOTINATE_AND_NICOTINAMIDE_METABOLISM	KEGG_NICOTINATE_AND_NICOTINAMIDE_METABOLISM		21	0.295791	0.801783	0.790826	0.796127	1	3998	tags=33%, list=20%, signal=41%
KEGG_TIGHT_JUNCTION	KEGG_TIGHT_JUNCTION		129	0.209613	0.799619	0.887967	0.786773	1	4527	tags=26%, list=22%, signal=33%
KEGG_RIBOFLAVIN_METABOLISM	KEGG_RIBOFLAVIN_METABOLISM		16	0.301551	0.793591	0.791111	0.784778	1	1867	tags=19%, list=9%, signal=21%
KEGG_ECM_RECEPTOR_INTERACTION	KEGG_ECM_RECEPTOR_INTERACTION		81	0.263101	0.767419	0.961364	0.808368	1	4820	tags=37%, list=24%, signal=48%
KEGG_TYPE_II_DIABETES_MELLITUS	KEGG_TYPE_II_DIABETES_MELLITUS		44	0.233816	0.722945	0.882227	0.848593	1	1122	tags=11%, list=5%, signal=12%
KEGG_ONE_CARBON_POOL_BY_FOLATE	KEGG_ONE_CARBON_POOL_BY_FOLATE		16	0.241722	0.689994	0.800475	0.879808	1	3588	tags=19%, list=18%, signal=23%
KEGG_VASOPRESSIN_REGULATED_WATER_REABSORPTION	KEGG_VASOPRESSIN_REGULATED_WATER_REABSORPTION		44	0.191887	0.656497	0.964435	0.904169	1	3424	tags=18%, list=17%, signal=22%
KEGG_SPHINGOLIPID_METABOLISM	KEGG_SPHINGOLIPID_METABOLISM		34	0.203523	0.624132	0.963519	0.913606	1	5443	tags=32%, list=27%, signal=44%
KEGG_PYRIMIDINE_METABOLISM	KEGG_PYRIMIDINE_METABOLISM		90	0.177276	0.61744	0.963441	0.906911	1	4398	tags=21%, list=21%, signal=27%

## Sheet: CHILD_immune_L
NAME	GS<br> follow link to MSigDB	GS DETAILS	SIZE	ES	NES	NOM p-val	FDR q-val	FWER p-val	RANK AT MAX	LEADING EDGE
KEGG_SPLICEOSOME	KEGG_SPLICEOSOME	Details ...	114	-0.515531	-1.49684	0	1	0.541	6985	tags=63%, list=34%, signal=95%
KEGG_O_GLYCAN_BIOSYNTHESIS	KEGG_O_GLYCAN_BIOSYNTHESIS	Details ...	26	-0.599311	-1.43851	0.0785047	1	0.778	3589	tags=35%, list=18%, signal=42%
KEGG_ANTIGEN_PROCESSING_AND_PRESENTATION	KEGG_ANTIGEN_PROCESSING_AND_PRESENTATION	Details ...	73	-0.636834	-1.34612	0.157667	1	0.802	3892	tags=56%, list=19%, signal=69%
KEGG_RNA_DEGRADATION	KEGG_RNA_DEGRADATION	Details ...	57	-0.357352	-1.33999	0.0405405	1	0.802	6271	tags=51%, list=31%, signal=73%
KEGG_TOLL_LIKE_RECEPTOR_SIGNALING_PATHWAY	KEGG_TOLL_LIKE_RECEPTOR_SIGNALING_PATHWAY	Details ...	96	-0.577834	-1.26241	0.266932	1	0.923	3892	tags=47%, list=19%, signal=58%
KEGG_CYTOSOLIC_DNA_SENSING_PATHWAY	KEGG_CYTOSOLIC_DNA_SENSING_PATHWAY	Details ...	51	-0.635224	-1.24363	0.157328	1	0.923	4267	tags=49%, list=21%, signal=62%
KEGG_TYPE_I_DIABETES_MELLITUS	KEGG_TYPE_I_DIABETES_MELLITUS	Details ...	39	-0.70245	-1.23831	0.158009	1	0.95	3818	tags=74%, list=19%, signal=91%
KEGG_RIG_I_LIKE_RECEPTOR_SIGNALING_PATHWAY	KEGG_RIG_I_LIKE_RECEPTOR_SIGNALING_PATHWAY	Details ...	68	-0.426379	-1.23803	0.210526	1	0.95	4267	tags=38%, list=21%, signal=48%
KEGG_VIRAL_MYOCARDITIS	KEGG_VIRAL_MYOCARDITIS	Details ...	65	-0.553987	-1.23139	0.163311	1	0.95	2797	tags=45%, list=14%, signal=52%
KEGG_RIBOSOME	KEGG_RIBOSOME	Details ...	69	-0.474919	-1.22702	0.249467	1	0.976	7588	tags=75%, list=37%, signal=119%
KEGG_ALLOGRAFT_REJECTION	KEGG_ALLOGRAFT_REJECTION	Details ...	33	-0.726337	-1.224	0.158009	1	0.976	2797	tags=70%, list=14%, signal=81%
KEGG_NOD_LIKE_RECEPTOR_SIGNALING_PATHWAY	KEGG_NOD_LIKE_RECEPTOR_SIGNALING_PATHWAY	Details ...	60	-0.644582	-1.22353	0.289417	1	0.976	2752	tags=45%, list=13%, signal=52%
KEGG_GLYCOSAMINOGLYCAN_BIOSYNTHESIS_HEPARAN_SULFATE	KEGG_GLYCOSAMINOGLYCAN_BIOSYNTHESIS_HEPARAN_SULFATE	Details ...	26	-0.415934	-1.21938	0.300901	1	0.976	3554	tags=27%, list=17%, signal=33%
KEGG_PRIMARY_IMMUNODEFICIENCY	KEGG_PRIMARY_IMMUNODEFICIENCY	Details ...	35	-0.826827	-1.21489	0.17217	1	0.976	2228	tags=71%, list=11%, signal=80%
KEGG_DNA_REPLICATION	KEGG_DNA_REPLICATION	Details ...	36	-0.570037	-1.20033	0.185897	1	0.976	4622	tags=61%, list=23%, signal=79%
KEGG_LYSOSOME	KEGG_LYSOSOME	Details ...	114	-0.437568	-1.19949	0.236538	1	0.976	3413	tags=31%, list=17%, signal=37%
KEGG_ABC_TRANSPORTERS	KEGG_ABC_TRANSPORTERS	Details ...	42	-0.366759	-1.19787	0.128099	1	0.976	2357	tags=26%, list=12%, signal=30%
KEGG_LEISHMANIA_INFECTION	KEGG_LEISHMANIA_INFECTION	Details ...	67	-0.680727	-1.19586	0.228942	1	0.976	3514	tags=58%, list=17%, signal=70%
KEGG_FC_GAMMA_R_MEDIATED_PHAGOCYTOSIS	KEGG_FC_GAMMA_R_MEDIATED_PHAGOCYTOSIS	Details ...	93	-0.467601	-1.18628	0.275154	1	1	3000	tags=29%, list=15%, signal=34%
KEGG_APOPTOSIS	KEGG_APOPTOSIS	Details ...	86	-0.455231	-1.1744	0.376494	1	1	2969	tags=35%, list=14%, signal=41%
KEGG_CHEMOKINE_SIGNALING_PATHWAY	KEGG_CHEMOKINE_SIGNALING_PATHWAY		180	-0.55439	-1.16804	0.355603	1	1	2875	tags=36%, list=14%, signal=41%
KEGG_PROSTATE_CANCER	KEGG_PROSTATE_CANCER		89	-0.346555	-1.16587	0.216327	1	1	3415	tags=22%, list=17%, signal=27%
KEGG_INOSITOL_PHOSPHATE_METABOLISM	KEGG_INOSITOL_PHOSPHATE_METABOLISM		54	-0.300962	-1.16262	0.172061	1	1	3979	tags=30%, list=19%, signal=37%
KEGG_FC_EPSILON_RI_SIGNALING_PATHWAY	KEGG_FC_EPSILON_RI_SIGNALING_PATHWAY		73	-0.471458	-1.1621	0.27572	1	1	1208	tags=23%, list=6%, signal=25%
KEGG_BASE_EXCISION_REPAIR	KEGG_BASE_EXCISION_REPAIR		32	-0.401826	-1.16164	0.401473	0.988773	1	4393	tags=44%, list=21%, signal=56%
KEGG_EPITHELIAL_CELL_SIGNALING_IN_HELICOBACTER_PYLORI_INFECTION	KEGG_EPITHELIAL_CELL_SIGNALING_IN_HELICOBACTER_PYLORI_INFECTION		66	-0.435102	-1.15752	0.341772	0.969215	1	1745	tags=21%, list=9%, signal=23%
KEGG_COMPLEMENT_AND_COAGULATION_CASCADES	KEGG_COMPLEMENT_AND_COAGULATION_CASCADES		67	-0.490495	-1.15574	0.347092	0.942534	1	3071	tags=36%, list=15%, signal=42%
KEGG_MISMATCH_REPAIR	KEGG_MISMATCH_REPAIR		22	-0.439231	-1.14612	0.270968	0.958486	1	5532	tags=59%, list=27%, signal=81%
KEGG_INTESTINAL_IMMUNE_NETWORK_FOR_IGA_PRODUCTION	KEGG_INTESTINAL_IMMUNE_NETWORK_FOR_IGA_PRODUCTION		44	-0.702631	-1.14531	0.25	0.92924	1	2875	tags=57%, list=14%, signal=66%
KEGG_LEUKOCYTE_TRANSENDOTHELIAL_MIGRATION	KEGG_LEUKOCYTE_TRANSENDOTHELIAL_MIGRATION		113	-0.510646	-1.14144	0.297539	0.913148	1	1946	tags=24%, list=10%, signal=26%
KEGG_B_CELL_RECEPTOR_SIGNALING_PATHWAY	KEGG_B_CELL_RECEPTOR_SIGNALING_PATHWAY		74	-0.685073	-1.14124	0.105793	0.88424	1	2063	tags=42%, list=10%, signal=46%
KEGG_PANCREATIC_CANCER	KEGG_PANCREATIC_CANCER		69	-0.378173	-1.13611	0.329918	0.867268	1	4367	tags=30%, list=21%, signal=39%
KEGG_NOTCH_SIGNALING_PATHWAY	KEGG_NOTCH_SIGNALING_PATHWAY		46	-0.323134	-1.13033	0.309665	0.85582	1	5962	tags=39%, list=29%, signal=55%
KEGG_PATHOGENIC_ESCHERICHIA_COLI_INFECTION	KEGG_PATHOGENIC_ESCHERICHIA_COLI_INFECTION		51	-0.427449	-1.12762	0.477366	0.840903	1	2123	tags=24%, list=10%, signal=26%
KEGG_NATURAL_KILLER_CELL_MEDIATED_CYTOTOXICITY	KEGG_NATURAL_KILLER_CELL_MEDIATED_CYTOTOXICITY		127	-0.57249	-1.12479	0.31422	0.829972	1	4293	tags=46%, list=21%, signal=58%
KEGG_HEMATOPOIETIC_CELL_LINEAGE	KEGG_HEMATOPOIETIC_CELL_LINEAGE		83	-0.658664	-1.12423	0.442765	0.808386	1	2752	tags=49%, list=13%, signal=57%
KEGG_PHOSPHATIDYLINOSITOL_SIGNALING_SYSTEM	KEGG_PHOSPHATIDYLINOSITOL_SIGNALING_SYSTEM		74	-0.366363	-1.12241	0.273469	0.78822	1	4283	tags=32%, list=21%, signal=41%
KEGG_ACUTE_MYELOID_LEUKEMIA	KEGG_ACUTE_MYELOID_LEUKEMIA		56	-0.394669	-1.12137	0.309615	0.77203	1	2103	tags=20%, list=10%, signal=22%
KEGG_NON_SMALL_CELL_LUNG_CANCER	KEGG_NON_SMALL_CELL_LUNG_CANCER		54	-0.41009	-1.12047	0.252595	0.753216	1	2475	tags=22%, list=12%, signal=25%
KEGG_T_CELL_RECEPTOR_SIGNALING_PATHWAY	KEGG_T_CELL_RECEPTOR_SIGNALING_PATHWAY		107	-0.62675	-1.11991	0.183879	0.735317	1	2869	tags=38%, list=14%, signal=44%
KEGG_ENDOMETRIAL_CANCER	KEGG_ENDOMETRIAL_CANCER		52	-0.382518	-1.10996	0.214575	0.73688	1	886	tags=12%, list=4%, signal=12%
KEGG_ENDOCYTOSIS	KEGG_ENDOCYTOSIS		171	-0.301459	-1.10991	0.37182	0.71974	1	3397	tags=22%, list=17%, signal=26%
KEGG_AUTOIMMUNE_THYROID_DISEASE	KEGG_AUTOIMMUNE_THYROID_DISEASE		46	-0.607032	-1.10506	0.183879	0.72132	1	2797	tags=50%, list=14%, signal=58%
KEGG_HOMOLOGOUS_RECOMBINATION	KEGG_HOMOLOGOUS_RECOMBINATION		28	-0.334501	-1.10343	0.4	0.708506	1	4784	tags=39%, list=23%, signal=51%
KEGG_GLYCOSAMINOGLYCAN_BIOSYNTHESIS_CHONDROITIN_SULFATE	KEGG_GLYCOSAMINOGLYCAN_BIOSYNTHESIS_CHONDROITIN_SULFATE		21	-0.47796	-1.10299	0.356372	0.694554	1	6683	tags=67%, list=33%, signal=99%
KEGG_ASTHMA	KEGG_ASTHMA		26	-0.590525	-1.09157	0.400943	0.702679	1	1518	tags=42%, list=7%, signal=46%
KEGG_ADHERENS_JUNCTION	KEGG_ADHERENS_JUNCTION		71	-0.293032	-1.08652	0.384913	0.703154	1	2361	tags=15%, list=12%, signal=17%
KEGG_CELL_ADHESION_MOLECULES_CAMS	KEGG_CELL_ADHESION_MOLECULES_CAMS		128	-0.526745	-1.0817	0.267003	0.702955	1	2903	tags=38%, list=14%, signal=43%
KEGG_GRAFT_VERSUS_HOST_DISEASE	KEGG_GRAFT_VERSUS_HOST_DISEASE		35	-0.688321	-1.08051	0.53066	0.69048	1	3818	tags=74%, list=19%, signal=91%
KEGG_MTOR_SIGNALING_PATHWAY	KEGG_MTOR_SIGNALING_PATHWAY		50	-0.302019	-1.06594	0.396552	0.707976	1	2096	tags=14%, list=10%, signal=16%
KEGG_PRION_DISEASES	KEGG_PRION_DISEASES		34	-0.477893	-1.06392	0.388991	0.698491	1	3285	tags=38%, list=16%, signal=45%
KEGG_LONG_TERM_POTENTIATION	KEGG_LONG_TERM_POTENTIATION		67	-0.276844	-1.06215	0.313975	0.688059	1	2016	tags=13%, list=10%, signal=15%
KEGG_ERBB_SIGNALING_PATHWAY	KEGG_ERBB_SIGNALING_PATHWAY		87	-0.325556	-1.05563	0.347092	0.691423	1	4085	tags=28%, list=20%, signal=34%
KEGG_REGULATION_OF_ACTIN_CYTOSKELETON	KEGG_REGULATION_OF_ACTIN_CYTOSKELETON		209	-0.290561	-1.05504	0.409382	0.67945	1	4308	tags=26%, list=21%, signal=33%
KEGG_GLIOMA	KEGG_GLIOMA		63	-0.346892	-1.05097	0.345029	0.6762	1	4293	tags=27%, list=21%, signal=34%
KEGG_BASAL_TRANSCRIPTION_FACTORS	KEGG_BASAL_TRANSCRIPTION_FACTORS		32	-0.347906	-1.04114	0.309129	0.68594	1	6532	tags=47%, list=32%, signal=69%
KEGG_CYTOKINE_CYTOKINE_RECEPTOR_INTERACTION	KEGG_CYTOKINE_CYTOKINE_RECEPTOR_INTERACTION		245	-0.534253	-1.02732	0.476071	0.698911	1	2999	tags=37%, list=15%, signal=43%
KEGG_AXON_GUIDANCE	KEGG_AXON_GUIDANCE		128	-0.26726	-1.02074	0.43871	0.698619	1	4105	tags=27%, list=20%, signal=34%
KEGG_CELL_CYCLE	KEGG_CELL_CYCLE		122	-0.380168	-1.01716	0.51046	0.702236	1	3790	tags=32%, list=19%, signal=39%
KEGG_NEUROTROPHIN_SIGNALING_PATHWAY	KEGG_NEUROTROPHIN_SIGNALING_PATHWAY		123	-0.30258	-1.01045	0.498024	0.706922	1	4716	tags=30%, list=23%, signal=39%
KEGG_P53_SIGNALING_PATHWAY	KEGG_P53_SIGNALING_PATHWAY		66	-0.392855	-1.00539	0.355932	0.703592	1	3602	tags=35%, list=18%, signal=42%
KEGG_BLADDER_CANCER	KEGG_BLADDER_CANCER		40	-0.388396	-0.999232	0.447788	0.707148	1	4523	tags=40%, list=22%, signal=51%
KEGG_COLORECTAL_CANCER	KEGG_COLORECTAL_CANCER		61	-0.340071	-0.996868	0.507968	0.703855	1	3285	tags=23%, list=16%, signal=27%
KEGG_UBIQUITIN_MEDIATED_PROTEOLYSIS	KEGG_UBIQUITIN_MEDIATED_PROTEOLYSIS		129	-0.292359	-0.973475	0.501134	0.733035	1	7109	tags=49%, list=35%, signal=74%
KEGG_VIBRIO_CHOLERAE_INFECTION	KEGG_VIBRIO_CHOLERAE_INFECTION		52	-0.321352	-0.972259	0.387716	0.723608	1	1464	tags=13%, list=7%, signal=14%
KEGG_SMALL_CELL_LUNG_CANCER	KEGG_SMALL_CELL_LUNG_CANCER		84	-0.307082	-0.971962	0.526749	0.713648	1	3415	tags=26%, list=17%, signal=31%
KEGG_PATHWAYS_IN_CANCER	KEGG_PATHWAYS_IN_CANCER		318	-0.267895	-0.970184	0.395038	0.705246	1	2616	tags=18%, list=13%, signal=20%
KEGG_JAK_STAT_SIGNALING_PATHWAY	KEGG_JAK_STAT_SIGNALING_PATHWAY		148	-0.391036	-0.969847	0.428241	0.695447	1	1925	tags=19%, list=9%, signal=21%
KEGG_PROGESTERONE_MEDIATED_OOCYTE_MATURATION	KEGG_PROGESTERONE_MEDIATED_OOCYTE_MATURATION		83	-0.302859	-0.958993	0.513889	0.70101	1	2016	tags=16%, list=10%, signal=17%
KEGG_SNARE_INTERACTIONS_IN_VESICULAR_TRANSPORT	KEGG_SNARE_INTERACTIONS_IN_VESICULAR_TRANSPORT		37	-0.281497	-0.952764	0.460554	0.702783	1	4412	tags=27%, list=22%, signal=34%
KEGG_VASCULAR_SMOOTH_MUSCLE_CONTRACTION	KEGG_VASCULAR_SMOOTH_MUSCLE_CONTRACTION		106	-0.26676	-0.945724	0.681633	0.703143	1	2029	tags=17%, list=10%, signal=19%
KEGG_GLYCOSPHINGOLIPID_BIOSYNTHESIS_LACTO_AND_NEOLACTO_SERIES	KEGG_GLYCOSPHINGOLIPID_BIOSYNTHESIS_LACTO_AND_NEOLACTO_SERIES		26	-0.35071	-0.941407	0.640693	0.701705	1	1343	tags=15%, list=7%, signal=16%
KEGG_ARRHYTHMOGENIC_RIGHT_VENTRICULAR_CARDIOMYOPATHY_ARVC	KEGG_ARRHYTHMOGENIC_RIGHT_VENTRICULAR_CARDIOMYOPATHY_ARVC		72	-0.261806	-0.922697	0.724584	0.727752	1	2387	tags=17%, list=12%, signal=19%
KEGG_SYSTEMIC_LUPUS_ERYTHEMATOSUS	KEGG_SYSTEMIC_LUPUS_ERYTHEMATOSUS		94	-0.373824	-0.92217	0.535433	0.719198	1	3000	tags=30%, list=15%, signal=35%
KEGG_GLYCOSAMINOGLYCAN_DEGRADATION	KEGG_GLYCOSAMINOGLYCAN_DEGRADATION		20	-0.44241	-0.921682	0.574689	0.710551	1	1257	tags=20%, list=6%, signal=21%
KEGG_CHRONIC_MYELOID_LEUKEMIA	KEGG_CHRONIC_MYELOID_LEUKEMIA		72	-0.289843	-0.91851	0.646035	0.706913	1	5524	tags=35%, list=27%, signal=47%
KEGG_MAPK_SIGNALING_PATHWAY	KEGG_MAPK_SIGNALING_PATHWAY		254	-0.258134	-0.914109	0.601463	0.704126	1	4638	tags=30%, list=23%, signal=39%
KEGG_AMYOTROPHIC_LATERAL_SCLEROSIS_ALS	KEGG_AMYOTROPHIC_LATERAL_SCLEROSIS_ALS		51	-0.254899	-0.912728	0.669951	0.696396	1	1557	tags=14%, list=8%, signal=15%
KEGG_GLYCOSAMINOGLYCAN_BIOSYNTHESIS_KERATAN_SULFATE	KEGG_GLYCOSAMINOGLYCAN_BIOSYNTHESIS_KERATAN_SULFATE		15	-0.351039	-0.890475	0.582022	0.720886	1	7608	tags=60%, list=37%, signal=95%
KEGG_NUCLEOTIDE_EXCISION_REPAIR	KEGG_NUCLEOTIDE_EXCISION_REPAIR		43	-0.280342	-0.88147	0.603586	0.722378	1	5532	tags=47%, list=27%, signal=64%
KEGG_VEGF_SIGNALING_PATHWAY	KEGG_VEGF_SIGNALING_PATHWAY		70	-0.308298	-0.875088	0.679035	0.720939	1	1956	tags=16%, list=10%, signal=17%
KEGG_RENAL_CELL_CARCINOMA	KEGG_RENAL_CELL_CARCINOMA		69	-0.255564	-0.857882	0.626719	0.73461	1	4638	tags=26%, list=23%, signal=34%
KEGG_FOCAL_ADHESION	KEGG_FOCAL_ADHESION		195	-0.232775	-0.835582	0.857461	0.754555	1	2869	tags=17%, list=14%, signal=19%
KEGG_N_GLYCAN_BIOSYNTHESIS	KEGG_N_GLYCAN_BIOSYNTHESIS		44	-0.255056	-0.815048	0.520958	0.76364	1	1087	tags=9%, list=5%, signal=10%
KEGG_DORSO_VENTRAL_AXIS_FORMATION	KEGG_DORSO_VENTRAL_AXIS_FORMATION		23	-0.269391	-0.805673	0.581308	0.769321	1	2078	tags=17%, list=10%, signal=19%
KEGG_MELANOMA	KEGG_MELANOMA		71	-0.212945	-0.790848	0.770065	0.787915	1	2571	tags=14%, list=13%, signal=16%
KEGG_ALDOSTERONE_REGULATED_SODIUM_REABSORPTION	KEGG_ALDOSTERONE_REGULATED_SODIUM_REABSORPTION		41	-0.261062	-0.773595	0.91048	0.800895	1	600	tags=10%, list=3%, signal=10%
KEGG_PROTEASOME	KEGG_PROTEASOME		41	-0.226918	-0.720921	0.736514	0.849973	1	2855	tags=12%, list=14%, signal=14%
KEGG_MATURITY_ONSET_DIABETES_OF_THE_YOUNG	KEGG_MATURITY_ONSET_DIABETES_OF_THE_YOUNG		23	-0.257487	-0.70795	0.896309	0.852862	1	2082	tags=13%, list=10%, signal=15%
KEGG_OOCYTE_MEIOSIS	KEGG_OOCYTE_MEIOSIS		107	-0.185919	-0.632394	0.929577	0.912651	1	5633	tags=30%, list=27%, signal=41%
KEGG_PROTEIN_EXPORT	KEGG_PROTEIN_EXPORT		23	-0.171766	-0.630772	0.874101	0.903542	1	7252	tags=48%, list=35%, signal=74%
KEGG_TGF_BETA_SIGNALING_PATHWAY	KEGG_TGF_BETA_SIGNALING_PATHWAY		80	-0.205842	-0.609913	0.964876	0.907293	1	3174	tags=19%, list=15%, signal=22%
KEGG_REGULATION_OF_AUTOPHAGY	KEGG_REGULATION_OF_AUTOPHAGY		32	-0.135301	-0.50585	0.968105	0.963742	1	4338	tags=16%, list=21%, signal=20%

## Sheet: Infant_lncRNA_H
NAME	GS<br> follow link to MSigDB	GS DETAILS	SIZE	ES	NES	NOM p-val	FDR q-val	FWER p-val	RANK AT MAX	LEADING EDGE
KEGG_NEUROACTIVE_LIGAND_RECEPTOR_INTERACTION	KEGG_NEUROACTIVE_LIGAND_RECEPTOR_INTERACTION	Details ...	262	-0.420849	-1.5179	0.0143443	1	0.678	6094	tags=54%, list=30%, signal=76%
KEGG_TERPENOID_BACKBONE_BIOSYNTHESIS	KEGG_TERPENOID_BACKBONE_BIOSYNTHESIS	Details ...	15	-0.62638	-1.51117	0.023301	1	0.689	6208	tags=73%, list=30%, signal=105%
KEGG_OLFACTORY_TRANSDUCTION	KEGG_OLFACTORY_TRANSDUCTION	Details ...	110	-0.497637	-1.50751	0.0277778	0.910505	0.696	6924	tags=63%, list=34%, signal=94%
KEGG_CARDIAC_MUSCLE_CONTRACTION	KEGG_CARDIAC_MUSCLE_CONTRACTION	Details ...	72	-0.486939	-1.50419	0.063745	0.706312	0.705	7828	tags=74%, list=38%, signal=119%
KEGG_HISTIDINE_METABOLISM	KEGG_HISTIDINE_METABOLISM	Details ...	28	-0.496137	-1.49366	0.0530612	0.620205	0.732	4320	tags=36%, list=21%, signal=45%
KEGG_MATURITY_ONSET_DIABETES_OF_THE_YOUNG	KEGG_MATURITY_ONSET_DIABETES_OF_THE_YOUNG	Details ...	23	-0.574969	-1.49225	0.0389344	0.522602	0.733	4329	tags=65%, list=21%, signal=83%
KEGG_LINOLEIC_ACID_METABOLISM	KEGG_LINOLEIC_ACID_METABOLISM	Details ...	23	-0.590703	-1.41751	0.0657371	0.806889	0.847	7006	tags=74%, list=34%, signal=112%
KEGG_TYROSINE_METABOLISM	KEGG_TYROSINE_METABOLISM	Details ...	42	-0.501448	-1.37226	0.0719697	0.950289	0.904	5150	tags=43%, list=25%, signal=57%
KEGG_BUTANOATE_METABOLISM	KEGG_BUTANOATE_METABOLISM	Details ...	33	-0.543606	-1.36143	0.122047	0.907401	0.915	6208	tags=61%, list=30%, signal=87%
KEGG_DRUG_METABOLISM_OTHER_ENZYMES	KEGG_DRUG_METABOLISM_OTHER_ENZYMES	Details ...	37	-0.407465	-1.3572	0.0898204	0.837893	0.918	6376	tags=49%, list=31%, signal=71%
KEGG_GLYOXYLATE_AND_DICARBOXYLATE_METABOLISM	KEGG_GLYOXYLATE_AND_DICARBOXYLATE_METABOLISM	Details ...	16	-0.522999	-1.33646	0.117043	0.859078	0.936	4798	tags=50%, list=23%, signal=65%
KEGG_RETINOL_METABOLISM	KEGG_RETINOL_METABOLISM	Details ...	46	-0.493837	-1.33422	0.0818363	0.797847	0.936	6282	tags=63%, list=31%, signal=91%
KEGG_CALCIUM_SIGNALING_PATHWAY	KEGG_CALCIUM_SIGNALING_PATHWAY	Details ...	171	-0.348081	-1.32648	0.0412371	0.770392	0.942	6037	tags=46%, list=29%, signal=65%
KEGG_METABOLISM_OF_XENOBIOTICS_BY_CYTOCHROME_P450	KEGG_METABOLISM_OF_XENOBIOTICS_BY_CYTOCHROME_P450	Details ...	55	-0.483261	-1.31892	0.115152	0.741783	0.945	6360	tags=55%, list=31%, signal=79%
KEGG_STEROID_HORMONE_BIOSYNTHESIS	KEGG_STEROID_HORMONE_BIOSYNTHESIS	Details ...	41	-0.520414	-1.31602	0.124756	0.702967	0.946	5085	tags=54%, list=25%, signal=71%
KEGG_ARACHIDONIC_ACID_METABOLISM	KEGG_ARACHIDONIC_ACID_METABOLISM	Details ...	50	-0.454511	-1.30365	0.0820312	0.705205	0.953	2775	tags=32%, list=14%, signal=37%
KEGG_BIOSYNTHESIS_OF_UNSATURATED_FATTY_ACIDS	KEGG_BIOSYNTHESIS_OF_UNSATURATED_FATTY_ACIDS	Details ...	19	-0.579793	-1.29388	0.20198	0.697493	0.957	4893	tags=47%, list=24%, signal=62%
KEGG_ARGININE_AND_PROLINE_METABOLISM	KEGG_ARGININE_AND_PROLINE_METABOLISM	Details ...	47	-0.417691	-1.26824	0.177515	0.744127	0.967	3185	tags=28%, list=16%, signal=33%
KEGG_OXIDATIVE_PHOSPHORYLATION	KEGG_OXIDATIVE_PHOSPHORYLATION	Details ...	116	-0.404395	-1.26686	0.279383	0.709573	0.967	9525	tags=81%, list=46%, signal=151%
KEGG_PRIMARY_BILE_ACID_BIOSYNTHESIS	KEGG_PRIMARY_BILE_ACID_BIOSYNTHESIS	Details ...	16	-0.534628	-1.25949	0.175573	0.697891	0.97	4538	tags=50%, list=22%, signal=64%
KEGG_GLYCOLYSIS_GLUCONEOGENESIS	KEGG_GLYCOLYSIS_GLUCONEOGENESIS		60	-0.445365	-1.25847	0.174797	0.668188	0.971	6282	tags=52%, list=31%, signal=74%
KEGG_PHENYLALANINE_METABOLISM	KEGG_PHENYLALANINE_METABOLISM		17	-0.541502	-1.25291	0.195736	0.653245	0.971	3828	tags=35%, list=19%, signal=43%
KEGG_AMINOACYL_TRNA_BIOSYNTHESIS	KEGG_AMINOACYL_TRNA_BIOSYNTHESIS		37	-0.304855	-1.22698	0.230315	0.704159	0.981	9760	tags=57%, list=48%, signal=108%
KEGG_PYRUVATE_METABOLISM	KEGG_PYRUVATE_METABOLISM		38	-0.464009	-1.21217	0.267578	0.719602	0.985	7285	tags=63%, list=36%, signal=98%
KEGG_TASTE_TRANSDUCTION	KEGG_TASTE_TRANSDUCTION		43	-0.37685	-1.1806	0.237255	0.78687	0.992	7502	tags=53%, list=37%, signal=84%
KEGG_PARKINSONS_DISEASE	KEGG_PARKINSONS_DISEASE		112	-0.361568	-1.17829	0.338	0.763639	0.993	8811	tags=71%, list=43%, signal=123%
KEGG_TYPE_II_DIABETES_MELLITUS	KEGG_TYPE_II_DIABETES_MELLITUS		44	-0.357303	-1.16708	0.248408	0.770795	0.996	5032	tags=39%, list=25%, signal=51%
KEGG_NITROGEN_METABOLISM	KEGG_NITROGEN_METABOLISM		22	-0.475077	-1.15231	0.298625	0.787081	0.997	1405	tags=27%, list=7%, signal=29%
KEGG_ALZHEIMERS_DISEASE	KEGG_ALZHEIMERS_DISEASE		152	-0.313504	-1.14768	0.35098	0.772526	0.997	7344	tags=50%, list=36%, signal=77%
KEGG_GLYCOSPHINGOLIPID_BIOSYNTHESIS_LACTO_AND_NEOLACTO_SERIES	KEGG_GLYCOSPHINGOLIPID_BIOSYNTHESIS_LACTO_AND_NEOLACTO_SERIES		26	-0.398598	-1.14149	0.280412	0.763103	0.997	7448	tags=73%, list=36%, signal=115%
KEGG_CITRATE_CYCLE_TCA_CYCLE	KEGG_CITRATE_CYCLE_TCA_CYCLE		30	-0.551137	-1.13891	0.409449	0.744676	0.997	7533	tags=73%, list=37%, signal=116%
KEGG_HYPERTROPHIC_CARDIOMYOPATHY_HCM	KEGG_HYPERTROPHIC_CARDIOMYOPATHY_HCM		81	-0.317888	-1.13648	0.243952	0.72716	0.997	6221	tags=41%, list=30%, signal=58%
KEGG_HUNTINGTONS_DISEASE	KEGG_HUNTINGTONS_DISEASE		167	-0.317253	-1.13581	0.375	0.706725	0.997	8990	tags=62%, list=44%, signal=110%
KEGG_PPAR_SIGNALING_PATHWAY	KEGG_PPAR_SIGNALING_PATHWAY		66	-0.399943	-1.10716	0.336673	0.757775	0.997	3482	tags=27%, list=17%, signal=33%
KEGG_VALINE_LEUCINE_AND_ISOLEUCINE_DEGRADATION	KEGG_VALINE_LEUCINE_AND_ISOLEUCINE_DEGRADATION		44	-0.424387	-1.09066	0.420233	0.777538	0.997	8741	tags=75%, list=43%, signal=131%
KEGG_PROXIMAL_TUBULE_BICARBONATE_RECLAMATION	KEGG_PROXIMAL_TUBULE_BICARBONATE_RECLAMATION		22	-0.456128	-1.05282	0.423598	0.852898	0.999	4198	tags=41%, list=20%, signal=51%
KEGG_DRUG_METABOLISM_CYTOCHROME_P450	KEGG_DRUG_METABOLISM_CYTOCHROME_P450		58	-0.376025	-1.04524	0.396917	0.849759	0.999	6360	tags=48%, list=31%, signal=70%
KEGG_STEROID_BIOSYNTHESIS	KEGG_STEROID_BIOSYNTHESIS		15	-0.522658	-1.03585	0.469428	0.850982	1	3735	tags=47%, list=18%, signal=57%
KEGG_PEROXISOME	KEGG_PEROXISOME		77	-0.34502	-1.02617	0.453125	0.853533	1	5728	tags=39%, list=28%, signal=54%
KEGG_GALACTOSE_METABOLISM	KEGG_GALACTOSE_METABOLISM		25	-0.362841	-1.01219	0.460905	0.866843	1	6675	tags=40%, list=33%, signal=59%
KEGG_STARCH_AND_SUCROSE_METABOLISM	KEGG_STARCH_AND_SUCROSE_METABOLISM		36	-0.325369	-1.00446	0.438735	0.864484	1	6229	tags=39%, list=30%, signal=56%
KEGG_FATTY_ACID_METABOLISM	KEGG_FATTY_ACID_METABOLISM		40	-0.385071	-0.996811	0.513566	0.862297	1	9295	tags=70%, list=45%, signal=128%
KEGG_REGULATION_OF_AUTOPHAGY	KEGG_REGULATION_OF_AUTOPHAGY		32	-0.263966	-0.985815	0.469136	0.869876	1	9578	tags=53%, list=47%, signal=100%
KEGG_PENTOSE_PHOSPHATE_PATHWAY	KEGG_PENTOSE_PHOSPHATE_PATHWAY		26	-0.396653	-0.978354	0.541426	0.868415	1	3330	tags=23%, list=16%, signal=28%
KEGG_BETA_ALANINE_METABOLISM	KEGG_BETA_ALANINE_METABOLISM		22	-0.375392	-0.958225	0.539216	0.896919	1	1291	tags=14%, list=6%, signal=15%
KEGG_DILATED_CARDIOMYOPATHY	KEGG_DILATED_CARDIOMYOPATHY		88	-0.258189	-0.95392	0.536585	0.887063	1	5928	tags=35%, list=29%, signal=49%
KEGG_GLYCEROLIPID_METABOLISM	KEGG_GLYCEROLIPID_METABOLISM		48	-0.312241	-0.949116	0.558468	0.878836	1	3719	tags=25%, list=18%, signal=30%
KEGG_PENTOSE_AND_GLUCURONATE_INTERCONVERSIONS	KEGG_PENTOSE_AND_GLUCURONATE_INTERCONVERSIONS		16	-0.31784	-0.941635	0.544885	0.876519	1	7288	tags=50%, list=36%, signal=78%
KEGG_PROPANOATE_METABOLISM	KEGG_PROPANOATE_METABOLISM		32	-0.367066	-0.93548	0.579256	0.872053	1	8504	tags=63%, list=42%, signal=107%
KEGG_ABC_TRANSPORTERS	KEGG_ABC_TRANSPORTERS		42	-0.259281	-0.931246	0.590726	0.863974	1	4432	tags=29%, list=22%, signal=36%
KEGG_GLYCOSAMINOGLYCAN_DEGRADATION	KEGG_GLYCOSAMINOGLYCAN_DEGRADATION		20	-0.373819	-0.925606	0.56746	0.859211	1	151	tags=10%, list=1%, signal=10%
KEGG_TRYPTOPHAN_METABOLISM	KEGG_TRYPTOPHAN_METABOLISM		39	-0.320391	-0.912941	0.626894	0.868623	1	5826	tags=33%, list=28%, signal=46%
KEGG_HEDGEHOG_SIGNALING_PATHWAY	KEGG_HEDGEHOG_SIGNALING_PATHWAY		53	-0.26523	-0.8923	0.610778	0.895242	1	5950	tags=38%, list=29%, signal=53%
KEGG_MAPK_SIGNALING_PATHWAY	KEGG_MAPK_SIGNALING_PATHWAY		254	-0.231551	-0.890403	0.617063	0.882525	1	5478	tags=32%, list=27%, signal=44%
KEGG_ALANINE_ASPARTATE_AND_GLUTAMATE_METABOLISM	KEGG_ALANINE_ASPARTATE_AND_GLUTAMATE_METABOLISM		32	-0.313073	-0.86632	0.664671	0.916687	1	838	tags=13%, list=4%, signal=13%
KEGG_ALDOSTERONE_REGULATED_SODIUM_REABSORPTION	KEGG_ALDOSTERONE_REGULATED_SODIUM_REABSORPTION		41	-0.240673	-0.858169	0.743327	0.916164	1	4587	tags=29%, list=22%, signal=38%
KEGG_RENIN_ANGIOTENSIN_SYSTEM	KEGG_RENIN_ANGIOTENSIN_SYSTEM		17	-0.33699	-0.838629	0.692913	0.94008	1	965	tags=12%, list=5%, signal=12%
KEGG_PANTOTHENATE_AND_COA_BIOSYNTHESIS	KEGG_PANTOTHENATE_AND_COA_BIOSYNTHESIS		16	-0.308454	-0.828701	0.70297	0.941912	1	7690	tags=44%, list=38%, signal=70%
KEGG_MELANOGENESIS	KEGG_MELANOGENESIS		96	-0.212128	-0.828551	0.820926	0.926158	1	1791	tags=14%, list=9%, signal=15%
KEGG_VASCULAR_SMOOTH_MUSCLE_CONTRACTION	KEGG_VASCULAR_SMOOTH_MUSCLE_CONTRACTION		106	-0.232	-0.819055	0.728543	0.9289	1	3960	tags=18%, list=19%, signal=22%
KEGG_AMYOTROPHIC_LATERAL_SCLEROSIS_ALS	KEGG_AMYOTROPHIC_LATERAL_SCLEROSIS_ALS		51	-0.235335	-0.804547	0.736948	0.941029	1	5068	tags=25%, list=25%, signal=34%
KEGG_JAK_STAT_SIGNALING_PATHWAY	KEGG_JAK_STAT_SIGNALING_PATHWAY		148	-0.239411	-0.804414	0.788583	0.926118	1	4168	tags=26%, list=20%, signal=33%
KEGG_GNRH_SIGNALING_PATHWAY	KEGG_GNRH_SIGNALING_PATHWAY		92	-0.209278	-0.788454	0.785433	0.939946	1	4974	tags=24%, list=24%, signal=31%
KEGG_PORPHYRIN_AND_CHLOROPHYLL_METABOLISM	KEGG_PORPHYRIN_AND_CHLOROPHYLL_METABOLISM		29	-0.23791	-0.786966	0.787938	0.927898	1	6839	tags=45%, list=33%, signal=67%
KEGG_FRUCTOSE_AND_MANNOSE_METABOLISM	KEGG_FRUCTOSE_AND_MANNOSE_METABOLISM		33	-0.284853	-0.78309	0.731569	0.919894	1	6718	tags=36%, list=33%, signal=54%
KEGG_LONG_TERM_POTENTIATION	KEGG_LONG_TERM_POTENTIATION		67	-0.194015	-0.761422	0.825397	0.940452	1	5013	tags=25%, list=24%, signal=33%
KEGG_INSULIN_SIGNALING_PATHWAY	KEGG_INSULIN_SIGNALING_PATHWAY		134	-0.204136	-0.721866	0.843373	0.986683	1	2821	tags=13%, list=14%, signal=15%
KEGG_ADIPOCYTOKINE_SIGNALING_PATHWAY	KEGG_ADIPOCYTOKINE_SIGNALING_PATHWAY		66	-0.217194	-0.721855	0.924152	0.972238	1	4783	tags=21%, list=23%, signal=28%
KEGG_SYSTEMIC_LUPUS_ERYTHEMATOSUS	KEGG_SYSTEMIC_LUPUS_ERYTHEMATOSUS		94	-0.26946	-0.721583	0.832998	0.958558	1	4719	tags=34%, list=23%, signal=44%
KEGG_CYTOKINE_CYTOKINE_RECEPTOR_INTERACTION	KEGG_CYTOKINE_CYTOKINE_RECEPTOR_INTERACTION		245	-0.273725	-0.717185	0.837259	0.950817	1	4307	tags=32%, list=21%, signal=40%
KEGG_BASAL_CELL_CARCINOMA	KEGG_BASAL_CELL_CARCINOMA		52	-0.201422	-0.715419	0.941292	0.939842	1	3011	tags=19%, list=15%, signal=22%
KEGG_LYSINE_DEGRADATION	KEGG_LYSINE_DEGRADATION		44	-0.228421	-0.700572	0.815939	0.948277	1	936	tags=7%, list=5%, signal=7%
KEGG_COMPLEMENT_AND_COAGULATION_CASCADES	KEGG_COMPLEMENT_AND_COAGULATION_CASCADES		67	-0.249337	-0.677701	0.910359	0.964006	1	2414	tags=21%, list=12%, signal=24%
KEGG_LONG_TERM_DEPRESSION	KEGG_LONG_TERM_DEPRESSION		64	-0.163372	-0.667719	0.972332	0.961886	1	8508	tags=41%, list=42%, signal=69%
KEGG_GLYCOSAMINOGLYCAN_BIOSYNTHESIS_HEPARAN_SULFATE	KEGG_GLYCOSAMINOGLYCAN_BIOSYNTHESIS_HEPARAN_SULFATE		26	-0.212754	-0.659914	0.928709	0.957238	1	5588	tags=35%, list=27%, signal=48%
KEGG_GLYCINE_SERINE_AND_THREONINE_METABOLISM	KEGG_GLYCINE_SERINE_AND_THREONINE_METABOLISM		31	-0.248127	-0.65597	0.882353	0.949081	1	6264	tags=42%, list=31%, signal=60%
KEGG_OOCYTE_MEIOSIS	KEGG_OOCYTE_MEIOSIS		107	-0.175956	-0.629157	0.916318	0.96272	1	738	tags=7%, list=4%, signal=7%
KEGG_NOD_LIKE_RECEPTOR_SIGNALING_PATHWAY	KEGG_NOD_LIKE_RECEPTOR_SIGNALING_PATHWAY		60	-0.265196	-0.61974	0.915638	0.958092	1	2303	tags=17%, list=11%, signal=19%
KEGG_ONE_CARBON_POOL_BY_FOLATE	KEGG_ONE_CARBON_POOL_BY_FOLATE		16	-0.196613	-0.619332	0.948025	0.946357	1	5490	tags=25%, list=27%, signal=34%
KEGG_RIBOFLAVIN_METABOLISM	KEGG_RIBOFLAVIN_METABOLISM		16	-0.209843	-0.594463	0.956262	0.954812	1	7001	tags=38%, list=34%, signal=57%
KEGG_SPHINGOLIPID_METABOLISM	KEGG_SPHINGOLIPID_METABOLISM		34	-0.144374	-0.51093	1	0.987858	1	1465	tags=9%, list=7%, signal=9%
KEGG_VEGF_SIGNALING_PATHWAY	KEGG_VEGF_SIGNALING_PATHWAY		70	-0.144987	-0.441056	0.997951	0.992044	1	4589	tags=19%, list=22%, signal=24%

## Sheet: Infant_lncRNA_L
NAME	GS<br> follow link to MSigDB	GS DETAILS	SIZE	ES	NES	NOM p-val	FDR q-val	FWER p-val	RANK AT MAX	LEADING EDGE
KEGG_SPLICEOSOME	KEGG_SPLICEOSOME	Details ...	114	0.544979	1.61317	0.0653061	1	0.457	6316	tags=65%, list=31%, signal=93%
KEGG_RIBOSOME	KEGG_RIBOSOME	Details ...	69	0.436918	1.51779	0.126016	1	0.695	7661	tags=80%, list=37%, signal=127%
KEGG_SNARE_INTERACTIONS_IN_VESICULAR_TRANSPORT	KEGG_SNARE_INTERACTIONS_IN_VESICULAR_TRANSPORT	Details ...	37	0.510401	1.461	0.117043	1	0.794	4922	tags=49%, list=24%, signal=64%
KEGG_RNA_DEGRADATION	KEGG_RNA_DEGRADATION	Details ...	57	0.434667	1.45649	0.110887	1	0.802	5518	tags=51%, list=27%, signal=69%
KEGG_UBIQUITIN_MEDIATED_PROTEOLYSIS	KEGG_UBIQUITIN_MEDIATED_PROTEOLYSIS	Details ...	129	0.392626	1.44134	0.093254	1	0.828	5613	tags=45%, list=27%, signal=62%
KEGG_ADHERENS_JUNCTION	KEGG_ADHERENS_JUNCTION	Details ...	71	0.422247	1.37402	0.106695	1	0.906	4957	tags=45%, list=24%, signal=59%
KEGG_VIRAL_MYOCARDITIS	KEGG_VIRAL_MYOCARDITIS	Details ...	65	0.538173	1.25183	0.240481	1	0.968	3451	tags=49%, list=17%, signal=59%
KEGG_PATHOGENIC_ESCHERICHIA_COLI_INFECTION	KEGG_PATHOGENIC_ESCHERICHIA_COLI_INFECTION	Details ...	51	0.482386	1.24582	0.26494	1	0.976	4467	tags=51%, list=22%, signal=65%
KEGG_PANCREATIC_CANCER	KEGG_PANCREATIC_CANCER	Details ...	69	0.43087	1.23572	0.262	1	0.977	5820	tags=43%, list=28%, signal=61%
KEGG_BASAL_TRANSCRIPTION_FACTORS	KEGG_BASAL_TRANSCRIPTION_FACTORS	Details ...	32	0.428681	1.22817	0.249004	1	0.979	6359	tags=63%, list=31%, signal=90%
KEGG_NUCLEOTIDE_EXCISION_REPAIR	KEGG_NUCLEOTIDE_EXCISION_REPAIR	Details ...	43	0.399404	1.21603	0.283168	1	0.981	4770	tags=42%, list=23%, signal=54%
KEGG_FC_GAMMA_R_MEDIATED_PHAGOCYTOSIS	KEGG_FC_GAMMA_R_MEDIATED_PHAGOCYTOSIS	Details ...	93	0.466125	1.19329	0.328629	1	0.985	3470	tags=34%, list=17%, signal=41%
KEGG_CELL_CYCLE	KEGG_CELL_CYCLE	Details ...	122	0.426212	1.1847	0.307692	1	0.988	4943	tags=44%, list=24%, signal=58%
KEGG_DNA_REPLICATION	KEGG_DNA_REPLICATION	Details ...	36	0.505631	1.11507	0.423077	1	0.996	5606	tags=58%, list=27%, signal=80%
KEGG_MISMATCH_REPAIR	KEGG_MISMATCH_REPAIR	Details ...	22	0.449068	1.0953	0.403194	1	0.997	6831	tags=59%, list=33%, signal=89%
KEGG_SELENOAMINO_ACID_METABOLISM	KEGG_SELENOAMINO_ACID_METABOLISM	Details ...	25	0.313491	1.09423	0.315565	1	0.997	3432	tags=24%, list=17%, signal=29%
KEGG_PROSTATE_CANCER	KEGG_PROSTATE_CANCER	Details ...	89	0.323167	1.08525	0.375246	1	0.997	3103	tags=26%, list=15%, signal=30%
KEGG_PRIMARY_IMMUNODEFICIENCY	KEGG_PRIMARY_IMMUNODEFICIENCY	Details ...	35	0.623442	1.08344	0.439216	1	0.997	2989	tags=54%, list=15%, signal=63%
KEGG_ENDOMETRIAL_CANCER	KEGG_ENDOMETRIAL_CANCER	Details ...	52	0.37371	1.07929	0.366109	1	0.999	3103	tags=21%, list=15%, signal=25%
KEGG_CELL_ADHESION_MOLECULES_CAMS	KEGG_CELL_ADHESION_MOLECULES_CAMS	Details ...	128	0.412889	1.07654	0.408284	1	0.999	3627	tags=41%, list=18%, signal=49%
KEGG_GLYCOSAMINOGLYCAN_BIOSYNTHESIS_KERATAN_SULFATE	KEGG_GLYCOSAMINOGLYCAN_BIOSYNTHESIS_KERATAN_SULFATE		15	0.375776	1.07366	0.362105	1	0.999	3953	tags=33%, list=19%, signal=41%
KEGG_CHRONIC_MYELOID_LEUKEMIA	KEGG_CHRONIC_MYELOID_LEUKEMIA		72	0.353554	1.06838	0.395062	1	1	5826	tags=43%, list=28%, signal=60%
KEGG_ECM_RECEPTOR_INTERACTION	KEGG_ECM_RECEPTOR_INTERACTION		81	0.344484	1.06627	0.381503	1	1	2914	tags=31%, list=14%, signal=36%
KEGG_ACUTE_MYELOID_LEUKEMIA	KEGG_ACUTE_MYELOID_LEUKEMIA		56	0.382267	1.05636	0.410714	1	1	4821	tags=38%, list=24%, signal=49%
KEGG_MTOR_SIGNALING_PATHWAY	KEGG_MTOR_SIGNALING_PATHWAY		50	0.328225	1.04126	0.419355	1	1	5129	tags=36%, list=25%, signal=48%
KEGG_PROTEIN_EXPORT	KEGG_PROTEIN_EXPORT		23	0.320289	1.03605	0.424603	1	1	12090	tags=96%, list=59%, signal=233%
KEGG_N_GLYCAN_BIOSYNTHESIS	KEGG_N_GLYCAN_BIOSYNTHESIS		44	0.308543	1.03334	0.436255	1	1	3953	tags=27%, list=19%, signal=34%
KEGG_B_CELL_RECEPTOR_SIGNALING_PATHWAY	KEGG_B_CELL_RECEPTOR_SIGNALING_PATHWAY		74	0.479365	1.02536	0.504912	1	1	3300	tags=39%, list=16%, signal=47%
KEGG_ALLOGRAFT_REJECTION	KEGG_ALLOGRAFT_REJECTION		33	0.555495	1.02036	0.501984	1	1	3595	tags=64%, list=18%, signal=77%
KEGG_TGF_BETA_SIGNALING_PATHWAY	KEGG_TGF_BETA_SIGNALING_PATHWAY		80	0.312206	1.01974	0.419162	1	1	2892	tags=26%, list=14%, signal=30%
KEGG_BLADDER_CANCER	KEGG_BLADDER_CANCER		40	0.380002	1.01823	0.439759	1	1	4167	tags=35%, list=20%, signal=44%
KEGG_MELANOMA	KEGG_MELANOMA		71	0.290381	1.01539	0.414433	1	1	2584	tags=21%, list=13%, signal=24%
KEGG_AXON_GUIDANCE	KEGG_AXON_GUIDANCE		128	0.244558	1.00704	0.458333	1	1	2454	tags=19%, list=12%, signal=21%
KEGG_ENDOCYTOSIS	KEGG_ENDOCYTOSIS		171	0.271204	0.97356	0.498986	1	1	4490	tags=32%, list=22%, signal=40%
KEGG_LEUKOCYTE_TRANSENDOTHELIAL_MIGRATION	KEGG_LEUKOCYTE_TRANSENDOTHELIAL_MIGRATION		113	0.376317	0.965931	0.547431	1	1	2952	tags=29%, list=14%, signal=34%
KEGG_COLORECTAL_CANCER	KEGG_COLORECTAL_CANCER		61	0.324237	0.960858	0.509128	1	1	4882	tags=36%, list=24%, signal=47%
KEGG_RNA_POLYMERASE	KEGG_RNA_POLYMERASE		28	0.266719	0.96046	0.533333	1	1	15027	tags=100%, list=73%, signal=375%
KEGG_ANTIGEN_PROCESSING_AND_PRESENTATION	KEGG_ANTIGEN_PROCESSING_AND_PRESENTATION		73	0.381577	0.945101	0.544747	1	1	3451	tags=34%, list=17%, signal=41%
KEGG_T_CELL_RECEPTOR_SIGNALING_PATHWAY	KEGG_T_CELL_RECEPTOR_SIGNALING_PATHWAY		107	0.397141	0.945041	0.551456	1	1	3165	tags=33%, list=15%, signal=38%
KEGG_TYPE_I_DIABETES_MELLITUS	KEGG_TYPE_I_DIABETES_MELLITUS		39	0.466749	0.929637	0.586614	1	1	3595	tags=54%, list=18%, signal=65%
KEGG_THYROID_CANCER	KEGG_THYROID_CANCER		29	0.358546	0.927968	0.564777	1	1	4759	tags=41%, list=23%, signal=54%
KEGG_BASE_EXCISION_REPAIR	KEGG_BASE_EXCISION_REPAIR		32	0.355817	0.925241	0.548	1	1	4727	tags=34%, list=23%, signal=45%
KEGG_NOTCH_SIGNALING_PATHWAY	KEGG_NOTCH_SIGNALING_PATHWAY		46	0.292402	0.918079	0.541414	1	1	3838	tags=30%, list=19%, signal=37%
KEGG_GAP_JUNCTION	KEGG_GAP_JUNCTION		86	0.253343	0.917155	0.576402	1	1	3826	tags=27%, list=19%, signal=33%
KEGG_REGULATION_OF_ACTIN_CYTOSKELETON	KEGG_REGULATION_OF_ACTIN_CYTOSKELETON		209	0.240335	0.909276	0.572549	1	1	2639	tags=19%, list=13%, signal=21%
KEGG_WNT_SIGNALING_PATHWAY	KEGG_WNT_SIGNALING_PATHWAY		145	0.228182	0.903381	0.61807	1	1	2612	tags=19%, list=13%, signal=21%
KEGG_FOCAL_ADHESION	KEGG_FOCAL_ADHESION		195	0.253133	0.894775	0.572254	1	1	3672	tags=25%, list=18%, signal=30%
KEGG_SMALL_CELL_LUNG_CANCER	KEGG_SMALL_CELL_LUNG_CANCER		84	0.257785	0.894135	0.605578	1	1	4926	tags=36%, list=24%, signal=47%
KEGG_NON_SMALL_CELL_LUNG_CANCER	KEGG_NON_SMALL_CELL_LUNG_CANCER		54	0.32653	0.893668	0.591633	1	1	3145	tags=24%, list=15%, signal=28%
KEGG_PATHWAYS_IN_CANCER	KEGG_PATHWAYS_IN_CANCER		318	0.234886	0.882093	0.658385	1	1	3762	tags=26%, list=18%, signal=31%
KEGG_AUTOIMMUNE_THYROID_DISEASE	KEGG_AUTOIMMUNE_THYROID_DISEASE		46	0.393198	0.878887	0.616858	1	1	3451	tags=41%, list=17%, signal=50%
KEGG_PROGESTERONE_MEDIATED_OOCYTE_MATURATION	KEGG_PROGESTERONE_MEDIATED_OOCYTE_MATURATION		83	0.261663	0.874003	0.648111	1	1	2584	tags=18%, list=13%, signal=21%
KEGG_INOSITOL_PHOSPHATE_METABOLISM	KEGG_INOSITOL_PHOSPHATE_METABOLISM		54	0.238038	0.857174	0.646943	1	1	2196	tags=20%, list=11%, signal=23%
KEGG_HEMATOPOIETIC_CELL_LINEAGE	KEGG_HEMATOPOIETIC_CELL_LINEAGE		83	0.41216	0.854971	0.651485	1	1	1405	tags=28%, list=7%, signal=30%
KEGG_APOPTOSIS	KEGG_APOPTOSIS		86	0.303006	0.854415	0.631683	1	1	4927	tags=40%, list=24%, signal=52%
KEGG_NATURAL_KILLER_CELL_MEDIATED_CYTOTOXICITY	KEGG_NATURAL_KILLER_CELL_MEDIATED_CYTOTOXICITY		127	0.341964	0.85385	0.646	1	1	3692	tags=35%, list=18%, signal=43%
KEGG_LEISHMANIA_INFECTION	KEGG_LEISHMANIA_INFECTION		67	0.401314	0.853393	0.662745	1	1	3656	tags=42%, list=18%, signal=51%
KEGG_O_GLYCAN_BIOSYNTHESIS	KEGG_O_GLYCAN_BIOSYNTHESIS		26	0.29098	0.849922	0.670611	1	1	1495	tags=15%, list=7%, signal=17%
KEGG_NEUROTROPHIN_SIGNALING_PATHWAY	KEGG_NEUROTROPHIN_SIGNALING_PATHWAY		123	0.251904	0.848867	0.628231	0.992538	1	5115	tags=33%, list=25%, signal=44%
KEGG_FC_EPSILON_RI_SIGNALING_PATHWAY	KEGG_FC_EPSILON_RI_SIGNALING_PATHWAY		73	0.318321	0.848354	0.628684	0.977128	1	3300	tags=27%, list=16%, signal=33%
KEGG_INTESTINAL_IMMUNE_NETWORK_FOR_IGA_PRODUCTION	KEGG_INTESTINAL_IMMUNE_NETWORK_FOR_IGA_PRODUCTION		44	0.435333	0.84512	0.66996	0.968038	1	1446	tags=34%, list=7%, signal=37%
KEGG_EPITHELIAL_CELL_SIGNALING_IN_HELICOBACTER_PYLORI_INFECTION	KEGG_EPITHELIAL_CELL_SIGNALING_IN_HELICOBACTER_PYLORI_INFECTION		66	0.285236	0.833315	0.672691	0.97678	1	3374	tags=26%, list=16%, signal=31%
KEGG_RENAL_CELL_CARCINOMA	KEGG_RENAL_CELL_CARCINOMA		69	0.238051	0.81663	0.711693	0.993117	1	4871	tags=30%, list=24%, signal=40%
KEGG_GRAFT_VERSUS_HOST_DISEASE	KEGG_GRAFT_VERSUS_HOST_DISEASE		35	0.421927	0.80664	0.707843	0.996063	1	3451	tags=54%, list=17%, signal=65%
KEGG_ASTHMA	KEGG_ASTHMA		26	0.39769	0.799251	0.744762	0.995004	1	2668	tags=38%, list=13%, signal=44%
KEGG_PURINE_METABOLISM	KEGG_PURINE_METABOLISM		148	0.192738	0.798087	0.808765	0.98222	1	4277	tags=26%, list=21%, signal=33%
KEGG_DORSO_VENTRAL_AXIS_FORMATION	KEGG_DORSO_VENTRAL_AXIS_FORMATION		23	0.227287	0.793334	0.710983	0.976521	1	1923	tags=13%, list=9%, signal=14%
KEGG_ARRHYTHMOGENIC_RIGHT_VENTRICULAR_CARDIOMYOPATHY_ARVC	KEGG_ARRHYTHMOGENIC_RIGHT_VENTRICULAR_CARDIOMYOPATHY_ARVC		72	0.213732	0.791362	0.888	0.965339	1	1993	tags=17%, list=10%, signal=18%
KEGG_P53_SIGNALING_PATHWAY	KEGG_P53_SIGNALING_PATHWAY		66	0.28732	0.791036	0.749503	0.952096	1	4530	tags=41%, list=22%, signal=52%
KEGG_PRION_DISEASES	KEGG_PRION_DISEASES		34	0.32786	0.783903	0.788235	0.952022	1	3754	tags=41%, list=18%, signal=50%
KEGG_PHOSPHATIDYLINOSITOL_SIGNALING_SYSTEM	KEGG_PHOSPHATIDYLINOSITOL_SIGNALING_SYSTEM		74	0.237002	0.777091	0.714571	0.950416	1	2461	tags=20%, list=12%, signal=23%
KEGG_GLYCEROPHOSPHOLIPID_METABOLISM	KEGG_GLYCEROPHOSPHOLIPID_METABOLISM		70	0.212813	0.770621	0.853755	0.94865	1	1839	tags=13%, list=9%, signal=14%
KEGG_NICOTINATE_AND_NICOTINAMIDE_METABOLISM	KEGG_NICOTINATE_AND_NICOTINAMIDE_METABOLISM		21	0.272729	0.75255	0.859719	0.964804	1	1822	tags=24%, list=9%, signal=26%
KEGG_CHEMOKINE_SIGNALING_PATHWAY	KEGG_CHEMOKINE_SIGNALING_PATHWAY		180	0.3017	0.747687	0.723529	0.9597	1	3754	tags=32%, list=18%, signal=39%
KEGG_AMINO_SUGAR_AND_NUCLEOTIDE_SUGAR_METABOLISM	KEGG_AMINO_SUGAR_AND_NUCLEOTIDE_SUGAR_METABOLISM		42	0.262363	0.737097	0.811741	0.963014	1	4285	tags=31%, list=21%, signal=39%
KEGG_LYSOSOME	KEGG_LYSOSOME		114	0.286193	0.727887	0.723108	0.964756	1	4650	tags=32%, list=23%, signal=42%
KEGG_TOLL_LIKE_RECEPTOR_SIGNALING_PATHWAY	KEGG_TOLL_LIKE_RECEPTOR_SIGNALING_PATHWAY		96	0.278004	0.722877	0.79572	0.959957	1	3692	tags=30%, list=18%, signal=37%
KEGG_ERBB_SIGNALING_PATHWAY	KEGG_ERBB_SIGNALING_PATHWAY		87	0.190615	0.714774	0.859184	0.9595	1	5116	tags=28%, list=25%, signal=37%
KEGG_PYRIMIDINE_METABOLISM	KEGG_PYRIMIDINE_METABOLISM		90	0.205337	0.705595	0.814741	0.96068	1	3529	tags=20%, list=17%, signal=24%
KEGG_GLYCOSAMINOGLYCAN_BIOSYNTHESIS_CHONDROITIN_SULFATE	KEGG_GLYCOSAMINOGLYCAN_BIOSYNTHESIS_CHONDROITIN_SULFATE		21	0.264958	0.704782	0.824903	0.949814	1	4153	tags=38%, list=20%, signal=48%
KEGG_CYSTEINE_AND_METHIONINE_METABOLISM	KEGG_CYSTEINE_AND_METHIONINE_METABOLISM		34	0.195463	0.696392	0.944915	0.949097	1	3432	tags=21%, list=17%, signal=25%
KEGG_ETHER_LIPID_METABOLISM	KEGG_ETHER_LIPID_METABOLISM		28	0.222205	0.690198	0.930556	0.944996	1	219	tags=7%, list=1%, signal=7%
KEGG_GLIOMA	KEGG_GLIOMA		63	0.200978	0.672814	0.866279	0.954732	1	5115	tags=30%, list=25%, signal=40%
KEGG_CYTOSOLIC_DNA_SENSING_PATHWAY	KEGG_CYTOSOLIC_DNA_SENSING_PATHWAY		51	0.261924	0.667863	0.867446	0.949187	1	4442	tags=33%, list=22%, signal=42%
KEGG_VASOPRESSIN_REGULATED_WATER_REABSORPTION	KEGG_VASOPRESSIN_REGULATED_WATER_REABSORPTION		44	0.202089	0.660294	0.851485	0.946244	1	4035	tags=25%, list=20%, signal=31%
KEGG_PROTEASOME	KEGG_PROTEASOME		41	0.230097	0.640428	0.801217	0.954852	1	1961	tags=10%, list=10%, signal=11%
KEGG_TIGHT_JUNCTION	KEGG_TIGHT_JUNCTION		129	0.146837	0.587072	0.983871	0.988777	1	5088	tags=28%, list=25%, signal=37%
KEGG_VIBRIO_CHOLERAE_INFECTION	KEGG_VIBRIO_CHOLERAE_INFECTION		52	0.195418	0.581174	0.92	0.982106	1	2713	tags=15%, list=13%, signal=18%
KEGG_RIG_I_LIKE_RECEPTOR_SIGNALING_PATHWAY	KEGG_RIG_I_LIKE_RECEPTOR_SIGNALING_PATHWAY		68	0.155171	0.530592	0.988095	0.998996	1	3722	tags=21%, list=18%, signal=25%
KEGG_GLYCOSYLPHOSPHATIDYLINOSITOL_GPI_ANCHOR_BIOSYNTHESIS	KEGG_GLYCOSYLPHOSPHATIDYLINOSITOL_GPI_ANCHOR_BIOSYNTHESIS		24	0.167378	0.525646	0.986275	0.990102	1	6399	tags=46%, list=31%, signal=67%
KEGG_HOMOLOGOUS_RECOMBINATION	KEGG_HOMOLOGOUS_RECOMBINATION		28	0.154771	0.479653	0.994083	0.994649	1	17317	tags=100%, list=85%, signal=646%
KEGG_GLUTATHIONE_METABOLISM	KEGG_GLUTATHIONE_METABOLISM		47	0.173446	0.460725	0.995798	0.988566	1	3060	tags=17%, list=15%, signal=20%

## Sheet: Infant_mRNA_H
NAME	GS<br> follow link to MSigDB	GS DETAILS	SIZE	ES	NES	NOM p-val	FDR q-val	FWER p-val	RANK AT MAX	LEADING EDGE
KEGG_CARDIAC_MUSCLE_CONTRACTION	KEGG_CARDIAC_MUSCLE_CONTRACTION	Details ...	72	0.520647	1.6193	0.02079	0.871477	0.437	5858	tags=65%, list=29%, signal=91%
KEGG_BUTANOATE_METABOLISM	KEGG_BUTANOATE_METABOLISM	Details ...	33	0.611607	1.54914	0.0286885	0.894824	0.609	6211	tags=73%, list=30%, signal=104%
KEGG_VALINE_LEUCINE_AND_ISOLEUCINE_DEGRADATION	KEGG_VALINE_LEUCINE_AND_ISOLEUCINE_DEGRADATION	Details ...	44	0.545557	1.45809	0.131687	1	0.803	6131	tags=68%, list=30%, signal=97%
KEGG_HUNTINGTONS_DISEASE	KEGG_HUNTINGTONS_DISEASE	Details ...	167	0.39266	1.42165	0.120833	1	0.85	6505	tags=49%, list=32%, signal=70%
KEGG_METABOLISM_OF_XENOBIOTICS_BY_CYTOCHROME_P450	KEGG_METABOLISM_OF_XENOBIOTICS_BY_CYTOCHROME_P450	Details ...	55	0.516112	1.41991	0.0569106	1	0.853	6197	tags=55%, list=30%, signal=78%
KEGG_PARKINSONS_DISEASE	KEGG_PARKINSONS_DISEASE	Details ...	112	0.415729	1.41035	0.147122	0.920166	0.868	7818	tags=64%, list=38%, signal=103%
KEGG_OXIDATIVE_PHOSPHORYLATION	KEGG_OXIDATIVE_PHOSPHORYLATION	Details ...	116	0.438984	1.40445	0.157233	0.819025	0.879	7809	tags=68%, list=38%, signal=109%
KEGG_CITRATE_CYCLE_TCA_CYCLE	KEGG_CITRATE_CYCLE_TCA_CYCLE	Details ...	30	0.661004	1.38209	0.130901	0.829174	0.904	3851	tags=63%, list=19%, signal=78%
KEGG_OLFACTORY_TRANSDUCTION	KEGG_OLFACTORY_TRANSDUCTION	Details ...	110	0.475316	1.37026	0.108787	0.794907	0.915	7672	tags=71%, list=37%, signal=113%
KEGG_PRIMARY_BILE_ACID_BIOSYNTHESIS	KEGG_PRIMARY_BILE_ACID_BIOSYNTHESIS	Details ...	16	0.574013	1.3458	0.0917969	0.827577	0.939	3804	tags=50%, list=19%, signal=61%
KEGG_BETA_ALANINE_METABOLISM	KEGG_BETA_ALANINE_METABOLISM	Details ...	22	0.499651	1.32354	0.168986	0.850807	0.949	6324	tags=59%, list=31%, signal=85%
KEGG_PYRUVATE_METABOLISM	KEGG_PYRUVATE_METABOLISM	Details ...	38	0.503921	1.3135	0.204255	0.823784	0.954	6414	tags=58%, list=31%, signal=84%
KEGG_TYROSINE_METABOLISM	KEGG_TYROSINE_METABOLISM	Details ...	42	0.482998	1.31259	0.130879	0.764427	0.956	6421	tags=57%, list=31%, signal=83%
KEGG_RETINOL_METABOLISM	KEGG_RETINOL_METABOLISM	Details ...	46	0.496973	1.31134	0.103734	0.713732	0.957	6124	tags=59%, list=30%, signal=84%
KEGG_ALZHEIMERS_DISEASE	KEGG_ALZHEIMERS_DISEASE	Details ...	152	0.348667	1.29639	0.190372	0.719985	0.961	6231	tags=49%, list=30%, signal=70%
KEGG_FATTY_ACID_METABOLISM	KEGG_FATTY_ACID_METABOLISM	Details ...	40	0.495431	1.29139	0.215933	0.691567	0.962	6131	tags=60%, list=30%, signal=85%
KEGG_PPAR_SIGNALING_PATHWAY	KEGG_PPAR_SIGNALING_PATHWAY	Details ...	66	0.462531	1.29058	0.143763	0.653403	0.962	4557	tags=36%, list=22%, signal=47%
KEGG_GLYOXYLATE_AND_DICARBOXYLATE_METABOLISM	KEGG_GLYOXYLATE_AND_DICARBOXYLATE_METABOLISM	Details ...	16	0.505017	1.28856	0.149893	0.623285	0.964	7237	tags=75%, list=35%, signal=116%
KEGG_LINOLEIC_ACID_METABOLISM	KEGG_LINOLEIC_ACID_METABOLISM	Details ...	23	0.538831	1.28621	0.149402	0.597469	0.965	5992	tags=57%, list=29%, signal=80%
KEGG_NEUROACTIVE_LIGAND_RECEPTOR_INTERACTION	KEGG_NEUROACTIVE_LIGAND_RECEPTOR_INTERACTION	Details ...	262	0.366901	1.28476	0.138776	0.571758	0.966	6674	tags=56%, list=33%, signal=82%
KEGG_PROXIMAL_TUBULE_BICARBONATE_RECLAMATION	KEGG_PROXIMAL_TUBULE_BICARBONATE_RECLAMATION		22	0.544235	1.27385	0.183673	0.576017	0.971	3047	tags=41%, list=15%, signal=48%
KEGG_PEROXISOME	KEGG_PEROXISOME		77	0.410379	1.24867	0.241597	0.614791	0.982	6168	tags=48%, list=30%, signal=68%
KEGG_DILATED_CARDIOMYOPATHY	KEGG_DILATED_CARDIOMYOPATHY		88	0.338006	1.24526	0.105376	0.597098	0.982	3483	tags=28%, list=17%, signal=34%
KEGG_HYPERTROPHIC_CARDIOMYOPATHY_HCM	KEGG_HYPERTROPHIC_CARDIOMYOPATHY_HCM		81	0.346268	1.23648	0.122538	0.594598	0.985	3483	tags=30%, list=17%, signal=36%
KEGG_PROPANOATE_METABOLISM	KEGG_PROPANOATE_METABOLISM		32	0.474096	1.23041	0.294479	0.585342	0.985	7675	tags=66%, list=37%, signal=105%
KEGG_PHENYLALANINE_METABOLISM	KEGG_PHENYLALANINE_METABOLISM		17	0.520982	1.22862	0.243028	0.567469	0.985	6724	tags=65%, list=33%, signal=96%
KEGG_ARACHIDONIC_ACID_METABOLISM	KEGG_ARACHIDONIC_ACID_METABOLISM		50	0.419101	1.21035	0.155738	0.588934	0.986	4353	tags=40%, list=21%, signal=51%
KEGG_MATURITY_ONSET_DIABETES_OF_THE_YOUNG	KEGG_MATURITY_ONSET_DIABETES_OF_THE_YOUNG		23	0.463006	1.20861	0.286275	0.572464	0.986	5785	tags=74%, list=28%, signal=103%
KEGG_DRUG_METABOLISM_OTHER_ENZYMES	KEGG_DRUG_METABOLISM_OTHER_ENZYMES		37	0.361297	1.19676	0.194969	0.579845	0.989	7484	tags=57%, list=37%, signal=89%
KEGG_GLYCOLYSIS_GLUCONEOGENESIS	KEGG_GLYCOLYSIS_GLUCONEOGENESIS		60	0.420259	1.19628	0.22479	0.561422	0.989	6414	tags=58%, list=31%, signal=85%
KEGG_STEROID_HORMONE_BIOSYNTHESIS	KEGG_STEROID_HORMONE_BIOSYNTHESIS		41	0.473214	1.17901	0.256	0.582566	0.989	7575	tags=68%, list=37%, signal=108%
KEGG_CALCIUM_SIGNALING_PATHWAY	KEGG_CALCIUM_SIGNALING_PATHWAY		171	0.306984	1.16455	0.205508	0.59628	0.992	4701	tags=37%, list=23%, signal=48%
KEGG_DRUG_METABOLISM_CYTOCHROME_P450	KEGG_DRUG_METABOLISM_CYTOCHROME_P450		58	0.417758	1.15646	0.3083	0.595187	0.992	6421	tags=48%, list=31%, signal=70%
KEGG_GLYCINE_SERINE_AND_THREONINE_METABOLISM	KEGG_GLYCINE_SERINE_AND_THREONINE_METABOLISM		31	0.434424	1.15063	0.316532	0.590113	0.992	6562	tags=61%, list=32%, signal=90%
KEGG_ARGININE_AND_PROLINE_METABOLISM	KEGG_ARGININE_AND_PROLINE_METABOLISM		47	0.372208	1.13965	0.3107	0.596341	0.993	4897	tags=34%, list=24%, signal=45%
KEGG_REGULATION_OF_AUTOPHAGY	KEGG_REGULATION_OF_AUTOPHAGY		32	0.292398	1.06335	0.359281	0.750551	0.998	5584	tags=31%, list=27%, signal=43%
KEGG_TASTE_TRANSDUCTION	KEGG_TASTE_TRANSDUCTION		43	0.345656	1.05582	0.422998	0.746938	0.998	9131	tags=67%, list=45%, signal=121%
KEGG_TERPENOID_BACKBONE_BIOSYNTHESIS	KEGG_TERPENOID_BACKBONE_BIOSYNTHESIS		15	0.418092	1.04114	0.413276	0.760995	0.999	5072	tags=47%, list=25%, signal=62%
KEGG_PENTOSE_PHOSPHATE_PATHWAY	KEGG_PENTOSE_PHOSPHATE_PATHWAY		26	0.398667	1.01825	0.472393	0.794136	1	3613	tags=35%, list=18%, signal=42%
KEGG_BIOSYNTHESIS_OF_UNSATURATED_FATTY_ACIDS	KEGG_BIOSYNTHESIS_OF_UNSATURATED_FATTY_ACIDS		19	0.436463	1.00628	0.481557	0.801787	1	4941	tags=37%, list=24%, signal=49%
KEGG_ARRHYTHMOGENIC_RIGHT_VENTRICULAR_CARDIOMYOPATHY_ARVC	KEGG_ARRHYTHMOGENIC_RIGHT_VENTRICULAR_CARDIOMYOPATHY_ARVC		72	0.267274	0.990669	0.465696	0.816391	1	3803	tags=26%, list=19%, signal=32%
KEGG_STARCH_AND_SUCROSE_METABOLISM	KEGG_STARCH_AND_SUCROSE_METABOLISM		36	0.312299	0.967176	0.505155	0.84885	1	4160	tags=31%, list=20%, signal=38%
KEGG_HEDGEHOG_SIGNALING_PATHWAY	KEGG_HEDGEHOG_SIGNALING_PATHWAY		53	0.282749	0.966877	0.523327	0.829828	1	6329	tags=43%, list=31%, signal=63%
KEGG_TRYPTOPHAN_METABOLISM	KEGG_TRYPTOPHAN_METABOLISM		39	0.342487	0.960272	0.536842	0.824395	1	3533	tags=31%, list=17%, signal=37%
KEGG_LYSINE_DEGRADATION	KEGG_LYSINE_DEGRADATION		44	0.3039	0.946947	0.520921	0.834828	1	3317	tags=23%, list=16%, signal=27%
KEGG_MELANOGENESIS	KEGG_MELANOGENESIS		96	0.226282	0.906442	0.66996	0.900926	1	3970	tags=25%, list=19%, signal=31%
KEGG_GNRH_SIGNALING_PATHWAY	KEGG_GNRH_SIGNALING_PATHWAY		92	0.237854	0.901286	0.55579	0.892619	1	4474	tags=27%, list=22%, signal=35%
KEGG_AMINOACYL_TRNA_BIOSYNTHESIS	KEGG_AMINOACYL_TRNA_BIOSYNTHESIS		37	0.215485	0.891508	0.576065	0.894046	1	10436	tags=54%, list=51%, signal=110%
KEGG_GLUTATHIONE_METABOLISM	KEGG_GLUTATHIONE_METABOLISM		47	0.314238	0.853642	0.630081	0.953304	1	3592	tags=26%, list=18%, signal=31%
KEGG_ALANINE_ASPARTATE_AND_GLUTAMATE_METABOLISM	KEGG_ALANINE_ASPARTATE_AND_GLUTAMATE_METABOLISM		32	0.301842	0.85064	0.6875	0.940901	1	6791	tags=44%, list=33%, signal=65%
KEGG_ADIPOCYTOKINE_SIGNALING_PATHWAY	KEGG_ADIPOCYTOKINE_SIGNALING_PATHWAY		66	0.254561	0.838599	0.713983	0.948229	1	4978	tags=26%, list=24%, signal=34%
KEGG_BASAL_CELL_CARCINOMA	KEGG_BASAL_CELL_CARCINOMA		52	0.233584	0.83858	0.751553	0.930054	1	4384	tags=29%, list=21%, signal=37%
KEGG_GLYCEROLIPID_METABOLISM	KEGG_GLYCEROLIPID_METABOLISM		48	0.272967	0.828367	0.716942	0.931441	1	4158	tags=29%, list=20%, signal=37%
KEGG_NITROGEN_METABOLISM	KEGG_NITROGEN_METABOLISM		22	0.33614	0.814506	0.729508	0.939833	1	1157	tags=18%, list=6%, signal=19%
KEGG_PENTOSE_AND_GLUCURONATE_INTERCONVERSIONS	KEGG_PENTOSE_AND_GLUCURONATE_INTERCONVERSIONS		16	0.272185	0.807664	0.747984	0.935644	1	8918	tags=56%, list=44%, signal=100%
KEGG_HISTIDINE_METABOLISM	KEGG_HISTIDINE_METABOLISM		28	0.270613	0.806369	0.71748	0.921589	1	6421	tags=39%, list=31%, signal=57%
KEGG_ABC_TRANSPORTERS	KEGG_ABC_TRANSPORTERS		42	0.22686	0.803841	0.832285	0.909599	1	6359	tags=38%, list=31%, signal=55%
KEGG_INSULIN_SIGNALING_PATHWAY	KEGG_INSULIN_SIGNALING_PATHWAY		134	0.225015	0.797229	0.72421	0.905715	1	4174	tags=23%, list=20%, signal=29%
KEGG_GALACTOSE_METABOLISM	KEGG_GALACTOSE_METABOLISM		25	0.285675	0.795999	0.699374	0.892363	1	7692	tags=52%, list=38%, signal=83%
KEGG_TYPE_II_DIABETES_MELLITUS	KEGG_TYPE_II_DIABETES_MELLITUS		44	0.244959	0.790901	0.787149	0.886219	1	3803	tags=30%, list=19%, signal=36%
KEGG_SPHINGOLIPID_METABOLISM	KEGG_SPHINGOLIPID_METABOLISM		34	0.21344	0.78026	0.890496	0.889027	1	6400	tags=38%, list=31%, signal=56%
KEGG_LONG_TERM_POTENTIATION	KEGG_LONG_TERM_POTENTIATION		67	0.202013	0.778145	0.821206	0.878638	1	3849	tags=24%, list=19%, signal=29%
KEGG_GLYCOSPHINGOLIPID_BIOSYNTHESIS_LACTO_AND_NEOLACTO_SERIES	KEGG_GLYCOSPHINGOLIPID_BIOSYNTHESIS_LACTO_AND_NEOLACTO_SERIES		26	0.271016	0.774038	0.816162	0.871352	1	2532	tags=27%, list=12%, signal=31%
KEGG_VASCULAR_SMOOTH_MUSCLE_CONTRACTION	KEGG_VASCULAR_SMOOTH_MUSCLE_CONTRACTION		106	0.212268	0.763487	0.794372	0.874549	1	5007	tags=25%, list=24%, signal=32%
KEGG_RENIN_ANGIOTENSIN_SYSTEM	KEGG_RENIN_ANGIOTENSIN_SYSTEM		17	0.277283	0.695184	0.863732	0.961084	1	1251	tags=12%, list=6%, signal=13%
KEGG_MAPK_SIGNALING_PATHWAY	KEGG_MAPK_SIGNALING_PATHWAY		254	0.17513	0.670005	0.958932	0.978084	1	6323	tags=35%, list=31%, signal=50%
KEGG_AMYOTROPHIC_LATERAL_SCLEROSIS_ALS	KEGG_AMYOTROPHIC_LATERAL_SCLEROSIS_ALS		51	0.192285	0.654287	0.929897	0.982036	1	4920	tags=27%, list=24%, signal=36%
KEGG_RNA_POLYMERASE	KEGG_RNA_POLYMERASE		28	0.170757	0.632838	0.893145	0.989502	1	16990	tags=100%, list=83%, signal=585%
KEGG_VASOPRESSIN_REGULATED_WATER_REABSORPTION	KEGG_VASOPRESSIN_REGULATED_WATER_REABSORPTION		44	0.187018	0.616099	0.90625	0.991586	1	2989	tags=16%, list=15%, signal=19%
KEGG_FRUCTOSE_AND_MANNOSE_METABOLISM	KEGG_FRUCTOSE_AND_MANNOSE_METABOLISM		33	0.217655	0.607286	0.921488	0.985138	1	3613	tags=21%, list=18%, signal=26%
KEGG_GLYCOSAMINOGLYCAN_DEGRADATION	KEGG_GLYCOSAMINOGLYCAN_DEGRADATION		20	0.24513	0.602231	0.964435	0.975657	1	592	tags=10%, list=3%, signal=10%
KEGG_PANTOTHENATE_AND_COA_BIOSYNTHESIS	KEGG_PANTOTHENATE_AND_COA_BIOSYNTHESIS		16	0.218865	0.595756	0.965447	0.967231	1	6324	tags=31%, list=31%, signal=45%
KEGG_TIGHT_JUNCTION	KEGG_TIGHT_JUNCTION		129	0.148907	0.587215	0.96875	0.960212	1	5813	tags=25%, list=28%, signal=34%
KEGG_CYSTEINE_AND_METHIONINE_METABOLISM	KEGG_CYSTEINE_AND_METHIONINE_METABOLISM		34	0.149186	0.542062	0.998024	0.974317	1	6716	tags=32%, list=33%, signal=48%
KEGG_STEROID_BIOSYNTHESIS	KEGG_STEROID_BIOSYNTHESIS		15	0.219919	0.449426	0.985685	0.990184	1	3357	tags=27%, list=16%, signal=32%

## Sheet: Infant_mRNA_L
NAME	GS<br> follow link to MSigDB	GS DETAILS	SIZE	ES	NES	NOM p-val	FDR q-val	FWER p-val	RANK AT MAX	LEADING EDGE
KEGG_SPLICEOSOME	KEGG_SPLICEOSOME	Details ...	114	-0.502817	-1.48378	0.149312	1	0.744	6585	tags=61%, list=32%, signal=89%
KEGG_UBIQUITIN_MEDIATED_PROTEOLYSIS	KEGG_UBIQUITIN_MEDIATED_PROTEOLYSIS	Details ...	129	-0.400361	-1.44717	0.0772443	1	0.799	6707	tags=58%, list=33%, signal=86%
KEGG_RIBOSOME	KEGG_RIBOSOME	Details ...	69	-0.401255	-1.40565	0.188867	1	0.863	7705	tags=62%, list=38%, signal=100%
KEGG_RNA_DEGRADATION	KEGG_RNA_DEGRADATION	Details ...	57	-0.441874	-1.39691	0.124211	1	0.87	5679	tags=54%, list=28%, signal=75%
KEGG_BASAL_TRANSCRIPTION_FACTORS	KEGG_BASAL_TRANSCRIPTION_FACTORS	Details ...	32	-0.47581	-1.36041	0.131417	1	0.916	5974	tags=59%, list=29%, signal=84%
KEGG_CELL_CYCLE	KEGG_CELL_CYCLE	Details ...	122	-0.457056	-1.2812	0.229339	1	0.974	5042	tags=46%, list=25%, signal=61%
KEGG_MISMATCH_REPAIR	KEGG_MISMATCH_REPAIR	Details ...	22	-0.526734	-1.2725	0.23125	1	0.976	6760	tags=73%, list=33%, signal=108%
KEGG_DNA_REPLICATION	KEGG_DNA_REPLICATION	Details ...	36	-0.558241	-1.22604	0.301653	1	0.987	5126	tags=61%, list=25%, signal=81%
KEGG_NUCLEOTIDE_EXCISION_REPAIR	KEGG_NUCLEOTIDE_EXCISION_REPAIR	Details ...	43	-0.417252	-1.21003	0.276151	1	0.989	6745	tags=70%, list=33%, signal=104%
KEGG_PATHOGENIC_ESCHERICHIA_COLI_INFECTION	KEGG_PATHOGENIC_ESCHERICHIA_COLI_INFECTION	Details ...	51	-0.47416	-1.2065	0.277551	1	0.989	5033	tags=45%, list=25%, signal=60%
KEGG_SNARE_INTERACTIONS_IN_VESICULAR_TRANSPORT	KEGG_SNARE_INTERACTIONS_IN_VESICULAR_TRANSPORT	Details ...	37	-0.421026	-1.20162	0.300403	1	0.989	6350	tags=54%, list=31%, signal=78%
KEGG_P53_SIGNALING_PATHWAY	KEGG_P53_SIGNALING_PATHWAY	Details ...	66	-0.435361	-1.19544	0.248473	1	0.991	3485	tags=35%, list=17%, signal=42%
KEGG_VIRAL_MYOCARDITIS	KEGG_VIRAL_MYOCARDITIS	Details ...	65	-0.497157	-1.17436	0.291751	1	0.996	3643	tags=45%, list=18%, signal=54%
KEGG_ADHERENS_JUNCTION	KEGG_ADHERENS_JUNCTION	Details ...	71	-0.35229	-1.17019	0.264646	1	0.996	3781	tags=28%, list=18%, signal=34%
KEGG_ALLOGRAFT_REJECTION	KEGG_ALLOGRAFT_REJECTION	Details ...	33	-0.611269	-1.15424	0.366936	1	0.999	3542	tags=55%, list=17%, signal=66%
KEGG_TGF_BETA_SIGNALING_PATHWAY	KEGG_TGF_BETA_SIGNALING_PATHWAY	Details ...	80	-0.350702	-1.15176	0.281573	1	0.999	3454	tags=28%, list=17%, signal=33%
KEGG_B_CELL_RECEPTOR_SIGNALING_PATHWAY	KEGG_B_CELL_RECEPTOR_SIGNALING_PATHWAY	Details ...	74	-0.518482	-1.12985	0.378968	1	1	4390	tags=53%, list=21%, signal=67%
KEGG_LEUKOCYTE_TRANSENDOTHELIAL_MIGRATION	KEGG_LEUKOCYTE_TRANSENDOTHELIAL_MIGRATION	Details ...	113	-0.430991	-1.12315	0.398833	1	1	1876	tags=25%, list=9%, signal=27%
KEGG_ETHER_LIPID_METABOLISM	KEGG_ETHER_LIPID_METABOLISM	Details ...	28	-0.361793	-1.11723	0.284211	1	1	2784	tags=25%, list=14%, signal=29%
KEGG_PANCREATIC_CANCER	KEGG_PANCREATIC_CANCER	Details ...	69	-0.379224	-1.09507	0.378601	1	1	5502	tags=42%, list=27%, signal=57%
KEGG_LEISHMANIA_INFECTION	KEGG_LEISHMANIA_INFECTION		67	-0.519008	-1.09134	0.418838	1	1	3258	tags=42%, list=16%, signal=50%
KEGG_ECM_RECEPTOR_INTERACTION	KEGG_ECM_RECEPTOR_INTERACTION		81	-0.363398	-1.08948	0.37037	1	1	3377	tags=27%, list=16%, signal=32%
KEGG_GAP_JUNCTION	KEGG_GAP_JUNCTION		86	-0.29933	-1.07852	0.318091	1	1	3069	tags=23%, list=15%, signal=27%
KEGG_MELANOMA	KEGG_MELANOMA		71	-0.300999	-1.0687	0.342629	1	1	1787	tags=17%, list=9%, signal=18%
KEGG_TYPE_I_DIABETES_MELLITUS	KEGG_TYPE_I_DIABETES_MELLITUS		39	-0.514183	-1.05893	0.444008	1	1	3600	tags=49%, list=18%, signal=59%
KEGG_PROTEASOME	KEGG_PROTEASOME		41	-0.382645	-1.05226	0.454	1	1	7078	tags=44%, list=35%, signal=67%
KEGG_FC_GAMMA_R_MEDIATED_PHAGOCYTOSIS	KEGG_FC_GAMMA_R_MEDIATED_PHAGOCYTOSIS		93	-0.402272	-1.04243	0.469636	1	1	3535	tags=31%, list=17%, signal=38%
KEGG_PROTEIN_EXPORT	KEGG_PROTEIN_EXPORT		23	-0.329811	-1.04079	0.420382	1	1	6421	tags=48%, list=31%, signal=70%
KEGG_CHRONIC_MYELOID_LEUKEMIA	KEGG_CHRONIC_MYELOID_LEUKEMIA		72	-0.341505	-1.03934	0.445545	1	1	5742	tags=42%, list=28%, signal=58%
KEGG_CELL_ADHESION_MOLECULES_CAMS	KEGG_CELL_ADHESION_MOLECULES_CAMS		128	-0.390592	-1.03005	0.456	1	1	2178	tags=26%, list=11%, signal=29%
KEGG_AMINO_SUGAR_AND_NUCLEOTIDE_SUGAR_METABOLISM	KEGG_AMINO_SUGAR_AND_NUCLEOTIDE_SUGAR_METABOLISM		42	-0.369452	-1.02803	0.419223	1	1	4534	tags=43%, list=22%, signal=55%
KEGG_GLYCOSAMINOGLYCAN_BIOSYNTHESIS_CHONDROITIN_SULFATE	KEGG_GLYCOSAMINOGLYCAN_BIOSYNTHESIS_CHONDROITIN_SULFATE		21	-0.377103	-1.02108	0.444223	1	1	5846	tags=52%, list=29%, signal=73%
KEGG_TOLL_LIKE_RECEPTOR_SIGNALING_PATHWAY	KEGG_TOLL_LIKE_RECEPTOR_SIGNALING_PATHWAY		96	-0.39185	-1.01634	0.481707	1	1	5502	tags=48%, list=27%, signal=65%
KEGG_N_GLYCAN_BIOSYNTHESIS	KEGG_N_GLYCAN_BIOSYNTHESIS		44	-0.308998	-1.01398	0.473577	1	1	5200	tags=39%, list=25%, signal=52%
KEGG_APOPTOSIS	KEGG_APOPTOSIS		86	-0.354229	-1.01046	0.460159	1	1	5502	tags=47%, list=27%, signal=63%
KEGG_PROGESTERONE_MEDIATED_OOCYTE_MATURATION	KEGG_PROGESTERONE_MEDIATED_OOCYTE_MATURATION		83	-0.296865	-1.00889	0.460922	1	1	2476	tags=18%, list=12%, signal=20%
KEGG_T_CELL_RECEPTOR_SIGNALING_PATHWAY	KEGG_T_CELL_RECEPTOR_SIGNALING_PATHWAY		107	-0.41477	-1.00358	0.510763	1	1	4626	tags=44%, list=23%, signal=56%
KEGG_BLADDER_CANCER	KEGG_BLADDER_CANCER		40	-0.372536	-0.998231	0.474308	1	1	5338	tags=45%, list=26%, signal=61%
KEGG_GRAFT_VERSUS_HOST_DISEASE	KEGG_GRAFT_VERSUS_HOST_DISEASE		35	-0.504997	-0.99616	0.51277	1	1	3542	tags=46%, list=17%, signal=55%
KEGG_NATURAL_KILLER_CELL_MEDIATED_CYTOTOXICITY	KEGG_NATURAL_KILLER_CELL_MEDIATED_CYTOTOXICITY		127	-0.381235	-0.994192	0.491089	1	1	4454	tags=43%, list=22%, signal=55%
KEGG_CHEMOKINE_SIGNALING_PATHWAY	KEGG_CHEMOKINE_SIGNALING_PATHWAY		180	-0.397202	-0.993491	0.511858	1	1	2035	tags=24%, list=10%, signal=27%
KEGG_INTESTINAL_IMMUNE_NETWORK_FOR_IGA_PRODUCTION	KEGG_INTESTINAL_IMMUNE_NETWORK_FOR_IGA_PRODUCTION		44	-0.498873	-0.981837	0.511905	1	1	2106	tags=36%, list=10%, signal=40%
KEGG_ENDOCYTOSIS	KEGG_ENDOCYTOSIS		171	-0.267999	-0.979873	0.48419	1	1	5281	tags=36%, list=26%, signal=48%
KEGG_CYTOSOLIC_DNA_SENSING_PATHWAY	KEGG_CYTOSOLIC_DNA_SENSING_PATHWAY		51	-0.378366	-0.971847	0.519115	1	1	2847	tags=25%, list=14%, signal=30%
KEGG_EPITHELIAL_CELL_SIGNALING_IN_HELICOBACTER_PYLORI_INFECTION	KEGG_EPITHELIAL_CELL_SIGNALING_IN_HELICOBACTER_PYLORI_INFECTION		66	-0.331924	-0.965122	0.514852	1	1	4273	tags=29%, list=21%, signal=36%
KEGG_FC_EPSILON_RI_SIGNALING_PATHWAY	KEGG_FC_EPSILON_RI_SIGNALING_PATHWAY		73	-0.351015	-0.964937	0.508704	1	1	3069	tags=29%, list=15%, signal=34%
KEGG_COLORECTAL_CANCER	KEGG_COLORECTAL_CANCER		61	-0.317356	-0.960932	0.507905	1	1	4878	tags=38%, list=24%, signal=49%
KEGG_GLYCEROPHOSPHOLIPID_METABOLISM	KEGG_GLYCEROPHOSPHOLIPID_METABOLISM		70	-0.268578	-0.956785	0.538136	1	1	1276	tags=11%, list=6%, signal=12%
KEGG_PROSTATE_CANCER	KEGG_PROSTATE_CANCER		89	-0.284915	-0.954389	0.532934	1	1	5742	tags=42%, list=28%, signal=58%
KEGG_ENDOMETRIAL_CANCER	KEGG_ENDOMETRIAL_CANCER		52	-0.313418	-0.950518	0.540434	0.997031	1	5742	tags=38%, list=28%, signal=53%
KEGG_BASE_EXCISION_REPAIR	KEGG_BASE_EXCISION_REPAIR		32	-0.354015	-0.942982	0.532934	0.997106	1	6765	tags=56%, list=33%, signal=84%
KEGG_PRIMARY_IMMUNODEFICIENCY	KEGG_PRIMARY_IMMUNODEFICIENCY		35	-0.539084	-0.942042	0.616326	0.980338	1	3494	tags=46%, list=17%, signal=55%
KEGG_SMALL_CELL_LUNG_CANCER	KEGG_SMALL_CELL_LUNG_CANCER		84	-0.270084	-0.936474	0.55754	0.976029	1	3387	tags=23%, list=17%, signal=27%
KEGG_NOD_LIKE_RECEPTOR_SIGNALING_PATHWAY	KEGG_NOD_LIKE_RECEPTOR_SIGNALING_PATHWAY		60	-0.403761	-0.935699	0.564103	0.959434	1	5447	tags=48%, list=27%, signal=66%
KEGG_GLYCOSYLPHOSPHATIDYLINOSITOL_GPI_ANCHOR_BIOSYNTHESIS	KEGG_GLYCOSYLPHOSPHATIDYLINOSITOL_GPI_ANCHOR_BIOSYNTHESIS		24	-0.293725	-0.934835	0.558333	0.943848	1	4609	tags=38%, list=23%, signal=48%
KEGG_ANTIGEN_PROCESSING_AND_PRESENTATION	KEGG_ANTIGEN_PROCESSING_AND_PRESENTATION		73	-0.367672	-0.926758	0.542744	0.946244	1	3602	tags=34%, list=18%, signal=41%
KEGG_GLYCOSAMINOGLYCAN_BIOSYNTHESIS_HEPARAN_SULFATE	KEGG_GLYCOSAMINOGLYCAN_BIOSYNTHESIS_HEPARAN_SULFATE		26	-0.301235	-0.918995	0.60262	0.947363	1	1296	tags=19%, list=6%, signal=21%
KEGG_WNT_SIGNALING_PATHWAY	KEGG_WNT_SIGNALING_PATHWAY		145	-0.228047	-0.914419	0.623782	0.941365	1	5263	tags=33%, list=26%, signal=44%
KEGG_PATHWAYS_IN_CANCER	KEGG_PATHWAYS_IN_CANCER		318	-0.241465	-0.914252	0.596422	0.92589	1	5447	tags=34%, list=27%, signal=46%
KEGG_REGULATION_OF_ACTIN_CYTOSKELETON	KEGG_REGULATION_OF_ACTIN_CYTOSKELETON		209	-0.238612	-0.906365	0.583815	0.92877	1	3408	tags=22%, list=17%, signal=26%
KEGG_O_GLYCAN_BIOSYNTHESIS	KEGG_O_GLYCAN_BIOSYNTHESIS		26	-0.306488	-0.899132	0.628631	0.929323	1	3597	tags=27%, list=18%, signal=33%
KEGG_HOMOLOGOUS_RECOMBINATION	KEGG_HOMOLOGOUS_RECOMBINATION		28	-0.276814	-0.89859	0.596311	0.915439	1	5426	tags=39%, list=26%, signal=53%
KEGG_MTOR_SIGNALING_PATHWAY	KEGG_MTOR_SIGNALING_PATHWAY		50	-0.276287	-0.889719	0.60835	0.919542	1	5778	tags=40%, list=28%, signal=56%
KEGG_RENAL_CELL_CARCINOMA	KEGG_RENAL_CELL_CARCINOMA		69	-0.254972	-0.882571	0.596838	0.920272	1	5502	tags=38%, list=27%, signal=51%
KEGG_LYSOSOME	KEGG_LYSOSOME		114	-0.354058	-0.87968	0.601961	0.911536	1	4815	tags=37%, list=24%, signal=48%
KEGG_ERBB_SIGNALING_PATHWAY	KEGG_ERBB_SIGNALING_PATHWAY		87	-0.228867	-0.867589	0.648915	0.921534	1	5778	tags=37%, list=28%, signal=51%
KEGG_HEMATOPOIETIC_CELL_LINEAGE	KEGG_HEMATOPOIETIC_CELL_LINEAGE		83	-0.408498	-0.86414	0.658869	0.915108	1	1798	tags=29%, list=9%, signal=32%
KEGG_ASTHMA	KEGG_ASTHMA		26	-0.414362	-0.861026	0.64717	0.907883	1	3325	tags=38%, list=16%, signal=46%
KEGG_AUTOIMMUNE_THYROID_DISEASE	KEGG_AUTOIMMUNE_THYROID_DISEASE		46	-0.381311	-0.859236	0.665984	0.89825	1	3542	tags=37%, list=17%, signal=45%
KEGG_ACUTE_MYELOID_LEUKEMIA	KEGG_ACUTE_MYELOID_LEUKEMIA		56	-0.30663	-0.857386	0.63189	0.889008	1	5778	tags=38%, list=28%, signal=52%
KEGG_DORSO_VENTRAL_AXIS_FORMATION	KEGG_DORSO_VENTRAL_AXIS_FORMATION		23	-0.247393	-0.851383	0.653226	0.887999	1	5338	tags=39%, list=26%, signal=53%
KEGG_RIG_I_LIKE_RECEPTOR_SIGNALING_PATHWAY	KEGG_RIG_I_LIKE_RECEPTOR_SIGNALING_PATHWAY		68	-0.241871	-0.849036	0.672764	0.880436	1	5184	tags=38%, list=25%, signal=51%
KEGG_AXON_GUIDANCE	KEGG_AXON_GUIDANCE		128	-0.202552	-0.841033	0.722656	0.883337	1	3304	tags=22%, list=16%, signal=26%
KEGG_NON_SMALL_CELL_LUNG_CANCER	KEGG_NON_SMALL_CELL_LUNG_CANCER		54	-0.299559	-0.830318	0.645418	0.890727	1	1713	tags=19%, list=8%, signal=20%
KEGG_GLYCOSAMINOGLYCAN_BIOSYNTHESIS_KERATAN_SULFATE	KEGG_GLYCOSAMINOGLYCAN_BIOSYNTHESIS_KERATAN_SULFATE		15	-0.286443	-0.828997	0.67451	0.881604	1	3152	tags=20%, list=15%, signal=24%
KEGG_NOTCH_SIGNALING_PATHWAY	KEGG_NOTCH_SIGNALING_PATHWAY		46	-0.257759	-0.82662	0.633858	0.874291	1	5051	tags=33%, list=25%, signal=43%
KEGG_INOSITOL_PHOSPHATE_METABOLISM	KEGG_INOSITOL_PHOSPHATE_METABOLISM		54	-0.224457	-0.819352	0.744554	0.87591	1	2355	tags=19%, list=11%, signal=21%
KEGG_OOCYTE_MEIOSIS	KEGG_OOCYTE_MEIOSIS		107	-0.221247	-0.804966	0.686047	0.889935	1	679	tags=8%, list=3%, signal=9%
KEGG_FOCAL_ADHESION	KEGG_FOCAL_ADHESION		195	-0.232641	-0.802845	0.682171	0.882373	1	3395	tags=19%, list=17%, signal=23%
KEGG_GLIOMA	KEGG_GLIOMA		63	-0.237814	-0.797507	0.714286	0.880678	1	5911	tags=41%, list=29%, signal=58%
KEGG_NEUROTROPHIN_SIGNALING_PATHWAY	KEGG_NEUROTROPHIN_SIGNALING_PATHWAY		123	-0.224812	-0.768309	0.717308	0.918223	1	5750	tags=38%, list=28%, signal=53%
KEGG_CYTOKINE_CYTOKINE_RECEPTOR_INTERACTION	KEGG_CYTOKINE_CYTOKINE_RECEPTOR_INTERACTION		245	-0.294058	-0.767505	0.806	0.90849	1	2035	tags=20%, list=10%, signal=22%
KEGG_NICOTINATE_AND_NICOTINAMIDE_METABOLISM	KEGG_NICOTINATE_AND_NICOTINAMIDE_METABOLISM		21	-0.272337	-0.744658	0.853119	0.931815	1	2493	tags=24%, list=12%, signal=27%
KEGG_PORPHYRIN_AND_CHLOROPHYLL_METABOLISM	KEGG_PORPHYRIN_AND_CHLOROPHYLL_METABOLISM		29	-0.228004	-0.737004	0.888247	0.932608	1	2090	tags=17%, list=10%, signal=19%
KEGG_SELENOAMINO_ACID_METABOLISM	KEGG_SELENOAMINO_ACID_METABOLISM		25	-0.212456	-0.728162	0.876518	0.933869	1	6749	tags=48%, list=33%, signal=71%
KEGG_RIBOFLAVIN_METABOLISM	KEGG_RIBOFLAVIN_METABOLISM		16	-0.254575	-0.719854	0.864646	0.934453	1	1811	tags=13%, list=9%, signal=14%
KEGG_PHOSPHATIDYLINOSITOL_SIGNALING_SYSTEM	KEGG_PHOSPHATIDYLINOSITOL_SIGNALING_SYSTEM		74	-0.211906	-0.715615	0.822835	0.929333	1	1979	tags=15%, list=10%, signal=16%
KEGG_JAK_STAT_SIGNALING_PATHWAY	KEGG_JAK_STAT_SIGNALING_PATHWAY		148	-0.210126	-0.714498	0.904854	0.92019	1	2533	tags=18%, list=12%, signal=20%
KEGG_PYRIMIDINE_METABOLISM	KEGG_PYRIMIDINE_METABOLISM		90	-0.20291	-0.697305	0.822709	0.931971	1	6319	tags=38%, list=31%, signal=54%
KEGG_PRION_DISEASES	KEGG_PRION_DISEASES		34	-0.282637	-0.670851	0.923977	0.952368	1	1316	tags=18%, list=6%, signal=19%
KEGG_ONE_CARBON_POOL_BY_FOLATE	KEGG_ONE_CARBON_POOL_BY_FOLATE		16	-0.207032	-0.667461	0.898833	0.945755	1	1359	tags=13%, list=7%, signal=13%
KEGG_VEGF_SIGNALING_PATHWAY	KEGG_VEGF_SIGNALING_PATHWAY		70	-0.214015	-0.662929	0.870588	0.940192	1	4787	tags=31%, list=23%, signal=41%
KEGG_THYROID_CANCER	KEGG_THYROID_CANCER		29	-0.250326	-0.662621	0.885659	0.930409	1	5338	tags=45%, list=26%, signal=61%
KEGG_LONG_TERM_DEPRESSION	KEGG_LONG_TERM_DEPRESSION		64	-0.162233	-0.661002	0.978304	0.92233	1	1867	tags=13%, list=9%, signal=14%
KEGG_PURINE_METABOLISM	KEGG_PURINE_METABOLISM		148	-0.153766	-0.654649	0.973684	0.919291	1	6189	tags=38%, list=30%, signal=54%
KEGG_VIBRIO_CHOLERAE_INFECTION	KEGG_VIBRIO_CHOLERAE_INFECTION		52	-0.222544	-0.653238	0.850299	0.911193	1	2062	tags=13%, list=10%, signal=15%
KEGG_COMPLEMENT_AND_COAGULATION_CASCADES	KEGG_COMPLEMENT_AND_COAGULATION_CASCADES		67	-0.226837	-0.61334	0.978304	0.937441	1	3521	tags=28%, list=17%, signal=34%
KEGG_SYSTEMIC_LUPUS_ERYTHEMATOSUS	KEGG_SYSTEMIC_LUPUS_ERYTHEMATOSUS		94	-0.207748	-0.564186	0.96728	0.960277	1	3325	tags=21%, list=16%, signal=25%
KEGG_ALDOSTERONE_REGULATED_SODIUM_REABSORPTION	KEGG_ALDOSTERONE_REGULATED_SODIUM_REABSORPTION		41	-0.156083	-0.562381	0.987603	0.951616	1	2348	tags=12%, list=11%, signal=14%

[truncated: 8 more sheets: Infant_immune_H, Infant_immune_L, Neo_lncRNA_H, Neo_lncRNA_L, Neo_mRNA_H, Neo_mRNA_L, Neo_immune_H, Neo_immune_L]
